# Supplementary material for: Multiomics study of nonalcoholic fatty liver disease
Source: Nat Genet. 2022 Oct 24;54(11):1652–63. doi: 10.1038/s41588-022-01199-5 (PMC9649432; doi:10.1038/s41588-022-01199-5)
Supplement: Supplementary file 4 — Supplementary Tables 1–17. [file 41588_2022_1199_MOESM4_ESM.xlsx]

## Sheet: Supplementary Table 1
Supplementary Table 1. Associations of 18 identified variants with ICD code based Non-alcoholic fatty liver disease (NAFL) across four studies (deCODE genetics, UK Biobank, Intermountain and Finngen). Odds ratios are shown for the effect allele. P-values are two-sided, have not been adjusted for multiple comparisons and are from a logistic regression.
Phenotype	P-value	Odds ratio	P-het	Chr (hg38)	Position	rs number	Effect allele	Other allele	Coding effect	closest gene	Protein change	P-values (Iceland, UK, Intermountain, Finland)	Odds ratios	Minor allele frequencies (%)
NAFL	9.73E-116	1.47	0	chr22	43928847	rs738409	G	C	missense_variant	PNPLA3	NP_079501.2:p.Ile148Met	1.21e-33,1.63e-55,6.54e-21,4.01e-20	1.87274,1.40018,1.41552,1.91650	23.00,21.63,22.09,22.73
NAFL	8.24E-37	1.39	0.0073	chr19	19268740	rs58542926	T	C	missense_variant	TM6SF2	NP_001001524.2:p.Glu167Lys	2.74e-09,2.13e-21,1.32e-05,1.16e-07	1.59552,1.36383,1.28120,1.88967	7.69,7.42,7.80,6.45
NAFL	1.43E-09	1.42	0.336	chr19	19269704	rs187429064	G	A	missense_variant	TM6SF2	NP_001001524.2:p.Leu156Pro	0.0063,5.04e-06,0.251,0.00125	1.94255,1.41425,1.18602,1.51634	0.62,1.28,1.16,5.09
NAFL	1.50E-23	0.81	0.418	chr19	44908684	rs429358	C	T	missense_variant	APOE	NP_000032.1:p.Cys130Arg	1.28e-05,5.33e-14,0.00017,0.000299	0.74453,0.81652,0.84080,0.76797	17.41,15.41,15.52,18.35
NAFL	2.13E-15	0.89	0.0834	chr8	125487789	rs28601761	G	C	regulatory_region_variant	TRIB1	.	0.466,4.41e-14,0.0169,0.0115	0.96532,0.86424,0.92487,0.86649	42.97,41.27,41.88,41.28
NAFL	9.58E-18	1.14	0.0627	chr2	27508073	rs1260326	T	C	missense_variant	GCKR	NP_001477.2:p.Leu446Pro	1.44e-06,4.04e-12,0.0161,0.0521	1.26858,1.14088,1.08199,1.12075	34.13,38.80,39.74,35.03
NAFL	8.86E-08	1.091	0.677	chr10	112180571	rs2792751	T	C	missense_variant	GPAM	NP_001231878.1:p.Ile43Val	0.137,1.35e-05,0.00292,0.732	1.08546,1.09439,1.11071,1.02071	24.63,26.91,27.94,31.84
NAFL	6.89E-05	0.94	0.26	chr2	164672366	rs13389219	T	C	intron_variant	COBLL1	NM_001365671.1:c.3478-6465G>A	0.00351,0.00143,0.456,0.432	0.86814,0.94045,0.97560,0.95495	45.92,39.49,39.96,34.79
NAFL	0.0131	1.16	0.528	chr11	823586	rs140201358	G	C	missense_variant	PNPLA2	NP_065109.1:p.Asn252Lys	0.71,0.0375,0.254,0.107	0.92700,1.17035,1.16801,1.47565	1.44,1.32,1.35,1.40
NAFL	2.69E-06	1.07	0.437	chr19	54173068	rs641738	T	C	missense_variant	TMC4	NP_001138775.2:p.Glu17Gly	0.114,4.41e-05,0.0198,0.71	1.07961,1.08015,1.07885,0.97883	41.82,56.23,43.62,39.55
NAFL	6.53E-13	0.89	0.627	chr1	220796686	rs2642438	A	G	missense_variant	MARC1	NP_073583.3:p.Thr165Ala	0.147,1.53e-10,0.0128,0.0421	0.92496,0.87503,0.91430,0.88161	28.83,29.12,29.28,28.42
NAFL	0.0028	0.92	0.0521	chr9	129804387	rs7029757	A	G	intron_variant	TOR1B	NM_001317893.2:c.465+49G>A	0.189,0.000173,0.72,0.403	0.88356,0.88276,1.01959,1.10252	7.54,9.23,9.80,6.15
NAFL	0.0217	1.11	0.326	chr17	66214462	rs1801689	C	A	missense_variant	APOH	NP_000033.2:p.Cys325Gly	0.633,0.0265,0.651,0.0661	0.89048,1.12524,1.04436,1.69097	1.07,2.96,2.81,0.97
NAFL	0.00328	0,85	0.104	chr4	99318162	rs1229984	T	C	missense_variant	ADH1B	NP_000659.2:p.His48Arg	0.172,0.000412,0.691,0.585	1.57208,0.78498,0.95935,0.81099	0.41,3.13,2.59,0.54
NAFL	5.54E-07	0,92	0.386	chr4	99564098	rs11944752	A	G	start_lost	MTTP	NP_001287714.1:p.Met1?	0.00351,6.34e-05,0.185,0.177	0.84688,0.91631,0.95247,0.90919	24.71,25.67,26.04,19.37
NAFL	0.000191	0,95	0.992	chr7	65966699	rs6955582	A	G	intron_variant	GUSB	NM_000181.4:c.1653+1032T>C	0.327,0.00212,0.0805,0.46	0.95352,0.94365,0.94497,0.95839	41.57,44.92,44.57,38.33
NAFL	0.00102	1,096	0.481	chr6	26092913	rs1800562	A	G	missense_variant	HFE	NP_000401.1:p.Cys282Tyr	0.184,0.00121,0.992,0.31	1.12998,1.11494,1.00070,1.16416	6.71,7.34,6.52,3.71
NAFL	3.15E-06	0,93	0.0074	chr10	100152307	rs2862954	C	T	missense_variant	ERLIN1	NP_001094096.1:p.Ile291Val	0.175,1.83e-07,0.391,0.0476	0.93744,0.90692,1.02798,0.89253	49.52,47.86,48.61,38.89

## Sheet: Supplementary Table 2
Supplementary Table 2. Association of genome wide signifcant cirrhosis variants that were not identidied in the NAFL GWAS with PDFF. P-values are two-sided, have not been adjusted for multiple comparisons and are from a mixed model linear regression.
Phenotype	P-value	Effect	Rs#	Chromosome	Position (hg38)	Effect allele	Other allele	Closest gene	Coding change	Protein change
Cirrhosis	0.19	0.036	rs28929474	chr14	94378610	T	C	SERPINA1	Missense	p.Glu366Lys
Cirrhosis	0.33	-0.01	rs72613567	chr4	87310240	TA	T	HSD17B13	Splice region	c.704+2dup

## Sheet: Supplementary Table 3
Supplementary Table 3. 1) Associations of variants that are in LD (r2>0.8, pos1) with NAFL and all-cause cirrhosis variants (pos2) with expression levels in various tissues (eQTLs). Data source is either deCODE (dcceqtla, dcceqtlab) for expression in adipose and blood of GTEX (gtceqtl). Sign column demonstrate the direction of the association with regards to the effect allele in main tables 1 and…
Chrom	pos1 (hg38)	pos2 (hg38)	rsids top eQTL	r2 with NAFLD variant	sign	gene_symbol	P-value	Effect	Tissue	effect_allele	effect_type	hgnc	geneid	source
chr19	54173068	54167695	rs60204587	0.903442	-1	TMC4	0	1.0177	blood	G	beta	22998	147798	dcceqtlb
chr19	54173068	54167695	rs60204587	0.903442	-1	TMC4	1.0177e-24	0.217808	Breast_Mammary_Tissue	G	beta	22998	147798	gtceqtl
chr19	54173068	54167695	rs60204587	0.903442	-1	TMC4	1.72733e-17	0.251881	Stomach	G	beta	22998	147798	gtceqtl
chr19	54173068	54167695	rs60204587	0.903442	-1	TMC4	2.15774e-81	0.782387	Whole_Blood	G	beta	22998	147798	gtceqtl
chr19	54173068	54167695	rs60204587	0.903442	-1	TMC4	2.35214e-22	0.437889	Artery_Coronary	G	beta	22998	147798	gtceqtl
chr19	54173068	54167695	rs60204587	0.903442	-1	TMC4	2.63641e-19	0.300536	Colon_Sigmoid	G	beta	22998	147798	gtceqtl
chr19	54173068	54167695	rs60204587	0.903442	-1	TMC4	3.10659e-20	0.698985	Adrenal_Gland	G	beta	22998	147798	gtceqtl
chr19	54173068	54167695	rs60204587	0.903442	-1	TMC4	7.7069e-31	0.866047	Spleen	G	beta	22998	147798	gtceqtl
chr19	54173068	54167695	rs60204587	0.903442	-1	TMC4	8.48446e-44	0.491552	Esophagus_Muscularis	G	beta	22998	147798	gtceqtl
chr19	54173068	54171328	rs11668882	0.977698	-1	MBOAT7	7.63166e-22	0.512628	Liver	T	beta	15505	79143	gtceqtl
chr19	54173068	54172738	rs2576452	0.939435	-1	TMC4	1.13212e-43	0.448688	Adipose_Subcutaneous	C	beta	22998	147798	gtceqtl
chr19	54173068	54172738	rs2576452	0.939435	-1	TMC4	1.80462e-55	0.7909	adipose	C	beta	22998	147798	dcceqtla
chr19	54173068	54173068	rs641738	1	-1	TMC4	2.374e-13	0.487715	Vagina	C	beta	22998	147798	gtceqtl
chr19	54173068	54173119	rs1379749517	0.999644	-1	TMC4	1.10458e-11	0.576334	Brain_Frontal_Cortex_BA9	G	beta	22998	147798	gtceqtl
chr19	54173068	54173119	rs1379749517	0.999644	-1	TMC4	1.22191e-34	0.435401	Esophagus_Gastroesophageal_Junction	G	beta	22998	147798	gtceqtl
chr19	54173068	54173119	rs1379749517	0.999644	-1	TMC4	1.55723e-104	0.558687	Skin_Sun_Exposed_Lower_leg	G	beta	22998	147798	gtceqtl
chr19	54173068	54173119	rs1379749517	0.999644	-1	TMC4	7.02702e-82	0.508269	Skin_Not_Sun_Exposed_Suprapubic	G	beta	22998	147798	gtceqtl
chr19	54173068	54173119	rs1379749517	0.999644	-1	TMC4	7.45086e-12	0.592972	Brain_Substantia_nigra	G	beta	22998	147798	gtceqtl
chr19	54173068	54173119	rs1379749517	0.999644	-1	TMC4	8.18855e-11	0.530822	Brain_Anterior_cingulate_cortex_BA24	G	beta	22998	147798	gtceqtl
chr19	54173068	54173119	rs1379749517	0.999644	-1	TMC4	8.59892e-112	0.87575	Esophagus_Mucosa	G	beta	22998	147798	gtceqtl
chr19	54173068	54173119	rs1379749517	0.999644	-1	TMC4	9.96482e-14	0.373221	Minor_Salivary_Gland	G	beta	22998	147798	gtceqtl
chr19	54173068	54173307	rs1343498112,rs626283	0.98666	-1	TMC4	5.84168e-66	0.60589	Muscle_Skeletal	G	beta	22998	147798	gtceqtl
chr19	54173068	54173495	rs8736	0.967509	-1	TMC4	5.3863e-48	0.474967	Cells_Cultured_fibroblasts	C	beta	22998	147798	gtceqtl
chr19	54173068	54173495	rs8736	0.967509	-1	TMC4	6.96505e-66	0.437215	Heart_Left_Ventricle	C	beta	22998	147798	gtceqtl
chr22	43928847	43945024	rs2294915	0.864583	1	PNPLA3	5.25181e-10	0.0908	blood	T	beta	18590	80339	dcceqtlb
chr4	87310240	87275167	rs28419230	0.948737	-1	HSD17B13	2.35204e-12	0.79535	Brain_Anterior_cingulate_cortex_BA24	T	beta	18685	345275	gtceqtl
chr4	87310240	87275167	rs28419230	0.948737	-1	HSD17B13	4.82572e-12	1.03022	Brain_Substantia_nigra	T	beta	18685	345275	gtceqtl
chr4	87310240	87275167	rs28419230	0.948737	-1	HSD17B13	5.46751e-17	0.970149	Brain_Frontal_Cortex_BA9	T	beta	18685	345275	gtceqtl
chr4	87310240	87309988	rs10433879	0.964883	-1	HSD17B13	3.0019e-37	1.08234	Brain_Cerebellar_Hemisphere	C	beta	18685	345275	gtceqtl
chr4	87310240	87310240	rs72613567	1	-1	HSD17B13	1.00296e-24	0.960604	Brain_Cortex	TA	beta	18685	345275	gtceqtl
chr4	87310240	87310240	rs72613567	1	-1	HSD17B13	1.04569e-12	0.727914	Brain_Nucleus_accumbens_basal_ganglia	TA	beta	18685	345275	gtceqtl
chr4	87310240	87310240	rs72613567	1	-1	HSD17B13	2.00028e-17	0.769691	Pituitary	TA	beta	18685	345275	gtceqtl
chr4	87310240	87310240	rs72613567	1	-1	HSD17B13	3.08582e-10	0.813782	Brain_Putamen_basal_ganglia	TA	beta	18685	345275	gtceqtl
chr4	87310240	87310240	rs72613567	1	-1	HSD17B13	4.05447e-12	0.585626	Spleen	TA	beta	18685	345275	gtceqtl
chr4	87310240	87310240	rs72613567	1	-1	HSD17B13	5.45936e-20	1.06146	Brain_Hypothalamus	TA	beta	18685	345275	gtceqtl
chr4	87310240	87310240	rs72613567	1	-1	HSD17B13	8.19018e-37	1.00832	Brain_Cerebellum	TA	beta	18685	345275	gtceqtl
chr4	87310240	87310240	rs72613567	1	-1	HSD17B13	8.37764e-38	0.710921	Nerve_Tibial	TA	beta	18685	345275	gtceqtl
chr7	65966699	65721024	rs6947672	0.985774	-1	GUSB	1.14338e-16	-0.31924	Artery_Aorta	C	beta	4696	2990	gtceqtl
chr7	65966699	65721024	rs6947672	0.985774	-1	GUSB	2.77413e-21	-0.313762	Thyroid	C	beta	4696	2990	gtceqtl
chr7	65966699	65767866	rs1327549718,rs796412995	0.98959	-1	GUSB	5.64511e-19	-0.228224	Artery_Tibial	C	beta	4696	2990	gtceqtl
chr7	65966699	65970508	rs7383796	0.989748	-1	GUSB	9.22411e-06	-0.221428	Heart_Atrial_Appendage	C	beta	4696	2990	gtceqtl
chr7	65966699	65979372	rs139791587,rs34345393,rs3830444	0.852584	1	GUSB	1.05277e-06	0.190654	Adipose_Subcutaneous	TGA	beta	4696	2990	gtceqtl
chr7	65966699	65979372	rs139791587,rs34345393,rs3830444	0.852584	1	GUSB	1.12727e-06	0.23209	Nerve_Tibial	TGA	beta	4696	2990	gtceqtl
chr7	65966699	65979372	rs139791587,rs34345393,rs3830444	0.852584	1	GUSB	6.63769e-13	0.4411	adipose	TGA	beta	4696	2990	dcceqtla
chr7	65966699	65985371	NA	0.802301	-1	CRCP	3.41999e-11	0.4271	adipose	TG	beta	17888	27297	dcceqtla
chr7	65966699	66010744	rs2658587	0.987138	1	GUSB	5.57465e-13	0.332966	Skin_Not_Sun_Exposed_Suprapubic	A	beta	4696	2990	gtceqtl
chr7	65966699	66032447	rs709604	0.987221	-1	GUSB	1.64483e-28	-0.354244	Skin_Sun_Exposed_Lower_leg	G	beta	4696	2990	gtceqtl
chr7	65966699	66048321	rs1167385	0.986142	-1	GUSB	6.95826e-06	-0.147389	Muscle_Skeletal	A	beta	4696	2990	gtceqtl
chr9	129804387	129804387	rs7029757	1	1	TOR1B	1.30509e-15	-0.809313	Pancreas	A	beta	11995	27348	gtceqtl
chr9	129804387	129804387	rs7029757	1	1	TOR1B	1.76463e-24	-0.425373	Cells_Cultured_fibroblasts	A	beta	11995	27348	gtceqtl
chr9	129804387	129804387	rs7029757	1	1	TOR1B	4.43052e-11	-0.589877	Esophagus_Mucosa	A	beta	11995	27348	gtceqtl
chr9	129804387	129804387	rs7029757	1	1	TOR1B	6.30447e-11	-0.45896	Lung	A	beta	11995	27348	gtceqtl
Splice QTLs - Associations of variants that are in LD (r2>0.8) with NAFL and all-cause cirrhosis variants with quantified splicing (cis-sQTL). Effect estimates are per allele.
Chr	Position (hg38)	GWAS Rs #	GWAS Effect allele	GWAS Other allle	P-value GWAS	Effect GWAS	top-sQTL	top-sQTL effect allele	top-sQTL other allele	r2 with top-sQTL	P-value top-sQTL	Effect top-sQTL	Effect estimate % [95%CI]	Effect estimate conditions	Splice junction estimated (hg38)	Splice consequence	Additional consequence	Gene	GTEx sQTL replicate
chr4	87310240	rs72613567	T	TA	1.0x10-493	-0.76 SD	Same			1	1.0x10-493	-0.76 SD	-10.7% [-11.1% to -10.3%]	Splice junctions with donor=87310242	chr4:87305308-87310242	Disrupts the canonical splice site between exon 6 and exon 7 (NM_178135)	(1) Increase exon 6 skipping (2) Extra guanine at 3' end of exon 6	HSD17B13	Adipose Subcutaneous, Liver, Adipose Visceral, Brest,Vagina
chr7	65966699	rs6955582	G	A	1.0x10-328	-0.41 SD	rs3201569	A	G	0.99	1.0x10-334	-0.41 SD	-3.0% [-3.2% to -2.9%]	Splice junctions with acceptor=65974704	chr7:65974704-65976014	Decreas in exon 6 skipping (NM_00181)	Increase usage in canonical isform (NM_00181)	GUSB	Cells - Cultured Fibroblasts,Whole Blood,Adipose - Visceral,Colon - Transvers,Lung
chr9	129804387	rs7029757	A	G	1.0x10-1493	1.49 SD	Same			1	1.0x10-1493	1.49 SD	4.2% [4.1% to 4.3%]	Splice junctions with acceptor=129807187	chr9:129804388-129807187	Generates a cryptic splice site, elongating exon 2 by 50bp. Introduces a stop codon 10 amino acids into exon 3	6.5% decrease in usage of canonical isoform (NM_014506) between exon 2 and 3	TOR1B

## Sheet: Supplementary Table 4
Supplementary Table 4. Results from association analysis with selected phenotypes (N=51). N cases are shown for binary phenotypes but number of measures for quantitative. Associations effects (Beta) are shown for NAFL risk allele. Studies column shows the studies that were used in the association analysis. UKBB for UK Biobank, MVP for million veteran program. For case control phenotypes poppulati…
META NAME	P-value	Beta	rs name	N cases (case contol) or N measures (quantitative trait)	Studies	Closest gene
Hydroxy_Vitamin_D	0.208	-0.00330	rs738409	449609	deCODE, UKBB	PNPLA3
Hydroxy_Vitamin_D	7.25e-23	0.04040	rs58542926	449609	deCODE, UKBB	TM6SF2
Hydroxy_Vitamin_D	7.94e-09	0.05870	rs187429064	449609	deCODE, UKBB	TM6SF2
Hydroxy_Vitamin_D	5.39e-10	0.0186	rs429358	449609	deCODE, UKBB	APOE
Hydroxy_Vitamin_D	0.101	0.0036	rs28601761	449609	deCODE, UKBB	TRIB1
Hydroxy_Vitamin_D	1.29e-20	-0.02090	rs1260326	449609	deCODE, UKBB	GCKR
Hydroxy_Vitamin_D	7.15e-06	-0.01100	rs2792751	449609	deCODE, UKBB	GPAM
Hydroxy_Vitamin_D	0.0803	-0.0039	rs13389219	449609	deCODE, UKBB	COBLL1
Hydroxy_Vitamin_D	0.822	0.00210	rs140201358	449609	deCODE, UKBB	PNPLA2
Hydroxy_Vitamin_D	0.000977	-0.00730	rs641738	449609	deCODE, UKBB	TMC4
Hydroxy_Vitamin_D	6.8e-09	-0.0138	rs2642438	449609	deCODE, UKBB	MARC1
Hydroxy_Vitamin_D	0.724	0.0013	rs7029757	449609	deCODE, UKBB	TOR1B
Hydroxy_Vitamin_D	0.165	-0.00930	rs1801689	449609	deCODE, UKBB	APOH
Hydroxy_Vitamin_D	1.95e-09	-0.0469	rs1229984	449609	deCODE, UKBB	ADH1B
Hydroxy_Vitamin_D	0.487	-0.0018	rs11944752	449609	deCODE, UKBB	MTTP
Hydroxy_Vitamin_D	0.0641	0.0041	rs6955582	449609	deCODE, UKBB	GUSB
Hydroxy_Vitamin_D	0.000175	-0.01530	rs1800562	449609	deCODE, UKBB	HFE
Hydroxy_Vitamin_D	0.0952	0.0036	rs2862954	449609	deCODE, UKBB	ERLIN1
Hydroxy_Vitamin_D	1.82e-06	0.0116	rs72613567	449609	deCODE, UKBB	HSD17B13
Hydroxy_Vitamin_D	0.169	-0.01110	rs28929474	449609	deCODE, UKBB	SERPINA1
Atrial_fibrillation	0.0112	-0.017197	rs738409	98218	deCODE, UKBB, Finngen, CHB-CVS/DBDS
Atrial_fibrillation	0.83	-0.00220242	rs58542926	98218	deCODE, UKBB, Finngen, CHB-CVS/DBDS
Atrial_fibrillation	0.0455	-0.0453949	rs187429064	98218	deCODE, UKBB, Finngen, CHB-CVS/DBDS
Atrial_fibrillation	0.00803	0.0201007	rs429358	98218	deCODE, UKBB, Finngen, CHB-CVS/DBDS
Atrial_fibrillation	0.792	-0.00149888	rs28601761	98218	deCODE, UKBB, Finngen, CHB-CVS/DBDS
Atrial_fibrillation	0.00994	-0.015002	rs1260326	98218	deCODE, UKBB, Finngen, CHB-CVS/DBDS
Atrial_fibrillation	0.605	-0.0031951	rs2792751	98218	deCODE, UKBB, Finngen, CHB-CVS/DBDS
Atrial_fibrillation	0.539	-0.00350385	rs13389219	98218	deCODE, UKBB, Finngen, CHB-CVS/DBDS
Atrial_fibrillation	0.159	-0.0322959	rs140201358	98218	deCODE, UKBB, Finngen, CHB-CVS/DBDS
Atrial_fibrillation	0.217	-0.00700447	rs641738	98218	deCODE, UKBB, Finngen, CHB-CVS/DBDS
Atrial_fibrillation	0.635	0.00290421	rs2642438	98218	deCODE, UKBB, Finngen, CHB-CVS/DBDS
Atrial_fibrillation	0.144	-0.014997	rs7029757	98218	deCODE, UKBB, Finngen, CHB-CVS/DBDS
Atrial_fibrillation	3.52e-09	0.109697	rs1801689	98218	deCODE, UKBB, Finngen, CHB-CVS/DBDS
Atrial_fibrillation	0.0165	0.0555973	rs1229984	98218	deCODE, UKBB, Finngen, CHB-CVS/DBDS
Atrial_fibrillation	0.0543	-0.0126003	rs11944752	98218	deCODE, UKBB, Finngen, CHB-CVS/DBDS
Atrial_fibrillation	0.00746	-0.0152038	rs6955582	98218	deCODE, UKBB, Finngen, CHB-CVS/DBDS
Atrial_fibrillation	0.205	0.0143959	rs1800562	98218	deCODE, UKBB, Finngen, CHB-CVS/DBDS
Atrial_fibrillation	0.0125	0.0140989	rs2862954	98218	deCODE, UKBB, Finngen, CHB-CVS/DBDS
Atrial_fibrillation	0.294	0.00650109	rs72613567	98218	deCODE, UKBB, Finngen, CHB-CVS/DBDS
Atrial_fibrillation	0.621	-0.00999983	rs28929474	98218	deCODE, UKBB, Finngen, CHB-CVS/DBDS
Alanine_Transaminase	0	0.10170	rs738409	581278	deCODE, UKBB
Alanine_Transaminase	1.25e-96	0.08160	rs58542926	581278	deCODE, UKBB
Alanine_Transaminase	9.82e-22	0.09610	rs187429064	581278	deCODE, UKBB
Alanine_Transaminase	2.3e-61	0.0467	rs429358	581278	deCODE, UKBB
Alanine_Transaminase	1.22e-82	0.0408	rs28601761	581278	deCODE, UKBB
Alanine_Transaminase	0.615	-0.00110	rs1260326	581278	deCODE, UKBB
Alanine_Transaminase	5.95e-33	0.02810	rs2792751	581278	deCODE, UKBB
Alanine_Transaminase	4.38e-24	0.0214	rs13389219	581278	deCODE, UKBB
Alanine_Transaminase	0.033	0.01880	rs140201358	581278	deCODE, UKBB
Alanine_Transaminase	8.65e-07	0.01030	rs641738	581278	deCODE, UKBB
Alanine_Transaminase	1.69e-51	0.0344	rs2642438	581278	deCODE, UKBB
Alanine_Transaminase	8.53e-12	0.0248	rs7029757	581278	deCODE, UKBB
Alanine_Transaminase	7.89e-32	0.07770	rs1801689	581278	deCODE, UKBB
Alanine_Transaminase	0.0802	0.0137	rs1229984	581278	deCODE, UKBB
Alanine_Transaminase	1.79e-10	0.0152	rs11944752	581278	deCODE, UKBB
Alanine_Transaminase	4.57e-07	0.0105	rs6955582	581278	deCODE, UKBB
Alanine_Transaminase	9.75e-07	0.01920	rs1800562	581278	deCODE, UKBB
Alanine_Transaminase	1.12e-193	0.0615	rs2862954	581278	deCODE, UKBB
Alanine_Transaminase	5.22e-73	0.0416	rs72613567	581278	deCODE, UKBB
Alanine_Transaminase	6.12e-75	0.14530	rs28929474	581278	deCODE, UKBB
Albumin	5.06e-05	0.01110	rs738409	465847	deCODE, UKBB
Albumin	1.16e-07	0.02280	rs58542926	465847	deCODE, UKBB
Albumin	0.00169	0.03420	rs187429064	465847	deCODE, UKBB
Albumin	0.447	0.0024	rs429358	465847	deCODE, UKBB
Albumin	7.48e-20	0.0211	rs28601761	465847	deCODE, UKBB
Albumin	1.27e-137	0.05850	rs1260326	465847	deCODE, UKBB
Albumin	0.0257	0.00570	rs2792751	465847	deCODE, UKBB
Albumin	1.47e-29	0.0261	rs13389219	465847	deCODE, UKBB
Albumin	0.439	-0.00740	rs140201358	465847	deCODE, UKBB
Albumin	0.0106	0.00590	rs641738	465847	deCODE, UKBB
Albumin	2.33e-13	0.0183	rs2642438	465847	deCODE, UKBB
Albumin	0.314	0.004	rs7029757	465847	deCODE, UKBB
Albumin	0.319	-0.00720	rs1801689	465847	deCODE, UKBB
Albumin	9.64e-11	0.0549	rs1229984	465847	deCODE, UKBB
Albumin	0.000684	0.0089	rs11944752	465847	deCODE, UKBB
Albumin	0.968	-0.0001	rs6955582	465847	deCODE, UKBB
Albumin	0.796	-0.00110	rs1800562	465847	deCODE, UKBB
Albumin	0.648	-0.001	rs2862954	465847	deCODE, UKBB
Albumin	0.033	0.0054	rs72613567	465847	deCODE, UKBB
Albumin	8.95e-185	0.25050	rs28929474	465847	deCODE, UKBB
AlcoholDependence	0.391	-0.012599	rs738409	60800	deCODE, Finngen, MVP
AlcoholDependence	0.436	0.018704	rs58542926	60800	deCODE, Finngen, MVP
AlcoholDependence	0.0223	0.0894019	rs187429064	60800	deCODE, Finngen, MVP
AlcoholDependence	0.389	0.0138961	rs429358	60800	deCODE, Finngen, MVP
AlcoholDependence	0.00454	-0.0352996	rs28601761	60800	deCODE, Finngen, MVP
AlcoholDependence	6.85e-05	-0.0513986	rs1260326	60800	deCODE, Finngen, MVP
AlcoholDependence	0.257	-0.0156011	rs2792751	60800	deCODE, Finngen, MVP
AlcoholDependence	0.601	0.00660174	rs13389219	60800	deCODE, Finngen, MVP
AlcoholDependence	0.465	-0.0386992	rs140201358	60800	deCODE, Finngen, MVP
AlcoholDependence	0.528	-0.00790113	rs641738	60800	deCODE, Finngen, MVP
AlcoholDependence	0.904	-0.00159872	rs2642438	60800	deCODE, Finngen, MVP
AlcoholDependence	0.28	0.0263953	rs7029757	60800	deCODE, Finngen, MVP
AlcoholDependence	0.343	0.0582029	rs1801689	60800	deCODE, Finngen, MVP
AlcoholDependence	2.61e-64	1.1772	rs1229984	60800	deCODE, Finngen, MVP
AlcoholDependence	0.0462	0.0293979	rs11944752	60800	deCODE, Finngen, MVP
AlcoholDependence	0.286	-0.0133998	rs6955582	60800	deCODE, Finngen, MVP
AlcoholDependence	0.0775	0.0481042	rs1800562	60800	deCODE, Finngen, MVP
AlcoholDependence	0.0283	0.0271965	rs2862954	60800	deCODE, Finngen, MVP
AlcoholDependence	0.0596	-0.0264959	rs72613567	60800	deCODE, Finngen, MVP
AlcoholDependence	0.108	-0.0880992	rs28929474	60800	deCODE, Finngen, MVP
Alkaline_Phosphatase	0.000134	-0.01030	rs738409	559112	deCODE, UKBB
Alkaline_Phosphatase	5.01e-93	-0.08660	rs58542926	559112	deCODE, UKBB
Alkaline_Phosphatase	9.22e-23	-0.10620	rs187429064	559112	deCODE, UKBB
Alkaline_Phosphatase	1.37e-31	0.0358	rs429358	559112	deCODE, UKBB
Alkaline_Phosphatase	1.18e-209	0.0705	rs28601761	559112	deCODE, UKBB
Alkaline_Phosphatase	9.75e-117	0.05310	rs1260326	559112	deCODE, UKBB
Alkaline_Phosphatase	8.4e-39	0.03300	rs2792751	559112	deCODE, UKBB
Alkaline_Phosphatase	1.92e-07	-0.0119	rs13389219	559112	deCODE, UKBB
Alkaline_Phosphatase	0.897	-0.00120	rs140201358	559112	deCODE, UKBB
Alkaline_Phosphatase	9.74e-103	0.04880	rs641738	559112	deCODE, UKBB
Alkaline_Phosphatase	2.37e-34	0.0305	rs2642438	559112	deCODE, UKBB
Alkaline_Phosphatase	0.00066	-0.0136	rs7029757	559112	deCODE, UKBB
Alkaline_Phosphatase	3.5e-06	-0.03300	rs1801689	559112	deCODE, UKBB
Alkaline_Phosphatase	9.24e-26	0.0878	rs1229984	559112	deCODE, UKBB
Alkaline_Phosphatase	0.00517	-0.0072	rs11944752	559112	deCODE, UKBB
Alkaline_Phosphatase	1.65e-09	0.0136	rs6955582	559112	deCODE, UKBB
Alkaline_Phosphatase	2.8e-30	0.04850	rs1800562	559112	deCODE, UKBB
Alkaline_Phosphatase	4.81e-08	0.0122	rs2862954	559112	deCODE, UKBB
Alkaline_Phosphatase	2.45e-07	-0.0128	rs72613567	559112	deCODE, UKBB
Alkaline_Phosphatase	1.47e-61	0.14080	rs28929474	559112	deCODE, UKBB
All_cause_liver_cirrhosis	1.63e-84	0.468703	rs738409	4809	deCODE, UKBB, Finngen, Intermountain
All_cause_liver_cirrhosis	2e-14	0.290002	rs58542926	4809	deCODE, UKBB, Finngen, Intermountain
All_cause_liver_cirrhosis	2.41e-10	0.425503	rs187429064	4809	deCODE, UKBB, Finngen, Intermountain
All_cause_liver_cirrhosis	8.84e-07	0.142405	rs429358	4809	deCODE, UKBB, Finngen, Intermountain
All_cause_liver_cirrhosis	0.288	0.0226956	rs28601761	4809	deCODE, UKBB, Finngen, Intermountain
All_cause_liver_cirrhosis	0.362	0.0197046	rs1260326	4809	deCODE, UKBB, Finngen, Intermountain
All_cause_liver_cirrhosis	0.000207	0.0851956	rs2792751	4809	deCODE, UKBB, Finngen, Intermountain
All_cause_liver_cirrhosis	0.421	0.0174005	rs13389219	4809	deCODE, UKBB, Finngen, Intermountain
All_cause_liver_cirrhosis	2.28e-05	0.363802	rs140201358	4809	deCODE, UKBB, Finngen, Intermountain
All_cause_liver_cirrhosis	0.00743	0.0567961	rs641738	4809	deCODE, UKBB, Finngen, Intermountain
All_cause_liver_cirrhosis	1.93e-07	0.121196	rs2642438	4809	deCODE, UKBB, Finngen, Intermountain
All_cause_liver_cirrhosis	0.156	0.0549949	rs7029757	4809	deCODE, UKBB, Finngen, Intermountain
All_cause_liver_cirrhosis	0.151	0.102403	rs1801689	4809	deCODE, UKBB, Finngen, Intermountain
All_cause_liver_cirrhosis	9.78e-05	0.373603	rs1229984	4809	deCODE, UKBB, Finngen, Intermountain
All_cause_liver_cirrhosis	0.162	0.0344983	rs11944752	4809	deCODE, UKBB, Finngen, Intermountain
All_cause_liver_cirrhosis	0.546	0.0128016	rs6955582	4809	deCODE, UKBB, Finngen, Intermountain
All_cause_liver_cirrhosis	2.96e-07	0.2059	rs1800562	4809	deCODE, UKBB, Finngen, Intermountain
All_cause_liver_cirrhosis	0.97	-0.0009995	rs2862954	4809	deCODE, UKBB, Finngen, Intermountain
All_cause_liver_cirrhosis	6.71e-09	0.139894	rs72613567	4809	deCODE, UKBB, Finngen, Intermountain
All_cause_liver_cirrhosis	1.24e-14	0.532703	rs28929474	4809	deCODE, UKBB, Finngen, Intermountain
ApoA	2.26e-13	-0.02380	rs738409	381330	deCODE, UKBB
ApoA	0.474	-0.00370	rs58542926	381330	deCODE, UKBB
ApoA	0.773	0.00360	rs187429064	381330	deCODE, UKBB
ApoA	1.52e-202	0.1125	rs429358	381330	deCODE, UKBB
ApoA	0.0135	-0.0068	rs28601761	381330	deCODE, UKBB
ApoA	1.45e-23	0.02780	rs1260326	381330	deCODE, UKBB
ApoA	1.13e-42	0.04150	rs2792751	381330	deCODE, UKBB
ApoA	8.9e-18	-0.0237	rs13389219	381330	deCODE, UKBB
ApoA	5.92e-05	-0.04610	rs140201358	381330	deCODE, UKBB
ApoA	0.000274	0.00990	rs641738	381330	deCODE, UKBB
ApoA	7.23e-26	0.0312	rs2642438	381330	deCODE, UKBB
ApoA	0.123	0.0072	rs7029757	381330	deCODE, UKBB
ApoA	0.128	0.01240	rs1801689	381330	deCODE, UKBB
ApoA	0.000761	-0.0317	rs1229984	381330	deCODE, UKBB
ApoA	0.0625	0.0058	rs11944752	381330	deCODE, UKBB
ApoA	0.741	-0.0009	rs6955582	381330	deCODE, UKBB
ApoA	0.565	0.00290	rs1800562	381330	deCODE, UKBB
ApoA	5.59e-19	-0.024	rs2862954	381330	deCODE, UKBB
ApoA	0.000537	-0.0104	rs72613567	381330	deCODE, UKBB
ApoA	0.196	-0.01270	rs28929474	381330	deCODE, UKBB
ApoB	0.563	-0.00220	rs738409	402762	deCODE, UKBB
ApoB	3.63e-76	-0.11330	rs58542926	402762	deCODE, UKBB
ApoB	2.71e-19	-0.13440	rs187429064	402762	deCODE, UKBB
ApoB	0	-0.3054	rs429358	402762	deCODE, UKBB
ApoB	2.48e-172	0.0896	rs28601761	402762	deCODE, UKBB
ApoB	1.73e-87	0.06420	rs1260326	402762	deCODE, UKBB
ApoB	0.000256	0.01280	rs2792751	402762	deCODE, UKBB
ApoB	6.22e-09	0.0188	rs13389219	402762	deCODE, UKBB
ApoB	0.0458	0.02660	rs140201358	402762	deCODE, UKBB
ApoB	0.00514	0.00920	rs641738	402762	deCODE, UKBB
ApoB	3.54e-11	0.023	rs2642438	402762	deCODE, UKBB
ApoB	0.068	0.0098	rs7029757	402762	deCODE, UKBB
ApoB	1.43e-18	0.08270	rs1801689	402762	deCODE, UKBB
ApoB	8.27e-07	0.0534	rs1229984	402762	deCODE, UKBB
ApoB	2.85e-05	0.0151	rs11944752	402762	deCODE, UKBB
ApoB	0.957	0.0002	rs6955582	402762	deCODE, UKBB
ApoB	3.26e-21	-0.05540	rs1800562	402762	deCODE, UKBB
ApoB	0.00157	-0.0099	rs2862954	402762	deCODE, UKBB
ApoB	0.621	0.0017	rs72613567	402762	deCODE, UKBB
ApoB	0.367	-0.01020	rs28929474	402762	deCODE, UKBB
Aspartate_Transaminase	0	0.09990	rs738409	568871	deCODE, UKBB
Aspartate_Transaminase	1.66e-54	0.06120	rs58542926	568871	deCODE, UKBB
Aspartate_Transaminase	3.28e-13	0.07330	rs187429064	568871	deCODE, UKBB
Aspartate_Transaminase	0.732	-0.001	rs429358	568871	deCODE, UKBB
Aspartate_Transaminase	5.08e-16	0.0172	rs28601761	568871	deCODE, UKBB
Aspartate_Transaminase	5.76e-18	0.01860	rs1260326	568871	deCODE, UKBB
Aspartate_Transaminase	7.6e-11	0.01550	rs2792751	568871	deCODE, UKBB
Aspartate_Transaminase	1.98e-05	0.0091	rs13389219	568871	deCODE, UKBB
Aspartate_Transaminase	0.00196	0.02740	rs140201358	568871	deCODE, UKBB
Aspartate_Transaminase	9.65e-08	0.01120	rs641738	568871	deCODE, UKBB
Aspartate_Transaminase	3.91e-12	0.0159	rs2642438	568871	deCODE, UKBB
Aspartate_Transaminase	4.62e-08	0.02	rs7029757	568871	deCODE, UKBB
Aspartate_Transaminase	1.72e-23	0.06630	rs1801689	568871	deCODE, UKBB
Aspartate_Transaminase	0.00134	0.0251	rs1229984	568871	deCODE, UKBB
Aspartate_Transaminase	1.15e-12	0.0171	rs11944752	568871	deCODE, UKBB
Aspartate_Transaminase	3.4e-07	0.0107	rs6955582	568871	deCODE, UKBB
Aspartate_Transaminase	3.5e-13	0.02860	rs1800562	568871	deCODE, UKBB
Aspartate_Transaminase	2.86e-115	0.0478	rs2862954	568871	deCODE, UKBB
Aspartate_Transaminase	2.52e-53	0.0356	rs72613567	568871	deCODE, UKBB
Aspartate_Transaminase	1.16e-59	0.12970	rs28929474	568871	deCODE, UKBB
Bilirubin	1.56e-18	0.01940	rs738409	505308	deCODE, UKBB
Bilirubin	5.52e-30	0.03930	rs58542926	505308	deCODE, UKBB
Bilirubin	2.22e-07	0.04470	rs187429064	505308	deCODE, UKBB
Bilirubin	4.51e-13	-0.0181	rs429358	505308	deCODE, UKBB
Bilirubin	0.000151	-0.0071	rs28601761	505308	deCODE, UKBB
Bilirubin	0.0143	-0.00500	rs1260326	505308	deCODE, UKBB
Bilirubin	1.11e-21	0.01980	rs2792751	505308	deCODE, UKBB
Bilirubin	0.562	0.0012	rs13389219	505308	deCODE, UKBB
Bilirubin	0.403	0.00650	rs140201358	505308	deCODE, UKBB
Bilirubin	0.000221	-0.00680	rs641738	505308	deCODE, UKBB
Bilirubin	4.5e-14	0.0152	rs2642438	505308	deCODE, UKBB
Bilirubin	0.0159	0.0077	rs7029757	505308	deCODE, UKBB
Bilirubin	0.952	-0.00030	rs1801689	505308	deCODE, UKBB
Bilirubin	3.41e-06	0.0307	rs1229984	505308	deCODE, UKBB
Bilirubin	7.4e-05	0.0083	rs11944752	505308	deCODE, UKBB
Bilirubin	0.00517	-0.0052	rs6955582	505308	deCODE, UKBB
Bilirubin	1.28e-83	0.06660	rs1800562	505308	deCODE, UKBB
Bilirubin	5.25e-09	0.0107	rs2862954	505308	deCODE, UKBB
Bilirubin	1.82e-06	0.0097	rs72613567	505308	deCODE, UKBB
Bilirubin	1.59e-05	0.02930	rs28929474	505308	deCODE, UKBB
Body_mass_index	0.000353	-0.00950	rs738409	486305	deCODE, UKBB
Body_mass_index	0.222	-0.00510	rs58542926	486305	deCODE, UKBB
Body_mass_index	0.937	0.00080	rs187429064	486305	deCODE, UKBB
Body_mass_index	9.36e-21	0.0283	rs429358	486305	deCODE, UKBB
Body_mass_index	2.3e-07	-0.0117	rs28601761	486305	deCODE, UKBB
Body_mass_index	3.21e-06	-0.01060	rs1260326	486305	deCODE, UKBB
Body_mass_index	0.00302	-0.00740	rs2792751	486305	deCODE, UKBB
Body_mass_index	2.82e-06	-0.0106	rs13389219	486305	deCODE, UKBB
Body_mass_index	0.000183	-0.03510	rs140201358	486305	deCODE, UKBB
Body_mass_index	0.496	0.00150	rs641738	486305	deCODE, UKBB
Body_mass_index	0.192	-0.0032	rs2642438	486305	deCODE, UKBB
Body_mass_index	0.912	0.0004	rs7029757	486305	deCODE, UKBB
Body_mass_index	0.81	-0.00160	rs1801689	486305	deCODE, UKBB
Body_mass_index	7.64e-09	0.0459	rs1229984	486305	deCODE, UKBB
Body_mass_index	0.58	0.0014	rs11944752	486305	deCODE, UKBB
Body_mass_index	0.725	-0.0008	rs6955582	486305	deCODE, UKBB
Body_mass_index	0.00026	-0.01520	rs1800562	486305	deCODE, UKBB
Body_mass_index	0.895	-0.0003	rs2862954	486305	deCODE, UKBB
Body_mass_index	0.0153	-0.006	rs72613567	486305	deCODE, UKBB
Body_mass_index	0.00164	-0.02580	rs28929474	486305	deCODE, UKBB
C_Reactive_Protein	3.16e-09	-0.01340	rs738409	725374	deCODE, UKBB, CHB-CVS/DBDS
C_Reactive_Protein	5.96e-18	0.03040	rs58542926	725374	deCODE, UKBB, CHB-CVS/DBDS
C_Reactive_Protein	0.127	0.01400	rs187429064	725374	deCODE, UKBB, CHB-CVS/DBDS
C_Reactive_Protein	0	0.1965	rs429358	725374	deCODE, UKBB, CHB-CVS/DBDS
C_Reactive_Protein	3.75e-15	0.0151	rs28601761	725374	deCODE, UKBB, CHB-CVS/DBDS
C_Reactive_Protein	2.46e-146	0.05030	rs1260326	725374	deCODE, UKBB, CHB-CVS/DBDS
C_Reactive_Protein	0.954	-0.00010	rs2792751	725374	deCODE, UKBB, CHB-CVS/DBDS
C_Reactive_Protein	5.56e-05	-0.0077	rs13389219	725374	deCODE, UKBB, CHB-CVS/DBDS
C_Reactive_Protein	0.0144	-0.01900	rs140201358	725374	deCODE, UKBB, CHB-CVS/DBDS
C_Reactive_Protein	0.309	0.00200	rs641738	725374	deCODE, UKBB, CHB-CVS/DBDS
C_Reactive_Protein	0.0815	-0.0037	rs2642438	725374	deCODE, UKBB, CHB-CVS/DBDS
C_Reactive_Protein	0.00559	-0.0092	rs7029757	725374	deCODE, UKBB, CHB-CVS/DBDS
C_Reactive_Protein	7.69e-16	0.04940	rs1801689	725374	deCODE, UKBB, CHB-CVS/DBDS
C_Reactive_Protein	6.18e-06	0.0332	rs1229984	725374	deCODE, UKBB, CHB-CVS/DBDS
C_Reactive_Protein	0.0525	0.0042	rs11944752	725374	deCODE, UKBB, CHB-CVS/DBDS
C_Reactive_Protein	0.000497	0.0066	rs6955582	725374	deCODE, UKBB, CHB-CVS/DBDS
C_Reactive_Protein	4.32e-07	0.01840	rs1800562	725374	deCODE, UKBB, CHB-CVS/DBDS
C_Reactive_Protein	0.0235	0.0043	rs2862954	725374	deCODE, UKBB, CHB-CVS/DBDS
C_Reactive_Protein	0.214	0.0026	rs72613567	725374	deCODE, UKBB, CHB-CVS/DBDS
C_Reactive_Protein	1.3e-35	-0.08710	rs28929474	725374	deCODE, UKBB, CHB-CVS/DBDS
Cholesterol_High_Density_Lipoprotein	1.04e-09	-0.01630	rs738409	606126	deCODE, UKBB, CHB-CVS/DBDS
Cholesterol_High_Density_Lipoprotein	0.0216	-0.00950	rs58542926	606126	deCODE, UKBB, CHB-CVS/DBDS
Cholesterol_High_Density_Lipoprotein	0.508	0.00700	rs187429064	606126	deCODE, UKBB, CHB-CVS/DBDS
Cholesterol_High_Density_Lipoprotein	1.02e-149	0.0785	rs429358	606126	deCODE, UKBB, CHB-CVS/DBDS
Cholesterol_High_Density_Lipoprotein	7.31e-70	-0.0402	rs28601761	606126	deCODE, UKBB, CHB-CVS/DBDS
Cholesterol_High_Density_Lipoprotein	9.36e-06	-0.01020	rs1260326	606126	deCODE, UKBB, CHB-CVS/DBDS
Cholesterol_High_Density_Lipoprotein	1.46e-49	0.03710	rs2792751	606126	deCODE, UKBB, CHB-CVS/DBDS
Cholesterol_High_Density_Lipoprotein	1.02e-41	-0.0308	rs13389219	606126	deCODE, UKBB, CHB-CVS/DBDS
Cholesterol_High_Density_Lipoprotein	1.17e-10	-0.05870	rs140201358	606126	deCODE, UKBB, CHB-CVS/DBDS
Cholesterol_High_Density_Lipoprotein	6.75e-05	0.00900	rs641738	606126	deCODE, UKBB, CHB-CVS/DBDS
Cholesterol_High_Density_Lipoprotein	4.94e-41	0.0331	rs2642438	606126	deCODE, UKBB, CHB-CVS/DBDS
Cholesterol_High_Density_Lipoprotein	0.418	-0.0032	rs7029757	606126	deCODE, UKBB, CHB-CVS/DBDS
Cholesterol_High_Density_Lipoprotein	0.23	0.00850	rs1801689	606126	deCODE, UKBB, CHB-CVS/DBDS
Cholesterol_High_Density_Lipoprotein	0.932	-0.0007	rs1229984	606126	deCODE, UKBB, CHB-CVS/DBDS
Cholesterol_High_Density_Lipoprotein	0.0489	0.005	rs11944752	606126	deCODE, UKBB, CHB-CVS/DBDS
Cholesterol_High_Density_Lipoprotein	0.709	-0.0008	rs6955582	606126	deCODE, UKBB, CHB-CVS/DBDS
Cholesterol_High_Density_Lipoprotein	0.632	-0.00210	rs1800562	606126	deCODE, UKBB, CHB-CVS/DBDS
Cholesterol_High_Density_Lipoprotein	1.7e-15	-0.0177	rs2862954	606126	deCODE, UKBB, CHB-CVS/DBDS
Cholesterol_High_Density_Lipoprotein	0.494	-0.0016	rs72613567	606126	deCODE, UKBB, CHB-CVS/DBDS
Cholesterol_High_Density_Lipoprotein	0.0789	0.01420	rs28929474	606126	deCODE, UKBB, CHB-CVS/DBDS
Cholesterol_Low_Density_Lipoprotein	0.0189	-0.00640	rs738409	626512	deCODE, UKBB, CHB-CVS/DBDS
Cholesterol_Low_Density_Lipoprotein	9.31e-135	-0.10560	rs58542926	626512	deCODE, UKBB, CHB-CVS/DBDS
Cholesterol_Low_Density_Lipoprotein	4.6e-34	-0.13270	rs187429064	626512	deCODE, UKBB, CHB-CVS/DBDS
Cholesterol_Low_Density_Lipoprotein	0	-0.2337	rs429358	626512	deCODE, UKBB, CHB-CVS/DBDS
Cholesterol_Low_Density_Lipoprotein	1.97e-180	0.0662	rs28601761	626512	deCODE, UKBB, CHB-CVS/DBDS
Cholesterol_Low_Density_Lipoprotein	2.67e-48	0.03440	rs1260326	626512	deCODE, UKBB, CHB-CVS/DBDS
Cholesterol_Low_Density_Lipoprotein	3.42e-22	0.02480	rs2792751	626512	deCODE, UKBB, CHB-CVS/DBDS
Cholesterol_Low_Density_Lipoprotein	4.43e-06	0.0107	rs13389219	626512	deCODE, UKBB, CHB-CVS/DBDS
Cholesterol_Low_Density_Lipoprotein	0.223	0.01130	rs140201358	626512	deCODE, UKBB, CHB-CVS/DBDS
Cholesterol_Low_Density_Lipoprotein	0.000683	0.00790	rs641738	626512	deCODE, UKBB, CHB-CVS/DBDS
Cholesterol_Low_Density_Lipoprotein	1.1e-35	0.0315	rs2642438	626512	deCODE, UKBB, CHB-CVS/DBDS
Cholesterol_Low_Density_Lipoprotein	0.0897	0.0067	rs7029757	626512	deCODE, UKBB, CHB-CVS/DBDS
Cholesterol_Low_Density_Lipoprotein	4.59e-29	0.08150	rs1801689	626512	deCODE, UKBB, CHB-CVS/DBDS
Cholesterol_Low_Density_Lipoprotein	7.84e-11	0.0567	rs1229984	626512	deCODE, UKBB, CHB-CVS/DBDS
Cholesterol_Low_Density_Lipoprotein	4.31e-07	0.0132	rs11944752	626512	deCODE, UKBB, CHB-CVS/DBDS
Cholesterol_Low_Density_Lipoprotein	0.328	-0.0022	rs6955582	626512	deCODE, UKBB, CHB-CVS/DBDS
Cholesterol_Low_Density_Lipoprotein	4.48e-37	-0.05610	rs1800562	626512	deCODE, UKBB, CHB-CVS/DBDS
Cholesterol_Low_Density_Lipoprotein	5.59e-09	-0.0132	rs2862954	626512	deCODE, UKBB, CHB-CVS/DBDS
Cholesterol_Low_Density_Lipoprotein	0.149	-0.0036	rs72613567	626512	deCODE, UKBB, CHB-CVS/DBDS
Cholesterol_Low_Density_Lipoprotein	9.51e-10	0.05040	rs28929474	626512	deCODE, UKBB, CHB-CVS/DBDS
Cholesterol_Non_High_Density_Lipoprotein	7.78e-05	-0.01070	rs738409	605642	deCODE, UKBB, CHB-CVS/DBDS
Cholesterol_Non_High_Density_Lipoprotein	9.34e-196	-0.12590	rs58542926	605642	deCODE, UKBB, CHB-CVS/DBDS
Cholesterol_Non_High_Density_Lipoprotein	3.9e-54	-0.16680	rs187429064	605642	deCODE, UKBB, CHB-CVS/DBDS
Cholesterol_Non_High_Density_Lipoprotein	0	-0.2404	rs429358	605642	deCODE, UKBB, CHB-CVS/DBDS
Cholesterol_Non_High_Density_Lipoprotein	0	0.0893	rs28601761	605642	deCODE, UKBB, CHB-CVS/DBDS
Cholesterol_Non_High_Density_Lipoprotein	2.94e-167	0.06410	rs1260326	605642	deCODE, UKBB, CHB-CVS/DBDS
Cholesterol_Non_High_Density_Lipoprotein	1.5e-15	0.02010	rs2792751	605642	deCODE, UKBB, CHB-CVS/DBDS
Cholesterol_Non_High_Density_Lipoprotein	3.53e-14	0.0174	rs13389219	605642	deCODE, UKBB, CHB-CVS/DBDS
Cholesterol_Non_High_Density_Lipoprotein	0.0216	0.02100	rs140201358	605642	deCODE, UKBB, CHB-CVS/DBDS
Cholesterol_Non_High_Density_Lipoprotein	0.00747	0.00620	rs641738	605642	deCODE, UKBB, CHB-CVS/DBDS
Cholesterol_Non_High_Density_Lipoprotein	3.48e-23	0.0248	rs2642438	605642	deCODE, UKBB, CHB-CVS/DBDS
Cholesterol_Non_High_Density_Lipoprotein	0.0537	0.0076	rs7029757	605642	deCODE, UKBB, CHB-CVS/DBDS
Cholesterol_Non_High_Density_Lipoprotein	5.71e-17	0.06020	rs1801689	605642	deCODE, UKBB, CHB-CVS/DBDS
Cholesterol_Non_High_Density_Lipoprotein	8.28e-09	0.0496	rs1229984	605642	deCODE, UKBB, CHB-CVS/DBDS
Cholesterol_Non_High_Density_Lipoprotein	3.61e-06	0.0119	rs11944752	605642	deCODE, UKBB, CHB-CVS/DBDS
Cholesterol_Non_High_Density_Lipoprotein	0.102	-0.0037	rs6955582	605642	deCODE, UKBB, CHB-CVS/DBDS
Cholesterol_Non_High_Density_Lipoprotein	7.93e-33	-0.05200	rs1800562	605642	deCODE, UKBB, CHB-CVS/DBDS
Cholesterol_Non_High_Density_Lipoprotein	8.39e-12	-0.0153	rs2862954	605642	deCODE, UKBB, CHB-CVS/DBDS
Cholesterol_Non_High_Density_Lipoprotein	0.000161	-0.0093	rs72613567	605642	deCODE, UKBB, CHB-CVS/DBDS
Cholesterol_Non_High_Density_Lipoprotein	2.95e-08	0.04510	rs28929474	605642	deCODE, UKBB, CHB-CVS/DBDS
Cholesterol_Remnant	1.17e-08	-0.01540	rs738409	475371	deCODE, UKBB, CHB-CVS/DBDS
Cholesterol_Remnant	1.25e-191	-0.12380	rs58542926	475371	deCODE, UKBB, CHB-CVS/DBDS
Cholesterol_Remnant	5.79e-61	-0.16890	rs187429064	475371	deCODE, UKBB, CHB-CVS/DBDS
Cholesterol_Remnant	0	-0.1523	rs429358	475371	deCODE, UKBB, CHB-CVS/DBDS
Cholesterol_Remnant	0	0.1016	rs28601761	475371	deCODE, UKBB, CHB-CVS/DBDS
Cholesterol_Remnant	0	0.09360	rs1260326	475371	deCODE, UKBB, CHB-CVS/DBDS
Cholesterol_Remnant	0.522	-0.00160	rs2792751	475371	deCODE, UKBB, CHB-CVS/DBDS
Cholesterol_Remnant	6.64e-36	0.0288	rs13389219	475371	deCODE, UKBB, CHB-CVS/DBDS
Cholesterol_Remnant	0.000214	0.03410	rs140201358	475371	deCODE, UKBB, CHB-CVS/DBDS
Cholesterol_Remnant	0.531	0.00140	rs641738	475371	deCODE, UKBB, CHB-CVS/DBDS
Cholesterol_Remnant	0.228	0.003	rs2642438	475371	deCODE, UKBB, CHB-CVS/DBDS
Cholesterol_Remnant	0.0353	0.0086	rs7029757	475371	deCODE, UKBB, CHB-CVS/DBDS
Cholesterol_Remnant	0.464	-0.00500	rs1801689	475371	deCODE, UKBB, CHB-CVS/DBDS
Cholesterol_Remnant	0.0604	0.015	rs1229984	475371	deCODE, UKBB, CHB-CVS/DBDS
Cholesterol_Remnant	0.00215	0.0079	rs11944752	475371	deCODE, UKBB, CHB-CVS/DBDS
Cholesterol_Remnant	0.00205	-0.007	rs6955582	475371	deCODE, UKBB, CHB-CVS/DBDS
Cholesterol_Remnant	3.25e-07	-0.02210	rs1800562	475371	deCODE, UKBB, CHB-CVS/DBDS
Cholesterol_Remnant	4.52e-09	-0.0131	rs2862954	475371	deCODE, UKBB, CHB-CVS/DBDS
Cholesterol_Remnant	6.7e-16	-0.02	rs72613567	475371	deCODE, UKBB, CHB-CVS/DBDS
Cholesterol_Remnant	0.394	-0.00660	rs28929474	475371	deCODE, UKBB, CHB-CVS/DBDS
Cholesterol_Total	1.49e-11	-0.01760	rs738409	650342	deCODE, UKBB, CHB-CVS/DBDS
Cholesterol_Total	1.34e-216	-0.12770	rs58542926	650342	deCODE, UKBB, CHB-CVS/DBDS
Cholesterol_Total	1.36e-51	-0.15690	rs187429064	650342	deCODE, UKBB, CHB-CVS/DBDS
Cholesterol_Total	0	-0.2088	rs429358	650342	deCODE, UKBB, CHB-CVS/DBDS
Cholesterol_Total	3.09e-239	0.0727	rs28601761	650342	deCODE, UKBB, CHB-CVS/DBDS
Cholesterol_Total	9.26e-153	0.05910	rs1260326	650342	deCODE, UKBB, CHB-CVS/DBDS
Cholesterol_Total	1.59e-40	0.03250	rs2792751	650342	deCODE, UKBB, CHB-CVS/DBDS
Cholesterol_Total	0.00292	0.0066	rs13389219	650342	deCODE, UKBB, CHB-CVS/DBDS
Cholesterol_Total	0.956	0.00070	rs140201358	650342	deCODE, UKBB, CHB-CVS/DBDS
Cholesterol_Total	2.38e-05	0.00940	rs641738	650342	deCODE, UKBB, CHB-CVS/DBDS
Cholesterol_Total	6.02e-52	0.0365	rs2642438	650342	deCODE, UKBB, CHB-CVS/DBDS
Cholesterol_Total	0.265	0.0042	rs7029757	650342	deCODE, UKBB, CHB-CVS/DBDS
Cholesterol_Total	6.31e-18	0.05980	rs1801689	650342	deCODE, UKBB, CHB-CVS/DBDS
Cholesterol_Total	1.22e-08	0.0472	rs1229984	650342	deCODE, UKBB, CHB-CVS/DBDS
Cholesterol_Total	3.15e-07	0.0127	rs11944752	650342	deCODE, UKBB, CHB-CVS/DBDS
Cholesterol_Total	0.119	-0.0034	rs6955582	650342	deCODE, UKBB, CHB-CVS/DBDS
Cholesterol_Total	1.6e-36	-0.05300	rs1800562	650342	deCODE, UKBB, CHB-CVS/DBDS
Cholesterol_Total	2.93e-22	-0.021	rs2862954	650342	deCODE, UKBB, CHB-CVS/DBDS
Cholesterol_Total	3.36e-06	-0.0111	rs72613567	650342	deCODE, UKBB, CHB-CVS/DBDS
Cholesterol_Total	1.97e-10	0.04990	rs28929474	650342	deCODE, UKBB, CHB-CVS/DBDS
Creatinine	0.405	0.00210	rs738409	644724	deCODE, UKBB
Creatinine	2.22e-12	0.02830	rs58542926	644724	deCODE, UKBB
Creatinine	1.29e-05	0.04520	rs187429064	644724	deCODE, UKBB
Creatinine	2.1e-26	0.0309	rs429358	644724	deCODE, UKBB
Creatinine	1.02e-33	-0.0264	rs28601761	644724	deCODE, UKBB
Creatinine	6.55e-83	-0.04270	rs1260326	644724	deCODE, UKBB
Creatinine	0.143	0.00350	rs2792751	644724	deCODE, UKBB
Creatinine	0.338	0.0019	rs13389219	644724	deCODE, UKBB
Creatinine	0.825	0.00240	rs140201358	644724	deCODE, UKBB
Creatinine	0.117	-0.00340	rs641738	644724	deCODE, UKBB
Creatinine	1	0	rs2642438	644724	deCODE, UKBB
Creatinine	0.617	-0.002	rs7029757	644724	deCODE, UKBB
Creatinine	0.36	0.00630	rs1801689	644724	deCODE, UKBB
Creatinine	6.95e-05	-0.0321	rs1229984	644724	deCODE, UKBB
Creatinine	0.193	0.0032	rs11944752	644724	deCODE, UKBB
Creatinine	1.51e-07	0.0113	rs6955582	644724	deCODE, UKBB
Creatinine	3.47e-06	-0.01880	rs1800562	644724	deCODE, UKBB
Creatinine	0.00727	0.0057	rs2862954	644724	deCODE, UKBB
Creatinine	0.196	-0.0031	rs72613567	644724	deCODE, UKBB
Creatinine	0.103	-0.01340	rs28929474	644724	deCODE, UKBB
Coronary_Artery_Disease	8.07e-05	-0.0211011	rs738409	212487	deCODE, UKBB, Finngen, CHB-CVS/DBDS
Coronary_Artery_Disease	0.00244	-0.025605	rs58542926	212487	deCODE, UKBB, Finngen, CHB-CVS/DBDS
Coronary_Artery_Disease	0.441	-0.0119005	rs187429064	212487	deCODE, UKBB, Finngen, CHB-CVS/DBDS
Coronary_Artery_Disease	2.84e-11	-0.0392976	rs429358	212487	deCODE, UKBB, Finngen, CHB-CVS/DBDS
Coronary_Artery_Disease	1.07e-16	0.0374008	rs28601761	212487	deCODE, UKBB, Finngen, CHB-CVS/DBDS
Coronary_Artery_Disease	0.000448	0.0160997	rs1260326	212487	deCODE, UKBB, Finngen, CHB-CVS/DBDS
Coronary_Artery_Disease	0.434	-0.0037972	rs2792751	212487	deCODE, UKBB, Finngen, CHB-CVS/DBDS
Coronary_Artery_Disease	0.0133	0.0112025	rs13389219	212487	deCODE, UKBB, Finngen, CHB-CVS/DBDS
Coronary_Artery_Disease	0.0212	0.042197	rs140201358	212487	deCODE, UKBB, Finngen, CHB-CVS/DBDS
Coronary_Artery_Disease	0.0978	-0.00749804	rs641738	212487	deCODE, UKBB, Finngen, CHB-CVS/DBDS
Coronary_Artery_Disease	0.521	0.0031951	rs2642438	212487	deCODE, UKBB, Finngen, CHB-CVS/DBDS
Coronary_Artery_Disease	0.7	0.00310481	rs7029757	212487	deCODE, UKBB, Finngen, CHB-CVS/DBDS
Coronary_Artery_Disease	0.00483	0.043902	rs1801689	212487	deCODE, UKBB, Finngen, CHB-CVS/DBDS
Coronary_Artery_Disease	0.00082	0.0649973	rs1229984	212487	deCODE, UKBB, Finngen, CHB-CVS/DBDS
Coronary_Artery_Disease	0.523	0.00329542	rs11944752	212487	deCODE, UKBB, Finngen, CHB-CVS/DBDS
Coronary_Artery_Disease	0.0625	-0.00840458	rs6955582	212487	deCODE, UKBB, Finngen, CHB-CVS/DBDS
Coronary_Artery_Disease	0.979	-0.00020002	rs1800562	212487	deCODE, UKBB, Finngen, CHB-CVS/DBDS
Coronary_Artery_Disease	0.0245	0.00999983	rs2862954	212487	deCODE, UKBB, Finngen, CHB-CVS/DBDS
Coronary_Artery_Disease	0.214	-0.00620074	rs72613567	212487	deCODE, UKBB, Finngen, CHB-CVS/DBDS
Coronary_Artery_Disease	3.15e-06	-0.0754997	rs28929474	212487	deCODE, UKBB, Finngen, CHB-CVS/DBDS
Estradiol	0.107	0.00920	rs738409	93514	deCODE, UKBB
Estradiol_27082019	0.758	-0.00280	rs58542926	93514	deCODE, UKBB
Estradiol_27082020	0.475	0.01650	rs187429064	93514	deCODE, UKBB
Estradiol_27082021	0.379	0.0057	rs429358	93514	deCODE, UKBB
Estradiol_27082022	0.246	-0.0056	rs28601761	93514	deCODE, UKBB
Estradiol_27082023	0.0504	-0.00960	rs1260326	93514	deCODE, UKBB
Estradiol_27082024	0.811	-0.00130	rs2792751	93514	deCODE, UKBB
Estradiol_27082025	0.009	-0.0126	rs13389219	93514	deCODE, UKBB
Estradiol_27082026	0.0125	0.05090	rs140201358	93514	deCODE, UKBB
Estradiol_27082027	0.113	-0.00760	rs641738	93514	deCODE, UKBB
Estradiol_27082028	0.158	0.0074	rs2642438	93514	deCODE, UKBB
Estradiol_27082029	0.468	-0.0061	rs7029757	93514	deCODE, UKBB
Estradiol_27082030	0.535	0.00950	rs1801689	93514	deCODE, UKBB
Estradiol_27082031	0.0625	-0.035	rs1229984	93514	deCODE, UKBB
Estradiol_27082032	0.96	0.0003	rs11944752	93514	deCODE, UKBB
Estradiol_27082033	0.587	-0.0026	rs6955582	93514	deCODE, UKBB
Estradiol_27082034	0.977	0.00030	rs1800562	93514	deCODE, UKBB
Estradiol_27082036	0.776	-0.0013	rs2862954	93514	deCODE, UKBB
Estradiol_27082037	0.316	0.0053	rs72613567	93514	deCODE, UKBB
Estradiol_27082038	0.509	0.01230	rs28929474	93514	deCODE, UKBB
Ferritin	0.802	0.00100	rs738409	241916	deCODE, UKBB, CHB-CVS/DBDS
Ferritin	0.302	0.00650	rs58542926	241916	deCODE, UKBB, CHB-CVS/DBDS
Ferritin	0.527	0.01180	rs187429064	241916	deCODE, UKBB, CHB-CVS/DBDS
Ferritin	0.289	0.0049	rs429358	241916	deCODE, UKBB, CHB-CVS/DBDS
Ferritin	4.77e-08	0.0192	rs28601761	241916	deCODE, UKBB, CHB-CVS/DBDS
Ferritin	0.000389	0.01300	rs1260326	241916	deCODE, UKBB, CHB-CVS/DBDS
Ferritin	0.0345	0.00840	rs2792751	241916	deCODE, UKBB, CHB-CVS/DBDS
Ferritin	0.0621	0.0066	rs13389219	241916	deCODE, UKBB, CHB-CVS/DBDS
Ferritin	0.907	-0.00160	rs140201358	241916	deCODE, UKBB, CHB-CVS/DBDS
Ferritin	0.842	0.00070	rs641738	241916	deCODE, UKBB, CHB-CVS/DBDS
Ferritin	0.258	0.0044	rs2642438	241916	deCODE, UKBB, CHB-CVS/DBDS
Ferritin	0.205	0.008	rs7029757	241916	deCODE, UKBB, CHB-CVS/DBDS
Ferritin	0.214	-0.01690	rs1801689	241916	deCODE, UKBB, CHB-CVS/DBDS
Ferritin	0.0427	0.0374	rs1229984	241916	deCODE, UKBB, CHB-CVS/DBDS
Ferritin	0.00815	-0.0106	rs11944752	241916	deCODE, UKBB, CHB-CVS/DBDS
Ferritin	0.67	0.0015	rs6955582	241916	deCODE, UKBB, CHB-CVS/DBDS
Ferritin	2.6e-47	0.10220	rs1800562	241916	deCODE, UKBB, CHB-CVS/DBDS
Ferritin	0.00468	0.0098	rs2862954	241916	deCODE, UKBB, CHB-CVS/DBDS
Ferritin	0.354	0.0035	rs72613567	241916	deCODE, UKBB, CHB-CVS/DBDS
Ferritin	0.0167	0.03400	rs28929474	241916	deCODE, UKBB, CHB-CVS/DBDS
Gallstones	9.3e-07	-0.0426988	rs738409	47027	deCODE, UKBB, Finngen
Gallstones	0.901	-0.00170145	rs58542926	47027	deCODE, UKBB, Finngen
Gallstones	0.744	-0.00849599	rs187429064	47027	deCODE, UKBB, Finngen
Gallstones	8.98e-09	0.0566973	rs429358	47027	deCODE, UKBB, Finngen
Gallstones	1.06e-09	-0.0446961	rs28601761	47027	deCODE, UKBB, Finngen
Gallstones	2.06e-22	-0.0729041	rs1260326	47027	deCODE, UKBB, Finngen
Gallstones	0.989	9.9995e-05	rs2792751	47027	deCODE, UKBB, Finngen
Gallstones	0.11	0.0119005	rs13389219	47027	deCODE, UKBB, Finngen
Gallstones	0.587	-0.016597	rs140201358	47027	deCODE, UKBB, Finngen
Gallstones	0.145	-0.010697	rs641738	47027	deCODE, UKBB, Finngen
Gallstones	9.26e-06	0.0352956	rs2642438	47027	deCODE, UKBB, Finngen
Gallstones	0.104	-0.0210959	rs7029757	47027	deCODE, UKBB, Finngen
Gallstones	3.59e-05	0.0990034	rs1801689	47027	deCODE, UKBB, Finngen
Gallstones	0.412	-0.0239997	rs1229984	47027	deCODE, UKBB, Finngen
Gallstones	0.256	0.00959589	rs11944752	47027	deCODE, UKBB, Finngen
Gallstones	0.449	0.00549507	rs6955582	47027	deCODE, UKBB, Finngen
Gallstones	0.111	-0.0231049	rs1800562	47027	deCODE, UKBB, Finngen
Gallstones	6.5e-09	0.0419998	rs2862954	47027	deCODE, UKBB, Finngen
Gallstones	0.0353	-0.0172012	rs72613567	47027	deCODE, UKBB, Finngen
Gallstones	1.7e-31	0.299097	rs28929474	47027	deCODE, UKBB, Finngen
Gamma_Glutamyl_Transpeptidase	0.869	-0.00040	rs738409	560853	deCODE, UKBB
Gamma_Glutamyl_Transpeptidase	6.65e-05	0.01660	rs58542926	560853	deCODE, UKBB
Gamma_Glutamyl_Transpeptidase	0.00179	0.03330	rs187429064	560853	deCODE, UKBB
Gamma_Glutamyl_Transpeptidase	3.8e-13	0.0219	rs429358	560853	deCODE, UKBB
Gamma_Glutamyl_Transpeptidase	3.57e-46	0.0321	rs28601761	560853	deCODE, UKBB
Gamma_Glutamyl_Transpeptidase	8.11e-134	0.05610	rs1260326	560853	deCODE, UKBB
Gamma_Glutamyl_Transpeptidase	0.658	-0.00110	rs2792751	560853	deCODE, UKBB
Gamma_Glutamyl_Transpeptidase	5.04e-17	0.0189	rs13389219	560853	deCODE, UKBB
Gamma_Glutamyl_Transpeptidase	0.858	-0.00170	rs140201358	560853	deCODE, UKBB
Gamma_Glutamyl_Transpeptidase	0.3	-0.00230	rs641738	560853	deCODE, UKBB
Gamma_Glutamyl_Transpeptidase	0.00216	0.0075	rs2642438	560853	deCODE, UKBB
Gamma_Glutamyl_Transpeptidase	0.02	0.009	rs7029757	560853	deCODE, UKBB
Gamma_Glutamyl_Transpeptidase	2.81e-08	0.03910	rs1801689	560853	deCODE, UKBB
Gamma_Glutamyl_Transpeptidase	2.57e-10	0.0525	rs1229984	560853	deCODE, UKBB
Gamma_Glutamyl_Transpeptidase	0.115	0.004	rs11944752	560853	deCODE, UKBB
Gamma_Glutamyl_Transpeptidase	0.000764	0.0075	rs6955582	560853	deCODE, UKBB
Gamma_Glutamyl_Transpeptidase	0.000158	0.01580	rs1800562	560853	deCODE, UKBB
Gamma_Glutamyl_Transpeptidase	4.91e-12	0.0152	rs2862954	560853	deCODE, UKBB
Gamma_Glutamyl_Transpeptidase	1.91e-09	0.0147	rs72613567	560853	deCODE, UKBB
Gamma_Glutamyl_Transpeptidase	3.31e-17	0.07140	rs28929474	560853	deCODE, UKBB
HbA1c	0.0737	-0.00500	rs738409	477850	deCODE, UKBB
HbA1c	3.65e-06	0.02010	rs58542926	477850	deCODE, UKBB
HbA1c	0.0198	0.02520	rs187429064	477850	deCODE, UKBB
HbA1c	2.26e-17	0.0267	rs429358	477850	deCODE, UKBB
HbA1c	1.55e-20	-0.0218	rs28601761	477850	deCODE, UKBB
HbA1c	6.3e-19	-0.02110	rs1260326	477850	deCODE, UKBB
HbA1c	0.038	-0.00540	rs2792751	477850	deCODE, UKBB
HbA1c	5.77e-10	0.0146	rs13389219	477850	deCODE, UKBB
HbA1c	0.517	0.00900	rs140201358	477850	deCODE, UKBB
HbA1c	0.00777	0.00620	rs641738	477850	deCODE, UKBB
HbA1c	0.00622	-0.0069	rs2642438	477850	deCODE, UKBB
HbA1c	0.331	0.0039	rs7029757	477850	deCODE, UKBB
HbA1c	0.122	0.01100	rs1801689	477850	deCODE, UKBB
HbA1c	0.0327	-0.0177	rs1229984	477850	deCODE, UKBB
HbA1c	0.594	0.0014	rs11944752	477850	deCODE, UKBB
HbA1c	1.8e-09	0.0139	rs6955582	477850	deCODE, UKBB
HbA1c	5.71e-167	-0.11910	rs1800562	477850	deCODE, UKBB
HbA1c	0.00117	0.0075	rs2862954	477850	deCODE, UKBB
HbA1c	0.629	0.0012	rs72613567	477850	deCODE, UKBB
HbA1c	2.89e-07	-0.04390	rs28929474	477850	deCODE, UKBB
Heart_Failure	0.0181	-0.015002	rs738409	99214	deCODE, UKBB, Finngen, HERMES, CHB-CVS/DBDS
Heart_Failure	0.0801	-0.0175023	rs58542926	99214	deCODE, UKBB, Finngen, HERMES, CHB-CVS/DBDS
Heart_Failure	0.742	-0.0075988	rs187429064	99214	deCODE, UKBB, Finngen, HERMES, CHB-CVS/DBDS
Heart_Failure	1.1e-05	0.0316971	rs429358	99214	deCODE, UKBB, Finngen, HERMES, CHB-CVS/DBDS
Heart_Failure	0.00139	0.0180011	rs28601761	99214	deCODE, UKBB, Finngen, HERMES, CHB-CVS/DBDS
Heart_Failure	0.913	0.00059982	rs1260326	99214	deCODE, UKBB, Finngen, HERMES, CHB-CVS/DBDS
Heart_Failure	0.0866	-0.00989883	rs2792751	99214	deCODE, UKBB, Finngen, HERMES, CHB-CVS/DBDS
Heart_Failure	0.371	0.005103	rs13389219	99214	deCODE, UKBB, Finngen, HERMES, CHB-CVS/DBDS
Heart_Failure	0.571	0.0133998	rs140201358	99214	deCODE, UKBB, Finngen, HERMES, CHB-CVS/DBDS
Heart_Failure	0.705	0.00219758	rs641738	99214	deCODE, UKBB, Finngen, HERMES, CHB-CVS/DBDS
Heart_Failure	0.306	-0.00600195	rs2642438	99214	deCODE, UKBB, Finngen, HERMES, CHB-CVS/DBDS
Heart_Failure	0.342	0.00920221	rs7029757	99214	deCODE, UKBB, Finngen, HERMES, CHB-CVS/DBDS
Heart_Failure	2.28e-09	0.109697	rs1801689	99214	deCODE, UKBB, Finngen, HERMES, CHB-CVS/DBDS
Heart_Failure	0.0422	0.0421979	rs1229984	99214	deCODE, UKBB, Finngen, HERMES, CHB-CVS/DBDS
Heart_Failure	0.886	0.000900405	rs11944752	99214	deCODE, UKBB, Finngen, HERMES, CHB-CVS/DBDS
Heart_Failure	0.363	-0.00509699	rs6955582	99214	deCODE, UKBB, Finngen, HERMES, CHB-CVS/DBDS
Heart_Failure	0.371	-0.00999983	rs1800562	99214	deCODE, UKBB, Finngen, HERMES, CHB-CVS/DBDS
Heart_Failure	0.183	0.00709511	rs2862954	99214	deCODE, UKBB, Finngen, HERMES, CHB-CVS/DBDS
Heart_Failure	0.238	0.00849599	rs72613567	99214	deCODE, UKBB, Finngen, HERMES, CHB-CVS/DBDS
Heart_Failure	0.664	-0.00900038	rs28929474	99214	deCODE, UKBB, Finngen, HERMES, CHB-CVS/DBDS
Hemoglobin	4.3e-29	0.02510	rs738409	811618	deCODE, UKBB, CHB-CVS/DBDS
Hemoglobin	3.34e-07	0.01760	rs58542926	811618	deCODE, UKBB, CHB-CVS/DBDS
Hemoglobin	9.3e-05	0.03500	rs187429064	811618	deCODE, UKBB, CHB-CVS/DBDS
Hemoglobin	0.594	0.0013	rs429358	811618	deCODE, UKBB, CHB-CVS/DBDS
Hemoglobin	0.000133	-0.0072	rs28601761	811618	deCODE, UKBB, CHB-CVS/DBDS
Hemoglobin	1.24e-07	-0.01020	rs1260326	811618	deCODE, UKBB, CHB-CVS/DBDS
Hemoglobin	0.142	-0.00310	rs2792751	811618	deCODE, UKBB, CHB-CVS/DBDS
Hemoglobin	1.43e-10	0.0122	rs13389219	811618	deCODE, UKBB, CHB-CVS/DBDS
Hemoglobin	0.000365	0.02720	rs140201358	811618	deCODE, UKBB, CHB-CVS/DBDS
Hemoglobin	7.01e-05	-0.00750	rs641738	811618	deCODE, UKBB, CHB-CVS/DBDS
Hemoglobin	0.729	0.0007	rs2642438	811618	deCODE, UKBB, CHB-CVS/DBDS
Hemoglobin	3.08e-06	0.0153	rs7029757	811618	deCODE, UKBB, CHB-CVS/DBDS
Hemoglobin	0.896	-0.00080	rs1801689	811618	deCODE, UKBB, CHB-CVS/DBDS
Hemoglobin	0.323	-0.0072	rs1229984	811618	deCODE, UKBB, CHB-CVS/DBDS
Hemoglobin	0.284	0.0023	rs11944752	811618	deCODE, UKBB, CHB-CVS/DBDS
Hemoglobin	0.381	-0.0016	rs6955582	811618	deCODE, UKBB, CHB-CVS/DBDS
Hemoglobin	0	0.16300	rs1800562	811618	deCODE, UKBB, CHB-CVS/DBDS
Hemoglobin	0.00026	-0.0068	rs2862954	811618	deCODE, UKBB, CHB-CVS/DBDS
Hemoglobin	7.21e-05	0.0081	rs72613567	811618	deCODE, UKBB, CHB-CVS/DBDS
Hemoglobin	3.75e-08	0.03790	rs28929474	811618	deCODE, UKBB, CHB-CVS/DBDS
Hepatocellular_carcinoma	1.07e-15	0.457899	rs738409	861	deCODE, UKBB, Intermountain
Hepatocellular_carcinoma	1.95e-10	0.531099	rs58542926	861	deCODE, UKBB, Intermountain
Hepatocellular_carcinoma	8.92e-07	0.941799	rs187429064	861	deCODE, UKBB, Intermountain
Hepatocellular_carcinoma	4.56e-05	0.305805	rs429358	861	deCODE, UKBB, Intermountain
Hepatocellular_carcinoma	0.0798	0.0916001	rs28601761	861	deCODE, UKBB, Intermountain
Hepatocellular_carcinoma	0.0234	0.119604	rs1260326	861	deCODE, UKBB, Intermountain
Hepatocellular_carcinoma	0.174	0.0787003	rs2792751	861	deCODE, UKBB, Intermountain
Hepatocellular_carcinoma	0.341	0.0499048	rs13389219	861	deCODE, UKBB, Intermountain
Hepatocellular_carcinoma	0.958	0.0119977	rs140201358	861	deCODE, UKBB, Intermountain
Hepatocellular_carcinoma	0.151	0.0745043	rs641738	861	deCODE, UKBB, Intermountain
Hepatocellular_carcinoma	0.00785	0.151905	rs2642438	861	deCODE, UKBB, Intermountain
Hepatocellular_carcinoma	0.14	0.140999	rs7029757	861	deCODE, UKBB, Intermountain
Hepatocellular_carcinoma	0.344	0.159002	rs1801689	861	deCODE, UKBB, Intermountain
Hepatocellular_carcinoma	0.958	0.0114958	rs1229984	861	deCODE, UKBB, Intermountain
Hepatocellular_carcinoma	0.00203	0.189105	rs11944752	861	deCODE, UKBB, Intermountain
Hepatocellular_carcinoma	0.178	-0.0693955	rs6955582	861	deCODE, UKBB, Intermountain
Hepatocellular_carcinoma	1.79e-08	0.487199	rs1800562	861	deCODE, UKBB, Intermountain
Hepatocellular_carcinoma	0.946	0.0034961	rs2862954	861	deCODE, UKBB, Intermountain
Hepatocellular_carcinoma	0.000834	0.1952	rs72613567	861	deCODE, UKBB, Intermountain
Hepatocellular_carcinoma	0.0106	0.464099	rs28929474	861	deCODE, UKBB, Intermountain
Hypertension	0.501	-0.0034961	rs738409	268874	deCODE, UKBB, Finngen, CHB-CVS/DBDS
Hypertension	0.00588	0.0222017	rs58542926	268874	deCODE, UKBB, Finngen, CHB-CVS/DBDS
Hypertension	0.177	0.0227004	rs187429064	268874	deCODE, UKBB, Finngen, CHB-CVS/DBDS
Hypertension	0.111	-0.00919757	rs429358	268874	deCODE, UKBB, Finngen, CHB-CVS/DBDS
Hypertension	0.00149	0.0209989	rs28601761	268874	deCODE, UKBB, Finngen, CHB-CVS/DBDS
Hypertension	0.0161	0.0106036	rs1260326	268874	deCODE, UKBB, Finngen, CHB-CVS/DBDS
Hypertension	0.211	-0.00569619	rs2792751	268874	deCODE, UKBB, Finngen, CHB-CVS/DBDS
Hypertension	0.00184	0.0208968	rs13389219	268874	deCODE, UKBB, Finngen, CHB-CVS/DBDS
Hypertension	0.357	0.0165031	rs140201358	268874	deCODE, UKBB, Finngen, CHB-CVS/DBDS
Hypertension	0.0295	-0.0145047	rs641738	268874	deCODE, UKBB, Finngen, CHB-CVS/DBDS
Hypertension	0.303	-0.00479847	rs2642438	268874	deCODE, UKBB, Finngen, CHB-CVS/DBDS
Hypertension	0.0571	0.0145047	rs7029757	268874	deCODE, UKBB, Finngen, CHB-CVS/DBDS
Hypertension	0.559	-0.00830439	rs1801689	268874	deCODE, UKBB, Finngen, CHB-CVS/DBDS
Hypertension	7.11e-12	0.118705	rs1229984	268874	deCODE, UKBB, Finngen, CHB-CVS/DBDS
Hypertension	0.968	0.00020002	rs11944752	268874	deCODE, UKBB, Finngen, CHB-CVS/DBDS
Hypertension	0.191	-0.00870203	rs6955582	268874	deCODE, UKBB, Finngen, CHB-CVS/DBDS
Hypertension	4.08e-13	0.061001	rs1800562	268874	deCODE, UKBB, Finngen, CHB-CVS/DBDS
Hypertension	0.534	0.00270365	rs2862954	268874	deCODE, UKBB, Finngen, CHB-CVS/DBDS
Hypertension	0.514	-0.0030952	rs72613567	268874	deCODE, UKBB, Finngen, CHB-CVS/DBDS
Hypertension	0.224	-0.0309026	rs28929474	268874	deCODE, UKBB, Finngen, CHB-CVS/DBDS
Alzheimers_disease	0.263	-0.0226956	rs738409	8447	deCODE, UKBB, Finngen, Intermountain
Alzheimers_disease	0.437	-0.0256974	rs58542926	8447	deCODE, UKBB, Finngen, Intermountain
Alzheimers_disease	0.815	0.0133011	rs187429064	8447	deCODE, UKBB, Finngen, Intermountain
Alzheimers_disease	0	-1.1344	rs429358	8447	deCODE, UKBB, Finngen, Intermountain
Alzheimers_disease	0.949	-0.0010994	rs28601761	8447	deCODE, UKBB, Finngen, Intermountain
Alzheimers_disease	0.355	0.0162965	rs1260326	8447	deCODE, UKBB, Finngen, Intermountain
Alzheimers_disease	0.674	0.00789872	rs2792751	8447	deCODE, UKBB, Finngen, Intermountain
Alzheimers_disease	0.00693	0.0471021	rs13389219	8447	deCODE, UKBB, Finngen, Intermountain
Alzheimers_disease	0.806	0.0178989	rs140201358	8447	deCODE, UKBB, Finngen, Intermountain
Alzheimers_disease	0.883	-0.00260339	rs641738	8447	deCODE, UKBB, Finngen, Intermountain
Alzheimers_disease	0.086	-0.0318959	rs2642438	8447	deCODE, UKBB, Finngen, Intermountain
Alzheimers_disease	0.561	-0.018596	rs7029757	8447	deCODE, UKBB, Finngen, Intermountain
Alzheimers_disease	0.789	-0.0181029	rs1801689	8447	deCODE, UKBB, Finngen, Intermountain
Alzheimers_disease	0.424	0.0665993	rs1229984	8447	deCODE, UKBB, Finngen, Intermountain
Alzheimers_disease	0.217	-0.0247024	rs11944752	8447	deCODE, UKBB, Finngen, Intermountain
Alzheimers_disease	0.618	-0.00860289	rs6955582	8447	deCODE, UKBB, Finngen, Intermountain
Alzheimers_disease	0.371	0.0314987	rs1800562	8447	deCODE, UKBB, Finngen, Intermountain
Alzheimers_disease	0.586	0.00930314	rs2862954	8447	deCODE, UKBB, Finngen, Intermountain
Alzheimers_disease	0.384	0.0168003	rs72613567	8447	deCODE, UKBB, Finngen, Intermountain
Alzheimers_disease	0.0294	0.144204	rs28929474	8447	deCODE, UKBB, Finngen, Intermountain
Gout	2.95e-08	-0.119099	rs738409	7084	deCODE, UKBB, Finngen
Gout	0.872	0.00550482	rs58542926	7084	deCODE, UKBB, Finngen
Gout	0.898	-0.00729656	rs187429064	7084	deCODE, UKBB, Finngen
Gout	0.749	0.00749804	rs429358	7084	deCODE, UKBB, Finngen
Gout	0.0508	0.0478991	rs28601761	7084	deCODE, UKBB, Finngen
Gout	1.32e-18	0.158396	rs1260326	7084	deCODE, UKBB, Finngen
Gout	0.33	-0.0188974	rs2792751	7084	deCODE, UKBB, Finngen
Gout	0.0889	0.0425005	rs13389219	7084	deCODE, UKBB, Finngen
Gout	0.925	0.00699547	rs140201358	7084	deCODE, UKBB, Finngen
Gout	0.08	-0.0433982	rs641738	7084	deCODE, UKBB, Finngen
Gout	0.11	-0.0307038	rs2642438	7084	deCODE, UKBB, Finngen
Gout	0.571	-0.0183015	rs7029757	7084	deCODE, UKBB, Finngen
Gout	0.101	-0.107797	rs1801689	7084	deCODE, UKBB, Finngen
Gout	1.49e-05	-0.313299	rs1229984	7084	deCODE, UKBB, Finngen
Gout	0.147	-0.0299956	rs11944752	7084	deCODE, UKBB, Finngen
Gout	0.0281	0.0538967	rs6955582	7084	deCODE, UKBB, Finngen
Gout	0.0142	0.0876995	rs1800562	7084	deCODE, UKBB, Finngen
Gout	0.314	-0.0177024	rs2862954	7084	deCODE, UKBB, Finngen
Gout	0.00545	0.055703	rs72613567	7084	deCODE, UKBB, Finngen
Gout	0.172	-0.130599	rs28929474	7084	deCODE, UKBB, Finngen
IGF1	7.1e-05	-0.01180	rs738409	396111	deCODE, UKBB
IGF1	0.0233	0.01060	rs58542926	396111	deCODE, UKBB
IGF1	0.00419	0.03210	rs187429064	396111	deCODE, UKBB
IGF1	1.19e-09	-0.0206	rs429358	396111	deCODE, UKBB
IGF1	0.000151	-0.0095	rs28601761	396111	deCODE, UKBB
IGF1	2.59e-137	-0.06300	rs1260326	396111	deCODE, UKBB
IGF1	0.0424	-0.00560	rs2792751	396111	deCODE, UKBB
IGF1	0.00287	0.0075	rs13389219	396111	deCODE, UKBB
IGF1	0.377	-0.00930	rs140201358	396111	deCODE, UKBB
IGF1	0.000246	-0.00910	rs641738	396111	deCODE, UKBB
IGF1	7.54e-22	-0.026	rs2642438	396111	deCODE, UKBB
IGF1	0.00123	-0.0136	rs7029757	396111	deCODE, UKBB
IGF1	1.14e-33	0.08790	rs1801689	396111	deCODE, UKBB
IGF1	2.49e-37	-0.1069	rs1229984	396111	deCODE, UKBB
IGF1	0.142	-0.0042	rs11944752	396111	deCODE, UKBB
IGF1	0.327	-0.0024	rs6955582	396111	deCODE, UKBB
IGF1	3.64e-14	-0.03490	rs1800562	396111	deCODE, UKBB
IGF1	0.94	0.0002	rs2862954	396111	deCODE, UKBB
IGF1	0.00938	0.0071	rs72613567	396111	deCODE, UKBB
IGF1	2.44e-13	-0.06410	rs28929474	396111	deCODE, UKBB
Lactate_Dehydrogenase	5.71e-06	0.01840	rs738409	219531	deCODE, UKBB, CHB-CVS/DBDS
Lactate_Dehydrogenase	0.0913	0.01030	rs58542926	219531	deCODE, UKBB, CHB-CVS/DBDS
Lactate_Dehydrogenase	0.786	0.00470	rs187429064	219531	deCODE, UKBB, CHB-CVS/DBDS
Lactate_Dehydrogenase	0.188	-0.0059	rs429358	219531	deCODE, UKBB, CHB-CVS/DBDS
Lactate_Dehydrogenase	0.982	-0.0001	rs28601761	219531	deCODE, UKBB, CHB-CVS/DBDS
Lactate_Dehydrogenase	4.76e-24	-0.03580	rs1260326	219531	deCODE, UKBB, CHB-CVS/DBDS
Lactate_Dehydrogenase	0.684	-0.00160	rs2792751	219531	deCODE, UKBB, CHB-CVS/DBDS
Lactate_Dehydrogenase	0.108	-0.0055	rs13389219	219531	deCODE, UKBB, CHB-CVS/DBDS
Lactate_Dehydrogenase	0.275	0.01450	rs140201358	219531	deCODE, UKBB, CHB-CVS/DBDS
Lactate_Dehydrogenase	0.404	-0.00290	rs641738	219531	deCODE, UKBB, CHB-CVS/DBDS
Lactate_Dehydrogenase	0.0467	-0.0075	rs2642438	219531	deCODE, UKBB, CHB-CVS/DBDS
Lactate_Dehydrogenase	0.109	-0.0097	rs7029757	219531	deCODE, UKBB, CHB-CVS/DBDS
Lactate_Dehydrogenase	0.0758	0.02250	rs1801689	219531	deCODE, UKBB, CHB-CVS/DBDS
Lactate_Dehydrogenase	0.956	0.0009	rs1229984	219531	deCODE, UKBB, CHB-CVS/DBDS
Lactate_Dehydrogenase	0.0402	0.008	rs11944752	219531	deCODE, UKBB, CHB-CVS/DBDS
Lactate_Dehydrogenase	0.0319	0.0073	rs6955582	219531	deCODE, UKBB, CHB-CVS/DBDS
Lactate_Dehydrogenase	0.112	0.01100	rs1800562	219531	deCODE, UKBB, CHB-CVS/DBDS
Lactate_Dehydrogenase	0.179	0.0045	rs2862954	219531	deCODE, UKBB, CHB-CVS/DBDS
Lactate_Dehydrogenase	0.254	0.0042	rs72613567	219531	deCODE, UKBB, CHB-CVS/DBDS
Lactate_Dehydrogenase	0.186	-0.01690	rs28929474	219531	deCODE, UKBB, CHB-CVS/DBDS
Lpa	0.00514	-0.00720	rs738409	406712	deCODE, UKBB
Lpa	8.13e-06	-0.01800	rs58542926	406712	deCODE, UKBB
Lpa	0.000137	-0.03750	rs187429064	406712	deCODE, UKBB
Lpa	0.00885	-0.0077	rs429358	406712	deCODE, UKBB
Lpa	0.196	-0.0028	rs28601761	406712	deCODE, UKBB
Lpa	0.0244	0.00490	rs1260326	406712	deCODE, UKBB
Lpa	0.000193	-0.00890	rs2792751	406712	deCODE, UKBB
Lpa	0.000397	-0.0077	rs13389219	406712	deCODE, UKBB
Lpa	0.133	-0.01360	rs140201358	406712	deCODE, UKBB
Lpa	9.39e-07	0.01060	rs641738	406712	deCODE, UKBB
Lpa	6.92e-05	-0.0093	rs2642438	406712	deCODE, UKBB
Lpa	0.547	0.0022	rs7029757	406712	deCODE, UKBB
Lpa	2.19e-56	0.10160	rs1801689	406712	deCODE, UKBB
Lpa	0.329	0.0072	rs1229984	406712	deCODE, UKBB
Lpa	0.664	-0.0011	rs11944752	406712	deCODE, UKBB
Lpa	0.229	0.0026	rs6955582	406712	deCODE, UKBB
Lpa	0.0172	-0.01080	rs1800562	406712	deCODE, UKBB
Lpa	0.0471	-0.0042	rs2862954	406712	deCODE, UKBB
Lpa	0.00549	-0.0066	rs72613567	406712	deCODE, UKBB
Lpa	0.415	0.00630	rs28929474	406712	deCODE, UKBB
Myocardial_Infarction	3.67e-05	-0.0332983	rs738409	69758	deCODE, UKBB, CHB-CVS/DBDS, Finngen
Myocardial_Infarction	5.56e-05	-0.0503043	rs58542926	69758	deCODE, UKBB, CHB-CVS/DBDS, Finngen
Myocardial_Infarction	0.0397	-0.0540022	rs187429064	69758	deCODE, UKBB, CHB-CVS/DBDS, Finngen
Myocardial_Infarction	1.91e-20	-0.0815984	rs429358	69758	deCODE, UKBB, CHB-CVS/DBDS, Finngen
Myocardial_Infarction	9.65e-08	0.0426988	rs28601761	69758	deCODE, UKBB, CHB-CVS/DBDS, Finngen
Myocardial_Infarction	0.0633	0.0127978	rs1260326	69758	deCODE, UKBB, CHB-CVS/DBDS, Finngen
Myocardial_Infarction	0.544	-0.00439966	rs2792751	69758	deCODE, UKBB, CHB-CVS/DBDS, Finngen
Myocardial_Infarction	0.348	0.0075988	rs13389219	69758	deCODE, UKBB, CHB-CVS/DBDS, Finngen
Myocardial_Infarction	0.000264	0.0976982	rs140201358	69758	deCODE, UKBB, CHB-CVS/DBDS, Finngen
Myocardial_Infarction	0.926	0.00079968	rs641738	69758	deCODE, UKBB, CHB-CVS/DBDS, Finngen
Myocardial_Infarction	0.667	0.0031951	rs2642438	69758	deCODE, UKBB, CHB-CVS/DBDS, Finngen
Myocardial_Infarction	0.462	0.00879859	rs7029757	69758	deCODE, UKBB, CHB-CVS/DBDS, Finngen
Myocardial_Infarction	0.000818	0.0768962	rs1801689	69758	deCODE, UKBB, CHB-CVS/DBDS, Finngen
Myocardial_Infarction	0.003	0.0876952	rs1229984	69758	deCODE, UKBB, CHB-CVS/DBDS, Finngen
Myocardial_Infarction	0.202	0.00989883	rs11944752	69758	deCODE, UKBB, CHB-CVS/DBDS, Finngen
Myocardial_Infarction	0.161	-0.0111971	rs6955582	69758	deCODE, UKBB, CHB-CVS/DBDS, Finngen
Myocardial_Infarction	0.072	-0.0246001	rs1800562	69758	deCODE, UKBB, CHB-CVS/DBDS, Finngen
Myocardial_Infarction	0.815	0.00160128	rs2862954	69758	deCODE, UKBB, CHB-CVS/DBDS, Finngen
Myocardial_Infarction	0.0517	-0.0142973	rs72613567	69758	deCODE, UKBB, CHB-CVS/DBDS, Finngen
Myocardial_Infarction	0.000272	-0.110395	rs28929474	69758	deCODE, UKBB, CHB-CVS/DBDS, Finngen
Neutrophill_percentage	1.39e-05	-0.01050	rs738409	660824	deCODE, UKBB
Neutrophill_percentage	3.17e-14	0.02880	rs58542926	660824	deCODE, UKBB
Neutrophill_percentage	0.157	-0.01400	rs187429064	660824	deCODE, UKBB
Neutrophill_percentage	0.619	-0.0014	rs429358	660824	deCODE, UKBB
Neutrophill_percentage	3.08e-22	-0.0198	rs28601761	660824	deCODE, UKBB
Neutrophill_percentage	1.78e-14	0.01590	rs1260326	660824	deCODE, UKBB
Neutrophill_percentage	5.12e-07	-0.01140	rs2792751	660824	deCODE, UKBB
Neutrophill_percentage	4.11e-06	-0.0094	rs13389219	660824	deCODE, UKBB
Neutrophill_percentage	0.903	-0.00100	rs140201358	660824	deCODE, UKBB
Neutrophill_percentage	0.0391	-0.00420	rs641738	660824	deCODE, UKBB
Neutrophill_percentage	1.45e-11	-0.0149	rs2642438	660824	deCODE, UKBB
Neutrophill_percentage	0.177	-0.0048	rs7029757	660824	deCODE, UKBB
Neutrophill_percentage	0.197	0.00850	rs1801689	660824	deCODE, UKBB
Neutrophill_percentage	0.758	0.0028	rs1229984	660824	deCODE, UKBB
Neutrophill_percentage	0.158	-0.0033	rs11944752	660824	deCODE, UKBB
Neutrophill_percentage	0.459	0.0015	rs6955582	660824	deCODE, UKBB
Neutrophill_percentage	0.0729	-0.00680	rs1800562	660824	deCODE, UKBB
Neutrophill_percentage	0.0208	-0.0046	rs2862954	660824	deCODE, UKBB
Neutrophill_percentage	3.67e-07	-0.0113	rs72613567	660824	deCODE, UKBB
Neutrophill_percentage	0.0377	-0.01630	rs28929474	660824	deCODE, UKBB
Non_alcoholic_fatty_liver	9.73E-116	0.38526	rs738409	9491	deCODE, UKBB, Finngen, Intermountain
Non_alcoholic_fatty_liver	8.24E-37	0.32930	rs58542926	9491	deCODE, UKBB, Finngen, Intermountain
Non_alcoholic_fatty_liver	1.43E-09	0.35060	rs187429064	9491	deCODE, UKBB, Finngen, Intermountain
Non_alcoholic_fatty_liver	1.50E-23	0.21072	rs429358	9491	deCODE, UKBB, Finngen, Intermountain
Non_alcoholic_fatty_liver	2.13E-15	0.116533	rs28601761	9491	deCODE, UKBB, Finngen, Intermountain
Non_alcoholic_fatty_liver	9.58E-18	0.131028	rs1260326	9491	deCODE, UKBB, Finngen, Intermountain
Non_alcoholic_fatty_liver	8.86E-08	0.086177	rs2792751	9491	deCODE, UKBB, Finngen, Intermountain
Non_alcoholic_fatty_liver	6.89E-05	0.061875	rs13389219	9491	deCODE, UKBB, Finngen, Intermountain
Non_alcoholic_fatty_liver	0.0131	0.148420	rs140201358	9491	deCODE, UKBB, Finngen, Intermountain
Non_alcoholic_fatty_liver	2.69E-06	0.0676586	rs641738	9491	deCODE, UKBB, Finngen, Intermountain
Non_alcoholic_fatty_liver	6.53E-13	0.116533	rs2642438	9491	deCODE, UKBB, Finngen, Intermountain
Non_alcoholic_fatty_liver	0.0028	0.0833816	rs7029757	9491	deCODE, UKBB, Finngen, Intermountain
Non_alcoholic_fatty_liver	0.0217	0.1043600	rs1801689	9491	deCODE, UKBB, Finngen, Intermountain
Non_alcoholic_fatty_liver	0.00328	0.174353	rs1229984	9491	deCODE, UKBB, Finngen, Intermountain
Non_alcoholic_fatty_liver	5.54E-07	0.094310	rs11944752	9491	deCODE, UKBB, Finngen, Intermountain
Non_alcoholic_fatty_liver	0.000191	0.056570	rs6955582	9491	deCODE, UKBB, Finngen, Intermountain
Non_alcoholic_fatty_liver	0.00102	0.091667	rs1800562	9491	deCODE, UKBB, Finngen, Intermountain
Non_alcoholic_fatty_liver	3.15E-06	0.06935	rs2862954	9491	deCODE, UKBB, Finngen, Intermountain
Non_alcoholic_fatty_liver	0.00377	0.0482033	rs72613567	9491	deCODE, UKBB, Finngen, Intermountain
Non_alcoholic_fatty_liver	0.121	0.1381	rs28929474	9491	deCODE, UKBB, Finngen, Intermountain
Oesophageal_varices	3.82e-14	0.505799	rs738409	575	deCode, UKBB
Oesophageal_varices	8.26e-05	0.401497	rs58542926	575	deCode, UKBB
Oesophageal_varices	0.00512	0.636101	rs187429064	575	deCode, UKBB
Oesophageal_varices	0.0342	0.181798	rs429358	575	deCode, UKBB
Oesophageal_varices	0.938	-0.00410158	rs28601761	575	deCode, UKBB
Oesophageal_varices	0.415	0.0499038	rs1260326	575	deCode, UKBB
Oesophageal_varices	0.0151	0.159803	rs2792751	575	deCode, UKBB
Oesophageal_varices	0.694	-0.0239997	rs13389219	575	deCode, UKBB
Oesophageal_varices	0.39	0.207201	rs140201358	575	deCode, UKBB
Oesophageal_varices	0.204	0.0767017	rs641738	575	deCode, UKBB
Oesophageal_varices	0.0156	0.162001	rs2642438	575	deCode, UKBB
Oesophageal_varices	0.856	0.0196008	rs7029757	575	deCode, UKBB
Oesophageal_varices	0.349	0.164404	rs1801689	575	deCode, UKBB
Oesophageal_varices	0.0316	0.550398	rs1229984	575	deCode, UKBB
Oesophageal_varices	0.843	-0.0136958	rs11944752	575	deCode, UKBB
Oesophageal_varices	0.536	0.0374008	rs6955582	575	deCode, UKBB
Oesophageal_varices	0.0157	0.249201	rs1800562	575	deCode, UKBB
Oesophageal_varices	0.963	0.00230265	rs2862954	575	deCode, UKBB
Oesophageal_varices	0.00183	0.215498	rs72613567	575	deCode, UKBB
Oesophageal_varices	0.274	0.226897	rs28929474	575	deCode, UKBB
Platelet_count	5.91e-38	-0.03350	rs738409	675168	deCODE, UKBB
Platelet_count	6.98e-10	0.02520	rs58542926	675168	deCODE, UKBB
Platelet_count	6.58e-16	-0.08480	rs187429064	675168	deCODE, UKBB
Platelet_count	1.9e-17	0.025	rs429358	675168	deCODE, UKBB
Platelet_count	0.000854	0.0074	rs28601761	675168	deCODE, UKBB
Platelet_count	1.11e-81	0.04290	rs1260326	675168	deCODE, UKBB
Platelet_count	1.4e-07	0.01290	rs2792751	675168	deCODE, UKBB
Platelet_count	0.237	-0.0026	rs13389219	675168	deCODE, UKBB
Platelet_count	0.641	-0.00430	rs140201358	675168	deCODE, UKBB
Platelet_count	5.62e-18	0.01890	rs641738	675168	deCODE, UKBB
Platelet_count	6.02e-07	0.0119	rs2642438	675168	deCODE, UKBB
Platelet_count	0.413	-0.0031	rs7029757	675168	deCODE, UKBB
Platelet_count	2.36e-40	0.09260	rs1801689	675168	deCODE, UKBB
Platelet_count	0.294	0.0086	rs1229984	675168	deCODE, UKBB
Platelet_count	0.109	-0.004	rs11944752	675168	deCODE, UKBB
Platelet_count	0.00386	0.0063	rs6955582	675168	deCODE, UKBB
Platelet_count	8.42e-29	-0.04590	rs1800562	675168	deCODE, UKBB
Platelet_count	0.00417	0.0062	rs2862954	675168	deCODE, UKBB
Platelet_count	1.39e-23	-0.024	rs72613567	675168	deCODE, UKBB
Platelet_count	3.15e-05	0.03460	rs28929474	675168	deCODE, UKBB
Portal_hypertension	1.88e-10	0.430099	rs738409	568	deCODE, UKBB
Portal_hypertension	0.00805	0.28	rs58542926	568	deCODE, UKBB
Portal_hypertension	0.065	0.449597	rs187429064	568	deCODE, UKBB
Portal_hypertension	0.112	0.135304	rs429358	568	deCODE, UKBB
Portal_hypertension	0.274	0.0668024	rs28601761	568	deCODE, UKBB
Portal_hypertension	0.899	-0.00549507	rs1260326	568	deCODE, UKBB
Portal_hypertension	0.0179	0.156003	rs2792751	568	deCODE, UKBB
Portal_hypertension	0.486	0.0428031	rs13389219	568	deCODE, UKBB
Portal_hypertension	0.248	0.272497	rs140201358	568	deCODE, UKBB
Portal_hypertension	0.0551	0.115398	rs641738	568	deCODE, UKBB
Portal_hypertension	0.13	0.100395	rs2642438	568	deCODE, UKBB
Portal_hypertension	0.233	0.1293	rs7029757	568	deCODE, UKBB
Portal_hypertension	0.345	-0.179605	rs1801689	568	deCODE, UKBB
Portal_hypertension	0.0235	0.575009	rs1229984	568	deCODE, UKBB
Portal_hypertension	0.187	0.0924004	rs11944752	568	deCODE, UKBB
Portal_hypertension	0.712	0.0222967	rs6955582	568	deCODE, UKBB
Portal_hypertension	0.00387	0.293602	rs1800562	568	deCODE, UKBB
Portal_hypertension	0.786	-0.0160997	rs2862954	568	deCODE, UKBB
Portal_hypertension	0.000954	0.228395	rs72613567	568	deCODE, UKBB
Portal_hypertension	0.105	0.320902	rs28929474	568	deCODE, UKBB
Primary_biliary_cirrhosis	0.253	-0.0973042	rs738409	457	deCODE, UKBB
Primary_biliary_cirrhosis	0.658	0.0570984	rs58542926	457	deCODE, UKBB
Primary_biliary_cirrhosis	0.9	0.0639039	rs187429064	457	deCODE, UKBB
Primary_biliary_cirrhosis	0.000292	0.365298	rs429358	457	deCODE, UKBB
Primary_biliary_cirrhosis	0.432	-0.0548953	rs28601761	457	deCODE, UKBB
Primary_biliary_cirrhosis	0.965	0.0030952	rs1260326	457	deCODE, UKBB
Primary_biliary_cirrhosis	0.805	-0.0193969	rs2792751	457	deCODE, UKBB
Primary_biliary_cirrhosis	0.721	0.0251024	rs13389219	457	deCODE, UKBB
Primary_biliary_cirrhosis	0.963	0.0218006	rs140201358	457	deCODE, UKBB
Primary_biliary_cirrhosis	0.118	0.108998	rs641738	457	deCODE, UKBB
Primary_biliary_cirrhosis	0.95	-0.00479847	rs2642438	457	deCODE, UKBB
Primary_biliary_cirrhosis	0.907	-0.0145043	rs7029757	457	deCODE, UKBB
Primary_biliary_cirrhosis	0.674	-0.132401	rs1801689	457	deCODE, UKBB
Primary_biliary_cirrhosis	0.747	0.102299	rs1229984	457	deCODE, UKBB
Primary_biliary_cirrhosis	0.704	-0.0299956	rs11944752	457	deCODE, UKBB
Primary_biliary_cirrhosis	0.242	-0.0813956	rs6955582	457	deCODE, UKBB
Primary_biliary_cirrhosis	0.352	0.117596	rs1800562	457	deCODE, UKBB
Primary_biliary_cirrhosis	0.962	-0.00330453	rs2862954	457	deCODE, UKBB
Primary_biliary_cirrhosis	0.829	-0.0165031	rs72613567	457	deCODE, UKBB
Primary_biliary_cirrhosis	0.53	-0.348296	rs28929474	457	deCODE, UKBB
Pulse_pressure	1	0.00000	rs738409	509398	deCODE, UKBB
Pulse_pressure	0.282	-0.00450	rs58542926	509398	deCODE, UKBB
Pulse_pressure	0.65	-0.00480	rs187429064	509398	deCODE, UKBB
Pulse_pressure	1.09e-10	-0.0196	rs429358	509398	deCODE, UKBB
Pulse_pressure	1.75e-06	0.0108	rs28601761	509398	deCODE, UKBB
Pulse_pressure	0.000528	0.00790	rs1260326	509398	deCODE, UKBB
Pulse_pressure	0.00614	0.00680	rs2792751	509398	deCODE, UKBB
Pulse_pressure	1.42e-05	0.0098	rs13389219	509398	deCODE, UKBB
Pulse_pressure	0.125	0.01440	rs140201358	509398	deCODE, UKBB
Pulse_pressure	0.193	-0.00290	rs641738	509398	deCODE, UKBB
Pulse_pressure	0.871	0.0004	rs2642438	509398	deCODE, UKBB
Pulse_pressure	0.263	-0.0043	rs7029757	509398	deCODE, UKBB
Pulse_pressure	0.0157	-0.01670	rs1801689	509398	deCODE, UKBB
Pulse_pressure	3.97e-20	0.0738	rs1229984	509398	deCODE, UKBB
Pulse_pressure	0.918	-0.0002	rs11944752	509398	deCODE, UKBB
Pulse_pressure	0.773	-0.0006	rs6955582	509398	deCODE, UKBB
Pulse_pressure	4.72e-05	-0.01710	rs1800562	509398	deCODE, UKBB
Pulse_pressure	0.283	-0.0024	rs2862954	509398	deCODE, UKBB
Pulse_pressure	0.001	-0.0081	rs72613567	509398	deCODE, UKBB
Pulse_pressure	0.000101	-0.03220	rs28929474	509398	deCODE, UKBB
Sex_Hormone_Binding_Globulin	1.45e-73	0.05470	rs738409	375734	deCODE, UKBB
Sex_Hormone_Binding_Globulin	0.649	0.00220	rs58542926	375734	deCODE, UKBB
Sex_Hormone_Binding_Globulin	0.000131	0.04370	rs187429064	375734	deCODE, UKBB
Sex_Hormone_Binding_Globulin	9.94e-10	-0.021	rs429358	375734	deCODE, UKBB
Sex_Hormone_Binding_Globulin	0.342	0.0024	rs28601761	375734	deCODE, UKBB
Sex_Hormone_Binding_Globulin	9.44e-208	-0.07910	rs1260326	375734	deCODE, UKBB
Sex_Hormone_Binding_Globulin	4.09e-12	0.01950	rs2792751	375734	deCODE, UKBB
Sex_Hormone_Binding_Globulin	1e-33	-0.0311	rs13389219	375734	deCODE, UKBB
Sex_Hormone_Binding_Globulin	0.00859	0.02790	rs140201358	375734	deCODE, UKBB
Sex_Hormone_Binding_Globulin	0.0127	0.00630	rs641738	375734	deCODE, UKBB
Sex_Hormone_Binding_Globulin	5.88e-24	0.0278	rs2642438	375734	deCODE, UKBB
Sex_Hormone_Binding_Globulin	1.27e-05	0.0188	rs7029757	375734	deCODE, UKBB
Sex_Hormone_Binding_Globulin	3.73e-36	-0.09680	rs1801689	375734	deCODE, UKBB
Sex_Hormone_Binding_Globulin	0.00978	-0.0224	rs1229984	375734	deCODE, UKBB
Sex_Hormone_Binding_Globulin	0.012	0.0072	rs11944752	375734	deCODE, UKBB
Sex_Hormone_Binding_Globulin	0.0711	-0.0045	rs6955582	375734	deCODE, UKBB
Sex_Hormone_Binding_Globulin	1.71e-05	0.02010	rs1800562	375734	deCODE, UKBB
Sex_Hormone_Binding_Globulin	1.36e-16	-0.0207	rs2862954	375734	deCODE, UKBB
Sex_Hormone_Binding_Globulin	3.7e-59	0.0452	rs72613567	375734	deCODE, UKBB
Sex_Hormone_Binding_Globulin	3.56e-146	0.23160	rs28929474	375734	deCODE, UKBB
Type 2 diabetes	0.00716	0.0213994	rs738409	65765	deCODE, UKBB, Finngen
Type 2 diabetes	4.9e-10	0.0787003	rs58542926	65765	deCODE, UKBB, Finngen
Type 2 diabetes	1.18e-09	0.132799	rs187429064	65765	deCODE, UKBB, Finngen
Type 2 diabetes	5.46e-21	0.0849045	rs429358	65765	deCODE, UKBB, Finngen
Type 2 diabetes	0.866	0.00110061	rs28601761	65765	deCODE, UKBB, Finngen
Type 2 diabetes	6.18e-14	-0.0515986	rs1260326	65765	deCODE, UKBB, Finngen
Type 2 diabetes	0.057	-0.0140989	rs2792751	65765	deCODE, UKBB, Finngen
Type 2 diabetes	1.95e-27	0.0741957	rs13389219	65765	deCODE, UKBB, Finngen
Type 2 diabetes	0.00247	0.0845985	rs140201358	65765	deCODE, UKBB, Finngen
Type 2 diabetes	0.727	0.00239712	rs641738	65765	deCODE, UKBB, Finngen
Type 2 diabetes	0.437	-0.00560427	rs2642438	65765	deCODE, UKBB, Finngen
Type 2 diabetes	0.016	0.0296039	rs7029757	65765	deCODE, UKBB, Finngen
Type 2 diabetes	0.064	0.043002	rs1801689	65765	deCODE, UKBB, Finngen
Type 2 diabetes	0.0592	0.0529051	rs1229984	65765	deCODE, UKBB, Finngen
Type 2 diabetes	0.00711	0.0212032	rs11944752	65765	deCODE, UKBB, Finngen
Type 2 diabetes	0.592	0.00359646	rs6955582	65765	deCODE, UKBB, Finngen
Type 2 diabetes	0.0158	0.0326027	rs1800562	65765	deCODE, UKBB, Finngen
Type 2 diabetes	0.000164	0.025205	rs2862954	65765	deCODE, UKBB, Finngen
Type 2 diabetes	0.119	-0.0118001	rs72613567	65765	deCODE, UKBB, Finngen
Type 2 diabetes	0.00104	-0.0817959	rs28929474	65765	deCODE, UKBB, Finngen
Testosterone	7.64e-23	0.02820	rs738409	391333	deCODE, UKBB
Testosterone	0.000989	0.01480	rs58542926	391333	deCODE, UKBB
Testosterone	0.0011	0.03570	rs187429064	391333	deCODE, UKBB
Testosterone	0.305	0.0033	rs429358	391333	deCODE, UKBB
Testosterone	0.443	-0.0019	rs28601761	391333	deCODE, UKBB
Testosterone	4.56e-74	-0.04430	rs1260326	391333	deCODE, UKBB
Testosterone	0.0111	0.00680	rs2792751	391333	deCODE, UKBB
Testosterone	1.21e-09	-0.0147	rs13389219	391333	deCODE, UKBB
Testosterone	0.332	-0.00980	rs140201358	391333	deCODE, UKBB
Testosterone	0.721	-0.00090	rs641738	391333	deCODE, UKBB
Testosterone	0.00637	0.0071	rs2642438	391333	deCODE, UKBB
Testosterone	0.000219	0.0151	rs7029757	391333	deCODE, UKBB
Testosterone	0.156	-0.01010	rs1801689	391333	deCODE, UKBB
Testosterone	0.00744	0.0222	rs1229984	391333	deCODE, UKBB
Testosterone	0.099	0.0045	rs11944752	391333	deCODE, UKBB
Testosterone	0.302	-0.0025	rs6955582	391333	deCODE, UKBB
Testosterone	0.148	0.00640	rs1800562	391333	deCODE, UKBB
Testosterone	0.000526	-0.0082	rs2862954	391333	deCODE, UKBB
Testosterone	7.45e-10	0.0162	rs72613567	391333	deCODE, UKBB
Testosterone	1.95e-18	0.07580	rs28929474	391333	deCODE, UKBB
Thyroid_Stimulating_Hormone	0.582	0.00200	rs738409	321827	deCODE, UKBB, CHB-CVS/DBDS
Thyroid_Stimulating_Hormone	0.673	-0.00240	rs58542926	321827	deCODE, UKBB, CHB-CVS/DBDS
Thyroid_Stimulating_Hormone	0.445	0.01210	rs187429064	321827	deCODE, UKBB, CHB-CVS/DBDS
Thyroid_Stimulating_Hormone	0.00561	-0.0114	rs429358	321827	deCODE, UKBB, CHB-CVS/DBDS
Thyroid_Stimulating_Hormone	0.242	-0.0037	rs28601761	321827	deCODE, UKBB, CHB-CVS/DBDS
Thyroid_Stimulating_Hormone	0.0108	-0.00830	rs1260326	321827	deCODE, UKBB, CHB-CVS/DBDS
Thyroid_Stimulating_Hormone	0.00195	0.01100	rs2792751	321827	deCODE, UKBB, CHB-CVS/DBDS
Thyroid_Stimulating_Hormone	0.0814	-0.0055	rs13389219	321827	deCODE, UKBB, CHB-CVS/DBDS
Thyroid_Stimulating_Hormone	0.553	0.00720	rs140201358	321827	deCODE, UKBB, CHB-CVS/DBDS
Thyroid_Stimulating_Hormone	0.0447	0.00630	rs641738	321827	deCODE, UKBB, CHB-CVS/DBDS
Thyroid_Stimulating_Hormone	0.653	-0.0016	rs2642438	321827	deCODE, UKBB, CHB-CVS/DBDS
Thyroid_Stimulating_Hormone	0.18	-0.0075	rs7029757	321827	deCODE, UKBB, CHB-CVS/DBDS
Thyroid_Stimulating_Hormone	7.04e-10	-0.07150	rs1801689	321827	deCODE, UKBB, CHB-CVS/DBDS
Thyroid_Stimulating_Hormone	0.775	-0.0039	rs1229984	321827	deCODE, UKBB, CHB-CVS/DBDS
Thyroid_Stimulating_Hormone	0.461	-0.0027	rs11944752	321827	deCODE, UKBB, CHB-CVS/DBDS
Thyroid_Stimulating_Hormone	0.000108	0.0122	rs6955582	321827	deCODE, UKBB, CHB-CVS/DBDS
Thyroid_Stimulating_Hormone	0.91	-0.00070	rs1800562	321827	deCODE, UKBB, CHB-CVS/DBDS
Thyroid_Stimulating_Hormone	0.893	0.0004	rs2862954	321827	deCODE, UKBB, CHB-CVS/DBDS
Thyroid_Stimulating_Hormone	0.0503	0.0066	rs72613567	321827	deCODE, UKBB, CHB-CVS/DBDS
Thyroid_Stimulating_Hormone	0.254	-0.01350	rs28929474	321827	deCODE, UKBB, CHB-CVS/DBDS
Triglycerides	0.000124	-0.00910	rs738409	638039	deCODE, UKBB, CHB-CVS/DBDS
Triglycerides	4.15e-172	-0.10250	rs58542926	638039	deCODE, UKBB, CHB-CVS/DBDS
Triglycerides	5.57e-49	-0.13630	rs187429064	638039	deCODE, UKBB, CHB-CVS/DBDS
Triglycerides	6.96e-107	-0.0586	rs429358	638039	deCODE, UKBB, CHB-CVS/DBDS
Triglycerides	0	0.0972	rs28601761	638039	deCODE, UKBB, CHB-CVS/DBDS
Triglycerides	0	0.11530	rs1260326	638039	deCODE, UKBB, CHB-CVS/DBDS
Triglycerides	3.49e-14	-0.01680	rs2792751	638039	deCODE, UKBB, CHB-CVS/DBDS
Triglycerides	1.35e-72	0.0362	rs13389219	638039	deCODE, UKBB, CHB-CVS/DBDS
Triglycerides	0.000557	0.02810	rs140201358	638039	deCODE, UKBB, CHB-CVS/DBDS
Triglycerides	9.32e-06	-0.00880	rs641738	638039	deCODE, UKBB, CHB-CVS/DBDS
Triglycerides	6.01e-12	-0.0149	rs2642438	638039	deCODE, UKBB, CHB-CVS/DBDS
Triglycerides	0.0705	0.0062	rs7029757	638039	deCODE, UKBB, CHB-CVS/DBDS
Triglycerides	2.74e-21	-0.05870	rs1801689	638039	deCODE, UKBB, CHB-CVS/DBDS
Triglycerides	0.00476	-0.0208	rs1229984	638039	deCODE, UKBB, CHB-CVS/DBDS
Triglycerides	0.00815	0.006	rs11944752	638039	deCODE, UKBB, CHB-CVS/DBDS
Triglycerides	9.49e-05	-0.0077	rs6955582	638039	deCODE, UKBB, CHB-CVS/DBDS
Triglycerides	0.059	0.00710	rs1800562	638039	deCODE, UKBB, CHB-CVS/DBDS
Triglycerides	1.78e-12	-0.0138	rs2862954	638039	deCODE, UKBB, CHB-CVS/DBDS
Triglycerides	5.63e-21	-0.0204	rs72613567	638039	deCODE, UKBB, CHB-CVS/DBDS
Triglycerides	0.873	-0.00110	rs28929474	638039	deCODE, UKBB, CHB-CVS/DBDS
Urea	0.0117	-0.00680	rs738409	465129	deCODE, UKBB
Urea	0.153	-0.00600	rs58542926	465129	deCODE, UKBB
Urea	0.222	0.01280	rs187429064	465129	deCODE, UKBB
Urea	6.55e-17	0.0254	rs429358	465129	deCODE, UKBB
Urea	0.00169	0.0071	rs28601761	465129	deCODE, UKBB
Urea	2.85e-25	0.02380	rs1260326	465129	deCODE, UKBB
Urea	0.176	0.00340	rs2792751	465129	deCODE, UKBB
Urea	0.272	-0.0025	rs13389219	465129	deCODE, UKBB
Urea	0.182	-0.01260	rs140201358	465129	deCODE, UKBB
Urea	0.0658	-0.00410	rs641738	465129	deCODE, UKBB
Urea	0.0495	0.0048	rs2642438	465129	deCODE, UKBB
Urea	0.773	0.0011	rs7029757	465129	deCODE, UKBB
Urea	0.746	0.00220	rs1801689	465129	deCODE, UKBB
Urea	3.47e-21	-0.0753	rs1229984	465129	deCODE, UKBB
Urea	0.154	-0.0036	rs11944752	465129	deCODE, UKBB
Urea	0.000991	0.0074	rs6955582	465129	deCODE, UKBB
Urea	2.18e-05	0.01770	rs1800562	465129	deCODE, UKBB
Urea	0.484	-0.0016	rs2862954	465129	deCODE, UKBB
Urea	0.756	0.0008	rs72613567	465129	deCODE, UKBB
Urea	3.19e-11	0.05460	rs28929474	465129	deCODE, UKBB
Uric_Acid	1.43e-28	-0.02390	rs738409	468298	deCODE, UKBB
Uric_Acid	1.2e-09	0.02050	rs58542926	468298	deCODE, UKBB
Uric_Acid	0.00439	0.02360	rs187429064	468298	deCODE, UKBB
Uric_Acid	1.4e-17	0.0209	rs429358	468298	deCODE, UKBB
Uric_Acid	0.00011	0.0071	rs28601761	468298	deCODE, UKBB
Uric_Acid	3.71e-200	0.05550	rs1260326	468298	deCODE, UKBB
Uric_Acid	0.125	-0.00310	rs2792751	468298	deCODE, UKBB
Uric_Acid	8.6e-26	0.0192	rs13389219	468298	deCODE, UKBB
Uric_Acid	0.0795	-0.01330	rs140201358	468298	deCODE, UKBB
Uric_Acid	2.93e-11	-0.01200	rs641738	468298	deCODE, UKBB
Uric_Acid	1.58e-06	-0.0094	rs2642438	468298	deCODE, UKBB
Uric_Acid	0.0946	0.0052	rs7029757	468298	deCODE, UKBB
Uric_Acid	0.065	-0.01000	rs1801689	468298	deCODE, UKBB
Uric_Acid	1.47e-24	-0.0664	rs1229984	468298	deCODE, UKBB
Uric_Acid	0.0397	-0.0044	rs11944752	468298	deCODE, UKBB
Uric_Acid	0.0257	0.004	rs6955582	468298	deCODE, UKBB
Uric_Acid	1.88e-17	0.02850	rs1800562	468298	deCODE, UKBB
Uric_Acid	0.09	-0.003	rs2862954	468298	deCODE, UKBB
Uric_Acid	0.33	0.002	rs72613567	468298	deCODE, UKBB
Uric_Acid	1.56e-05	0.02810	rs28929474	468298	deCODE, UKBB
Waist_circumference_adjBMI	0.000696	0.00990	rs738409	418947	deCODE, UKBB
Waist_circumference_adjBMI	0.906	0.00050	rs58542926	418947	deCODE, UKBB
Waist_circumference_adjBMI	0.118	0.01710	rs187429064	418947	deCODE, UKBB
Waist_circumference_adjBMI	0.000639	0.0113	rs429358	418947	deCODE, UKBB
Waist_circumference_adjBMI	0.0358	0.0052	rs28601761	418947	deCODE, UKBB
Waist_circumference_adjBMI	0.255	-0.00280	rs1260326	418947	deCODE, UKBB
Waist_circumference_adjBMI	0.918	0.00030	rs2792751	418947	deCODE, UKBB
Waist_circumference_adjBMI	7.8e-08	0.0132	rs13389219	418947	deCODE, UKBB
Waist_circumference_adjBMI	1.79e-08	0.05750	rs140201358	418947	deCODE, UKBB
Waist_circumference_adjBMI	0.731	0.00080	rs641738	418947	deCODE, UKBB
Waist_circumference_adjBMI	0.0736	-0.0047	rs2642438	418947	deCODE, UKBB
Waist_circumference_adjBMI	0.765	0.0013	rs7029757	418947	deCODE, UKBB
Waist_circumference_adjBMI	0.0657	-0.01310	rs1801689	418947	deCODE, UKBB
Waist_circumference_adjBMI	0.25	0.0094	rs1229984	418947	deCODE, UKBB
Waist_circumference_adjBMI	0.781	-0.0007	rs11944752	418947	deCODE, UKBB
Waist_circumference_adjBMI	0.0268	0.0054	rs6955582	418947	deCODE, UKBB
Waist_circumference_adjBMI	2.82e-07	0.02310	rs1800562	418947	deCODE, UKBB
Waist_circumference_adjBMI	0.036	0.005	rs2862954	418947	deCODE, UKBB
Waist_circumference_adjBMI	0.256	0.003	rs72613567	418947	deCODE, UKBB
Waist_circumference_adjBMI	3.3e-06	0.03990	rs28929474	418947	deCODE, UKBB
Waist_Hip_Ratio_AdjBMI	0.000924	-0.00940	rs738409	420604	deCODE, UKBB
Waist_Hip_Ratio_AdjBMI	0.486	-0.00310	rs58542926	420604	deCODE, UKBB
Waist_Hip_Ratio_AdjBMI	0.972	-0.00040	rs187429064	420604	deCODE, UKBB
Waist_Hip_Ratio_AdjBMI	2.1e-14	0.0247	rs429358	420604	deCODE, UKBB
Waist_Hip_Ratio_AdjBMI	8.35e-06	-0.0107	rs28601761	420604	deCODE, UKBB
Waist_Hip_Ratio_AdjBMI	6.15e-05	-0.00970	rs1260326	420604	deCODE, UKBB
Waist_Hip_Ratio_AdjBMI	0.00225	-0.00800	rs2792751	420604	deCODE, UKBB
Waist_Hip_Ratio_AdjBMI	1.01e-05	-0.0106	rs13389219	420604	deCODE, UKBB
Waist_Hip_Ratio_AdjBMI	0.000331	-0.03590	rs140201358	420604	deCODE, UKBB
Waist_Hip_Ratio_AdjBMI	0.411	0.00200	rs641738	420604	deCODE, UKBB
Waist_Hip_Ratio_AdjBMI	0.0618	-0.0048	rs2642438	420604	deCODE, UKBB
Waist_Hip_Ratio_AdjBMI	0.839	0.0009	rs7029757	420604	deCODE, UKBB
Waist_Hip_Ratio_AdjBMI	0.565	-0.00400	rs1801689	420604	deCODE, UKBB
Waist_Hip_Ratio_AdjBMI	8.05e-08	0.0432	rs1229984	420604	deCODE, UKBB
Waist_Hip_Ratio_AdjBMI	0.362	0.0025	rs11944752	420604	deCODE, UKBB
Waist_Hip_Ratio_AdjBMI	0.797	-0.0006	rs6955582	420604	deCODE, UKBB
Waist_Hip_Ratio_AdjBMI	0.00713	-0.01180	rs1800562	420604	deCODE, UKBB
Waist_Hip_Ratio_AdjBMI	0.912	0.0003	rs2862954	420604	deCODE, UKBB
Waist_Hip_Ratio_AdjBMI	0.027	-0.0058	rs72613567	420604	deCODE, UKBB
Waist_Hip_Ratio_AdjBMI	0.00105	-0.02760	rs28929474	420604	deCODE, UKBB
Alcoholic_liver_disease	2.13e-44	0.385398	rs738409	3818	deCODE,UKBB,USA,Finngen
Alcoholic_liver_disease	8.29e-10	0.267903	rs58542926	3818	deCODE,UKBB,USA,Finngen
Alcoholic_liver_disease	1.46e-10	0.439403	rs187429064	3818	deCODE,UKBB,USA,Finngen
Alcoholic_liver_disease	0.0192	0.0740018	rs429358	3818	deCODE,UKBB,USA,Finngen
Alcoholic_liver_disease	0.316	0.0236986	rs28601761	3818	deCODE,UKBB,USA,Finngen
Alcoholic_liver_disease	0.0404	-0.0494004	rs1260326	3818	deCODE,UKBB,USA,Finngen
Alcoholic_liver_disease	0.000732	0.0858015	rs2792751	3818	deCODE,UKBB,USA,Finngen
Alcoholic_liver_disease	0.242	0.028204	rs13389219	3818	deCODE,UKBB,USA,Finngen
Alcoholic_liver_disease	0.03	0.2142	rs140201358	3818	deCODE,UKBB,USA,Finngen
Alcoholic_liver_disease	0.0126	0.0590988	rs641738	3818	deCODE,UKBB,USA,Finngen
Alcoholic_liver_disease	0.000454	0.0905047	rs2642438	3818	deCODE,UKBB,USA,Finngen
Alcoholic_liver_disease	0.00303	0.1336	rs7029757	3818	deCODE,UKBB,USA,Finngen
Alcoholic_liver_disease	0.897	0.0109993	rs1801689	3818	deCODE,UKBB,USA,Finngen
Alcoholic_liver_disease	8.56e-15	1.1093	rs1229984	3818	deCODE,UKBB,USA,Finngen
Alcoholic_liver_disease	0.00709	0.0755968	rs11944752	3818	deCODE,UKBB,USA,Finngen
Alcoholic_liver_disease	0.0517	0.0460963	rs6955582	3818	deCODE,UKBB,USA,Finngen
Alcoholic_liver_disease	0.162	0.0674998	rs1800562	3818	deCODE,UKBB,USA,Finngen
Alcoholic_liver_disease	0.0113	0.0596969	rs2862954	3818	deCODE,UKBB,USA,Finngen
Alcoholic_liver_disease	5.04e-08	0.1508229	rs72613567	3818	deCODE,UKBB,USA,Finngen
Alcoholic_liver_disease	0.000304	0.29	rs28929474	3818	deCODE,UKBB,USA,Finngen

## Sheet: Supplementary Table 5
Supplementary Table 5. Associations of loss-of-function variants in MARC1 and GPAM with phenotype profile. P-values are two-sided, have not been adjusted for multiple comparisons and are from a mixed model linear regression for quantitative traits and logistic regression model for binary traits.
Phenotype	P-value	Beta	Gene	MAF (%)	Coding	N cases / N measures
Sex_Hormone_Binding_Globulin	0.67641	0.040	MARC1	0.34	p.Arg305Ter	20397
Aspartate_Transaminase	0.74487	-0.012	MARC1	0.34	p.Arg305Ter	179599
Alanine_Transaminase	0.073878	-0.065	MARC1	0.34	p.Arg305Ter	190759
Cholesterol_High_Density_Lipoprotein	0.0046472	-0.126	MARC1	0.34	p.Arg305Ter	149430
Cholesterol_Low_Density_Lipoprotein	0.0060359	-0.128	MARC1	0.34	p.Arg305Ter	128289
Cholesterol_NON_High_Density_Lipoprotein	0.0052309	-0.120	MARC1	0.34	p.Arg305Ter	149064
Cholesterol_Total	3.1708e-05	-0.175	MARC1	0.34	p.Arg305Ter	162366
Neutrophils	0.37601	0.029	MARC1	0.34	p.Arg305Ter	264025
Neutrophils_percentage	0.013516	0.166	MARC1	0.34	p.Arg305Ter	25542
ApoA	0.063091	-0.165	MARC1	0.34	p.Arg305Ter	24756
ApoB	0.62326	-0.044	MARC1	0.34	p.Arg305Ter	24756
Triglycerides	0.13513	0.062	MARC1	0.34	p.Arg305Ter	150243
Bilirubin	0.32144	-0.040	MARC1	0.34	p.Arg305Ter	116223
Albumin	0.49539	-0.028	MARC1	0.34	p.Arg305Ter	107160
2Hydroxy_Vitamin_D	0.057174	-0.102	MARC1	0.34	p.Arg305Ter	75827
IGF1	0.67134	0.075	MARC1	0.34	p.Arg305Ter	7494
All_cause_liver_cirrhosis	0.25366	-0.723606	MARC1	0.34	p.Arg305Ter	691
Non_alcoholic_fatty_liver	0.30711	-0.502527	MARC1	0.34	p.Arg305Ter	785
Hepatocellular_carcinoma	0.77985	-0.199671	MARC1	0.34	p.Arg305Ter	406
Sex_Hormone_Binding_Globulin	0.38321	-0.131	GPAM	0.11	p.Thr189GlyfsTer5	20397
Aspartate_Transaminase	0.093728	-0.112	GPAM	0.11	p.Thr189GlyfsTer5	179599
Alanine_Transaminase	0.0071243	-0.180	GPAM	0.11	p.Thr189GlyfsTer5	190759
Cholesterol_High_Density_Lipoprotein	1.2849e-06	-0.384	GPAM	0.11	p.Thr189GlyfsTer5	149430
Cholesterol_Low_Density_Lipoprotein	0.0002844	-0.299	GPAM	0.11	p.Thr189GlyfsTer5	128289
Cholesterol_NON_High_Density_Lipoprotein	0.0057664	-0.211	GPAM	0.11	p.Thr189GlyfsTer5	149064
Cholesterol_Total	3.4694e-08	-0.411	GPAM	0.11	p.Thr189GlyfsTer5	162366
Neutrophils	0.14704	0.084	GPAM	0.11	p.Thr189GlyfsTer5	264025
Neutrophils_percentage	0.096282	0.178	GPAM	0.11	p.Thr189GlyfsTer5	25542
ApoA	0.021966	-0.316	GPAM	0.11	p.Thr189GlyfsTer5	24756
ApoB	0.29729	-0.144	GPAM	0.11	p.Thr189GlyfsTer5	24756
Triglycerides	0.016821	0.177	GPAM	0.11	p.Thr189GlyfsTer5	150243
Bilirubin	0.016528	-0.181	GPAM	0.11	p.Thr189GlyfsTer5	116223
Albumin	0.16235	-0.106	GPAM	0.11	p.Thr189GlyfsTer5	107160
2Hydroxy_Vitamin_D	0.39563	0.079	GPAM	0.11	p.Thr189GlyfsTer5	75827
IGF1	0.82851	0.064	GPAM	0.11	p.Thr189GlyfsTer5	7494
All_cause_liver_cirrhosis	0.10512	-4.07454	GPAM	0.11	p.Thr189GlyfsTer5	691
Non_alcoholic_fatty_liver	0.38517	-0.774357	GPAM	0.11	p.Thr189GlyfsTer5	785
Hepatocellular_carcinoma	0.77571	0.300845	GPAM	0.11	p.Thr189GlyfsTer5	406

## Sheet: Supplementary Table 6
Supplementary Table 6. Interaction between sequence variants and BMI/Age with PDFF. P-values are two-sided, have not been adjusted for multiple comparisons and are from a mixed model linear regression.
Variant	P-value BMI	P-value age
chr22:43928847_C_G	5.676515e-13	0.419734
chr19:19268740_C_T	8.200366e-05	0.7186098
chr19:19269704_A_G	0.003443881	0.3657765
chr19:44908684_T_C	3.64673e-05	0.03319683
chr08:125487789_C_G	0.04476988	0.8275627
chr02:27508073_T_C	0.0113877	0.3883232
chr10:112180571_T_C	0.004538317	0.7319023
chr02:164672366_C_T	0.03935808	0.2416252
chr11:823586_C_G	0.02547978	0.7358932
chr19:54173068_C_T	0.5850437	0.02489178
chr01:220796686_A_G	0.1949098	0.3116518
chr09:129804387_G_A	0.1776069	0.9885997
chr17:66214462_A_C	0.6043738	0.4992079
chr04:99318162_T_C	0.1395736	0.158582
chr04:99564098_G_A	0.03038555	0.7178288
chr07:65966699_A_G	8.714078e-06	0.4124855
chr06:26092913_G_A	0.6965513	0.3344699
chr10:100152307_T_C	0.1516364	0.0174371
chr04:87310240_T_TA	0.7573724	0.06574809
chr14:94378610_C_T	0.3219953	0.8821219

## Sheet: Supplementary Table 7 - Soma
Supplementary Table 7 - Somalogic . Associations of variants that are in LD (r2>0.8) with NAFL and cirrhosis variants with protein levels. “gene (prot.)”: gene encoding protein with affected levels; “chr (prot.)”: chromosome for gene (prot.); “TSS (prot.)”: Transcription start site for gene (prot.); “shortname (prot.)”: Short name of protein with affected levels; “longname (prot.)”: Full name of …
gene (prot.)	NAFLD gene or closest gene	chr (prot.)	TSS (prot.)	shortname (prot.)	longname (prot.)	UniProt	chr (var.)	pos (var.)	r^2 with NAFLD variant	Amin	Amaj	Info	MAF (%)	cis/ trans	closest genes	beta (adj.)	beta (unadj.)	-Log10(P) (adj.)	-Log10(P) (unadj.)
ADH1C	PNPLA3	chr4	99353045	ADH1G	Alcohol dehydrogenase 1C	P00326	chr22	43928847	1	G	C	1	23	trans	PNPLA3,SAMM50,PNPLA5,SULT4A1,PARVB,LOC105373057	0.07	0.07	12.49	12.49
ARFIP2	PNPLA3	chr11	6481479	ARFP2	Arfaptin-2	P53365	chr22	43928847	1	G	C	1	23	trans	PNPLA3,SAMM50,PNPLA5,SULT4A1,PARVB,LOC105373057	-0.08	-0.08	15.89	15.89
CECR1	PNPLA3	chr22	17221854	CECR1	Adenosine deaminase CECR1	Q9NZK5	chr22	43928847	1	G	C	1	23	trans	PNPLA3,SAMM50,PNPLA5,SULT4A1,PARVB,LOC105373057	0.06	0.06	8.78	6.79
HEXB	PNPLA3	chr5	74640022	Hexosaminidase B	Beta-hexosaminidase subunit beta	P07686	chr22	43928847	1	G	C	1	23	trans	PNPLA3,SAMM50,PNPLA5,SULT4A1,PARVB,LOC105373057	0.06	0.06	10.15	10.15
NAAA	PNPLA3	chr4	75941013	ASAHL	N-acylethanolamine-hydrolyzing acid amidase	Q02083	chr22	43928847	1	G	C	1	23	trans	PNPLA3,SAMM50,PNPLA5,SULT4A1,PARVB,LOC105373057	0.06	0.06	10.38	10.38
SMPD1	PNPLA3	chr11	6390413	ASM	Sphingomyelin phosphodiesterase	P17405	chr22	43928847	1	G	C	1	23	trans	PNPLA3,SAMM50,PNPLA5,SULT4A1,PARVB,LOC105373057	0.06	0.06	9.04	9.04
ACY1	PNPLA3	chr3	51983283	Aminoacylase-1	Aminoacylase-1	Q03154	chr22	43928975	1	A	G	1	22.93	trans	PNPLA3,SAMM50,PNPLA5,SULT4A1,PARVB,LOC105373057	0.07	0.07	11.21	11.21
ADAMTS13	PNPLA3	chr9	133414338	ATS13	A disintegrin and metalloproteinase with thrombospondin motifs 13	Q76LX8	chr22	43928975	1	A	G	1	22.93	trans	PNPLA3,SAMM50,PNPLA5,SULT4A1,PARVB,LOC105373057	0.06	0.06	9.87	9.87
ADH1A	PNPLA3	chr4	99291028	ADH1A	Alcohol dehydrogenase 1A	P07327	chr22	43928975	1	A	G	1	22.93	trans	PNPLA3,SAMM50,PNPLA5,SULT4A1,PARVB,LOC105373057	0.07	0.07	10.87	10.87
ADH4	PNPLA3	chr4	99144298	ADH4	Alcohol dehydrogenase 4	P08319	chr22	43928975	1	A	G	1	22.93	trans	PNPLA3,SAMM50,PNPLA5,SULT4A1,PARVB,LOC105373057	0.08	0.08	14.95	14.95
AKR1C4	PNPLA3	chr10	5196834	AK1C4	Aldo-keto reductase family 1 member C4	P17516	chr22	43928975	1	A	G	1	22.93	trans	PNPLA3,SAMM50,PNPLA5,SULT4A1,PARVB,LOC105373057	0.07	0.07	15.08	15.08
AKR7A3	PNPLA3	chr1	19289362	ARK73	Aflatoxin B1 aldehyde reductase member 3	O95154	chr22	43928975	1	A	G	1	22.93	trans	PNPLA3,SAMM50,PNPLA5,SULT4A1,PARVB,LOC105373057	0.09	0.09	18.96	18.96
ALCAM	PNPLA3	chr3	105366712	ALCAM	CD166 antigen	Q13740	chr22	43928975	1	A	G	1	22.93	trans	PNPLA3,SAMM50,PNPLA5,SULT4A1,PARVB,LOC105373057	0.06	0.06	9.1	9.1
ALDOB	PNPLA3	chr9	101435780	ALDOB	Fructose-bisphosphate aldolase B	P05062	chr22	43928975	1	A	G	1	22.93	trans	PNPLA3,SAMM50,PNPLA5,SULT4A1,PARVB,LOC105373057	0.08	0.08	15.05	15.05
ASL	PNPLA3	chr7	66075788	ARLY	Argininosuccinate lyase	P04424	chr22	43928975	1	A	G	1	22.93	trans	PNPLA3,SAMM50,PNPLA5,SULT4A1,PARVB,LOC105373057	0.07	0.07	12.68	12.68
CD163	PNPLA3	chr12	7503818	sCD163	Scavenger receptor cysteine-rich type 1 protein M130	Q86VB7	chr22	43928975	1	A	G	1	22.93	trans	PNPLA3,SAMM50,PNPLA5,SULT4A1,PARVB,LOC105373057	0.06	0.06	8.98	8.98
CSF1R	PNPLA3	chr5	150113372	M-CSF R	Macrophage colony-stimulating factor 1 receptor	P07333	chr22	43928975	1	A	G	1	22.93	trans	PNPLA3,SAMM50,PNPLA5,SULT4A1,PARVB,LOC105373057	0.07	0.07	13.11	13.11
DCXR	PNPLA3	chr17	82037697	DCXR	L-xylulose reductase	Q7Z4W1	chr22	43928975	1	A	G	1	22.93	trans	PNPLA3,SAMM50,PNPLA5,SULT4A1,PARVB,LOC105373057	0.06	0.06	10.31	10.31
FBP1	PNPLA3	chr9	94640258	F16P1	Fructose-1,6-bisphosphatase 1	P09467	chr22	43928975	1	A	G	1	22.93	trans	PNPLA3,SAMM50,PNPLA5,SULT4A1,PARVB,LOC105373057	0.08	0.08	17.95	17.95
FCGR3B	PNPLA3	chr1	161631963	FCG3B	Low affinity immunoglobulin gamma Fc region receptor III-B	O75015	chr22	43928975	1	A	G	1	22.93	trans	PNPLA3,SAMM50,PNPLA5,SULT4A1,PARVB,LOC105373057	0.08	0.08	15.37	15.37
FTCD	PNPLA3	chr21	46156482	FTCD	Formimidoyltransferase-cyclodeaminase	O95954	chr22	43928975	1	A	G	1	22.93	trans	PNPLA3,SAMM50,PNPLA5,SULT4A1,PARVB,LOC105373057	0.06	0.06	9.33	9.33
GSTA1	PNPLA3	chr6	52803967	GST A1-1	Glutathione S-transferase A1	P08263	chr22	43928975	1	A	G	1	22.93	trans	PNPLA3,SAMM50,PNPLA5,SULT4A1,PARVB,LOC105373057	0.06	0.06	10.95	10.95
HRSP12	PNPLA3	chr8	98117190	Ribonuclease UK114	Ribonuclease UK114	P52758	chr22	43928975	1	A	G	1	22.93	trans	PNPLA3,SAMM50,PNPLA5,SULT4A1,PARVB,LOC105373057	0.07	0.07	11.14	11.14
HSPA1B	PNPLA3	chr6	31827734	HS71B	Heat shock 70 kDa protein 1B	P0DMV9	chr22	43928975	1	A	G	1	22.93	trans	PNPLA3,SAMM50,PNPLA5,SULT4A1,PARVB,LOC105373057	0.06	0.06	9.22	9.22
POR	PNPLA3	chr7	75915101	NADPH-P450 Oxidoreductase	NADPH--cytochrome P450 reductase	P16435	chr22	43928975	1	A	G	1	22.93	trans	PNPLA3,SAMM50,PNPLA5,SULT4A1,PARVB,LOC105373057	0.07	0.07	13.1	13.1
PCSK9	TM6SF2	chr1	55039475	PCSK9	Proprotein convertase subtilisin/kexin type 9	Q8NBP7	chr19	19259531	0.99	T	TGACA	1	7.67	trans	HAPLN4,TM6SF2,NCAN,SUGP1,NR2C2AP,RFXANK	-0.11	-0.11	12.07	12.26
CHST9	TM6SF2	chr18	27185364	Carbohydrate sulfotransferase 9	Carbohydrate sulfotransferase 9	Q7L1S5	chr19	19259531	0.99	T	TGACA	1	7.67	trans	HAPLN4,TM6SF2,NCAN,SUGP1,NR2C2AP,RFXANK	0.11	0.11	11.94	11.94
HEXB	TM6SF2	chr5	74640022	Hexosaminidase B	Beta-hexosaminidase subunit beta	P07686	chr19	19268740	1	!	CGGAGCTGTATTTGCCTTCCATGGTGCA	1	7.69	trans	TM6SF2,HAPLN4,SUGP1,NCAN,MAU2,NR2C2AP	0.2	0.2	40.45	40.45
HSPA13	TM6SF2	chr21	14383188	STCH	Heat shock 70 kDa protein 13	P48723	chr19	19268740	1	!	CGGAGCTGTATTTGCCTTCCATGGTGCA	1	7.69	trans	TM6SF2,HAPLN4,SUGP1,NCAN,MAU2,NR2C2AP	0.11	0.11	12.4	12.4
PCYOX1	TM6SF2	chr2	70258098	PCYOX	Prenylcysteine oxidase 1	Q9UHG3	chr19	19268740	1	!	CGGAGCTGTATTTGCCTTCCATGGTGCA	1	7.69	trans	TM6SF2,HAPLN4,SUGP1,NCAN,MAU2,NR2C2AP	-0.29	-0.29	79.49	79.49
FUT5	TM6SF2	chr19	5870540	FUT5	Alpha-(1,3)-fucosyltransferase 5	Q11128	chr19	19277248	0.96	CGGTGGGGGGGGGGGCGC	!	1	7.4	trans	SUGP1,TM6SF2,HAPLN4,NCAN,MAU2,NR2C2AP	0.1	0.1	9.37	8.5
GUSB	TM6SF2	chr7	65982314	BGLR	Beta-glucuronidase	P08236	chr19	19277248	0.96	CGGTGGGGGGGGGGGCGC	!	1	7.4	trans	SUGP1,TM6SF2,HAPLN4,NCAN,MAU2,NR2C2AP	0.16	0.16	23.61	23.61
CTSO	TM6SF2	chr4	155953896	CATO	Cathepsin O	P43234	chr19	19283080	1	AAG	!	1	7.66	trans	SUGP1,TM6SF2,HAPLN4,NCAN,MAU2,NR2C2AP	0.19	0.19	33.23	33.23
SDF2L1	TM6SF2	chr22	21642252	SDF2L	Stromal cell-derived factor 2-like protein 1	Q9HCN8	chr19	19283080	1	AAG	!	1	7.66	trans	SUGP1,TM6SF2,HAPLN4,NCAN,MAU2,NR2C2AP	0.16	0.16	24.99	24.99
CTSB	TM6SF2	chr8	11868150	Cathepsin B	Cathepsin B	P07858	chr19	19321478	0.93	!	CACAGGGTCCTGAAGCTATTAGC	1	7.22	trans	MAU2,SUGP1,TM6SF2,HAPLN4,GATAD2A,NCAN	0.1	0.1	10.75	10.75
IDUA	TM6SF2	chr4	986996	IDUA	Alpha-L-iduronidase	P35475	chr19	19321478	0.93	!	CACAGGGTCCTGAAGCTATTAGC	1	7.22	trans	MAU2,SUGP1,TM6SF2,HAPLN4,GATAD2A,NCAN	0.1	0.11	11.21	11.27
NEU1	TM6SF2	chr6	31862932	NEUR1	Sialidase-1	Q99519	chr19	19321478	0.93	!	CACAGGGTCCTGAAGCTATTAGC	1	7.22	trans	MAU2,SUGP1,TM6SF2,HAPLN4,GATAD2A,NCAN	0.12	0.12	12.48	12.48
CPQ	TM6SF2	chr8	96645226	Aminopeptidase	Carboxypeptidase Q	Q9Y646	chr19	19321478	0.93	!	CACAGGGTCCTGAAGCTATTAGC	1	7.22	trans	MAU2,SUGP1,TM6SF2,HAPLN4,GATAD2A,NCAN	0.14	0.14	17.77	17.77
CREG1	TM6SF2	chr1	167553819	CREG1	Protein CREG1	O75629	chr19	19367068	0.96	C	A	1	7.95	trans	MAU2,GATAD2A,SUGP1,MIR640,TM6SF2,HAPLN4	0.15	0.15	22	22
GAA	TM6SF2	chr17	80101525	GAA	Lysosomal alpha-glucosidase	P10253	chr19	19367068	0.96	C	A	1	7.95	trans	MAU2,GATAD2A,SUGP1,MIR640,TM6SF2,HAPLN4	0.09	0.09	8.91	8.91
H6PD	TM6SF2	chr1	9234766	G6PE	GDH/6PGL endoplasmic bifunctional protein	O95479	chr19	19367068	0.96	C	A	1	7.95	trans	MAU2,GATAD2A,SUGP1,MIR640,TM6SF2,HAPLN4	0.2	0.2	40.55	40.55
LILRB4	TM6SF2	chr19	54662523	LIRB4	Leukocyte immunoglobulin-like receptor subfamily B member 4	Q8NHJ6	chr19	19367068	0.96	C	A	1	7.95	trans	MAU2,GATAD2A,SUGP1,MIR640,TM6SF2,HAPLN4	0.09	0.09	9.13	9.13
SMPD1	TM6SF2	chr11	6390413	ASM	Sphingomyelin phosphodiesterase	P17405	chr19	19367068	0.96	C	A	1	7.95	trans	MAU2,GATAD2A,SUGP1,MIR640,TM6SF2,HAPLN4	0.14	0.14	18.82	18.82
PCYOX1	TM6SF2	chr2	70258098	PCYOX	Prenylcysteine oxidase 1	Q9UHG3	chr19	19269704	1	G	A	0.99	0.62	trans	TM6SF2,SUGP1,HAPLN4,NCAN,MAU2,NR2C2AP	-0.42	-0.4	15.26	13.53
PSG5	APOE	chr19	43186536	PSG5	Pregnancy-specific beta-1-glycoprotein 5	Q15238	chr19	44908684	1	C	T	1	17.41	trans	APOE,TOMM40,APOC1,APOC1P1,NECTIN2,APOC4	-0.34	-0.36	228.21	241.33
HS3ST5	APOE	chr6	114342395	HS3S5	Heparan sulfate glucosamine 3-O-sulfotransferase 5	Q8IZT8	chr19	44908684	1	C	T	1	17.41	trans	APOE,TOMM40,APOC1,APOC1P1,NECTIN2,APOC4	-0.1	-0.1	20.16	20.16
INHBC	APOE	chr12	57434684	INHBC	Inhibin beta C chain	P55103	chr19	44908684	1	C	T	1	17.41	trans	APOE,TOMM40,APOC1,APOC1P1,NECTIN2,APOC4	-0.08	-0.08	13.46	13.46
TMCC3	APOE	chr12	94650562	TMCC3	Transmembrane and coiled-coil domains protein 3	Q9ULS5	chr19	44908684	1	C	T	1	17.41	trans	APOE,TOMM40,APOC1,APOC1P1,NECTIN2,APOC4	-0.37	-0.37	256.37	256.37
RGS7	APOE	chr1	241357274	RGS7	Regulator of G-protein signaling 7	P49802	chr19	44908684	1	C	T	1	17.41	trans	APOE,TOMM40,APOC1,APOC1P1,NECTIN2,APOC4	0.08	0.08	15.35	15.35
UBE2G2	APOE	chr21	44801836	UB2G2	Ubiquitin-conjugating enzyme E2 G2	P60604	chr19	44908684	1	C	T	1	17.41	trans	APOE,TOMM40,APOC1,APOC1P1,NECTIN2,APOC4	-0.08	-0.08	11.45	11.45
FAM210A	APOE	chr18	13726592	F210A	Protein FAM210A	Q96ND0	chr19	44908684	1	C	T	1	17.41	trans	APOE,TOMM40,APOC1,APOC1P1,NECTIN2,APOC4	-0.08	-0.08	11.98	11.98
SNRPF	APOE	chr12	95858930	RUXF	Small nuclear ribonucleoprotein F	P62306	chr19	44908684	1	C	T	1	17.41	trans	APOE,TOMM40,APOC1,APOC1P1,NECTIN2,APOC4	-0.26	-0.26	134.7	134.7
TP53I11	APOE	chr11	44951306	P5I11	Tumor protein p53-inducible protein 11	O14683	chr19	44908684	1	C	T	1	17.41	trans	APOE,TOMM40,APOC1,APOC1P1,NECTIN2,APOC4	-0.43	-0.43	327.85	327.85
TBCA	APOE	chr5	77776361	TBCA	Tubulin-specific chaperone A	O75347	chr19	44908684	1	C	T	1	17.41	trans	APOE,TOMM40,APOC1,APOC1P1,NECTIN2,APOC4	-1.15	-1.15	2486.8	2486.8
HEXB	APOE	chr5	74640022	Hexosaminidase B	Beta-hexosaminidase subunit beta	P07686	chr19	44908684	1	C	T	1	17.41	trans	APOE,TOMM40,APOC1,APOC1P1,NECTIN2,APOC4	-0.09	-0.09	17	17.68
ADGRF1	APOE	chr6	47042363	GPR110	Adhesion G-protein coupled receptor F1	Q5T601	chr19	44908684	1	C	T	1	17.41	trans	APOE,TOMM40,APOC1,APOC1P1,NECTIN2,APOC4	0.1	0.1	21.69	21.69
NAALADL1	APOE	chr11	65059020	NALDL	N-acetylated-alpha-linked acidic dipeptidase-like protein	Q9UQQ1	chr19	44908684	1	C	T	1	17.41	trans	APOE,TOMM40,APOC1,APOC1P1,NECTIN2,APOC4	-0.1	-0.1	19.9	19.9
NEFL	APOE	chr8	24956869	NFL	Neurofilament light polypeptide	P07196	chr19	44908684	1	C	T	1	17.41	trans	APOE,TOMM40,APOC1,APOC1P1,NECTIN2,APOC4	-1	-1	1863.8	1863.8
NXPH2	APOE	chr2	138780241	NXPH2	Neurexophilin-2	O95156	chr19	44908684	1	C	T	1	17.41	trans	APOE,TOMM40,APOC1,APOC1P1,NECTIN2,APOC4	-0.1	-0.1	20	20
METTL1	APOE	chr12	57772131	METTL1	tRNA (guanine-N(7)-)-methyltransferase	Q9UBP6	chr19	44908684	1	C	T	1	17.41	trans	APOE,TOMM40,APOC1,APOC1P1,NECTIN2,APOC4	-0.14	-0.14	37.41	37.41
SMPD1	APOE	chr11	6390413	ASM	Sphingomyelin phosphodiesterase	P17405	chr19	44908684	1	C	T	1	17.41	trans	APOE,TOMM40,APOC1,APOC1P1,NECTIN2,APOC4	-0.08	-0.08	11.13	11.19
ARL1	APOE	chr12	101407820	ARL1	ADP-ribosylation factor-like protein 1	P40616	chr19	44908684	1	C	T	1	17.41	trans	APOE,TOMM40,APOC1,APOC1P1,NECTIN2,APOC4	-0.18	-0.18	63.35	63.35
PHGDH	APOE	chr1	119711795	SERA	D-3-phosphoglycerate dehydrogenase	O43175	chr19	44908684	1	C	T	1	17.41	trans	APOE,TOMM40,APOC1,APOC1P1,NECTIN2,APOC4	-0.77	-0.77	1007.6	1007.6
RGMA	APOE	chr15	93089214	RGMA	Repulsive guidance molecule A	Q96B86	chr19	44908684	1	C	T	1	17.41	trans	APOE,TOMM40,APOC1,APOC1P1,NECTIN2,APOC4	-0.14	-0.14	37.18	37.18
DCUN1D5	APOE	chr11	103092215	DCNL5	DCN1-like protein 5	Q9BTE7	chr19	44908684	1	C	T	1	17.41	trans	APOE,TOMM40,APOC1,APOC1P1,NECTIN2,APOC4	-0.53	-0.53	502.86	502.86
GHR	APOE	chr5	42423774	Growth hormone receptor	Growth hormone receptor	P10912	chr19	44908684	1	C	T	1	17.41	trans	APOE,TOMM40,APOC1,APOC1P1,NECTIN2,APOC4	-0.08	-0.08	11.08	11.08
GGT2	APOE	chr22	21283023	GGT2	Inactive gamma-glutamyltranspeptidase 2	P36268	chr19	44908684	1	C	T	1	17.41	trans	APOE,TOMM40,APOC1,APOC1P1,NECTIN2,APOC4	-0.38	-0.38	269.15	269.15
COPS2	APOE	chr15	49155657	CSN2	COP9 signalosome complex subunit 2	P61201	chr19	44908684	1	C	T	1	17.41	trans	APOE,TOMM40,APOC1,APOC1P1,NECTIN2,APOC4	-0.1	-0.1	18.01	18.01
COTL1	APOE	chr16	84618096	Coactosin-like protein	Coactosin-like protein	Q14019	chr19	44908684	1	C	T	1	17.41	trans	APOE,TOMM40,APOC1,APOC1P1,NECTIN2,APOC4	-0.15	-0.15	43.59	43.59
YWHAQ	APOE	chr2	9631055	14-3-3 protein theta	14-3-3 protein theta	P27348	chr19	44908684	1	C	T	1	17.41	trans	APOE,TOMM40,APOC1,APOC1P1,NECTIN2,APOC4	-0.1	-0.1	22.41	22.41
MMP8	APOE	chr11	102724967	MMP-8	Neutrophil collagenase	P22894	chr19	44908684	1	C	T	1	17.41	trans	APOE,TOMM40,APOC1,APOC1P1,NECTIN2,APOC4	0.24	0.24	104.76	104.76
NAAA	APOE	chr4	75941013	ASAHL	N-acylethanolamine-hydrolyzing acid amidase	Q02083	chr19	44908684	1	C	T	1	17.41	trans	APOE,TOMM40,APOC1,APOC1P1,NECTIN2,APOC4	-0.08	-0.08	15.72	15.38
BPTF	APOE	chr17	67825516	BPTF	Nucleosome-remodeling factor subunit BPTF	Q12830	chr19	44908684	1	C	T	1	17.41	trans	APOE,TOMM40,APOC1,APOC1P1,NECTIN2,APOC4	-0.1	-0.1	21.15	21.15
ADAM11	APOE	chr17	44759150	ADA11	Disintegrin and metalloproteinase domain-containing protein 11	O75078	chr19	44908684	1	C	T	1	17.41	trans	APOE,TOMM40,APOC1,APOC1P1,NECTIN2,APOC4	-0.12	-0.12	30.06	30.06
LRRN1	APOE	chr3	3799430	LRRN1	Leucine-rich repeat neuronal protein 1	Q6UXK5	chr19	44908684	1	C	T	1	17.41	trans	APOE,TOMM40,APOC1,APOC1P1,NECTIN2,APOC4	1.15	1.15	2534.4	2534.4
APOA5	APOE	chr11	116792420	Apo A-V	Apolipoprotein A-V	Q6Q788	chr19	44908684	1	C	T	1	17.41	trans	APOE,TOMM40,APOC1,APOC1P1,NECTIN2,APOC4	-0.11	-0.11	22.47	22.47
SARS	APOE	chr1	109213892	SYSC	Serine--tRNA ligase, cytoplasmic	P49591	chr19	44908684	1	C	T	1	17.41	trans	APOE,TOMM40,APOC1,APOC1P1,NECTIN2,APOC4	-0.08	-0.08	12.35	12.35
PLA2G7	APOE	chr6	46735836	PAFAH	Platelet-activating factor acetylhydrolase	Q13093	chr19	44908684	1	C	T	1	17.41	trans	APOE,TOMM40,APOC1,APOC1P1,NECTIN2,APOC4	0.25	0.25	111.15	111.15
CUZD1	APOE	chr10	122846175	CUZD1	CUB and zona pellucida-like domain-containing protein 1	Q86UP6	chr19	44908684	1	C	T	1	17.41	trans	APOE,TOMM40,APOC1,APOC1P1,NECTIN2,APOC4	0.15	0.15	43.35	43.35
CRP	APOE	chr1	159714589	CRP	C-reactive protein	P02741	chr19	44908684	1	C	T	1	17.41	trans	APOE,TOMM40,APOC1,APOC1P1,NECTIN2,APOC4	-0.26	-0.26	122.27	122.27
CREG1	APOE	chr1	167553819	CREG1	Protein CREG1	O75629	chr19	44908684	1	C	T	1	17.41	trans	APOE,TOMM40,APOC1,APOC1P1,NECTIN2,APOC4	-0.07	-0.07	9.89	10.23
CTSZ	APOE	chr20	59007254	CATZ	Cathepsin Z	Q9UBR2	chr19	44908684	1	C	T	1	17.41	trans	APOE,TOMM40,APOC1,APOC1P1,NECTIN2,APOC4	-0.07	-0.08	10.79	10.97
RDH16	APOE	chr12	56959374	RDH16	Retinol dehydrogenase 16	O75452	chr19	44908684	1	C	T	1	17.41	trans	APOE,TOMM40,APOC1,APOC1P1,NECTIN2,APOC4	-0.16	-0.16	50.46	50.46
CTSF	APOE	chr11	66568576	CATF	Cathepsin F	Q9UBX1	chr19	44908684	1	C	T	1	17.41	trans	APOE,TOMM40,APOC1,APOC1P1,NECTIN2,APOC4	-0.07	-0.07	10.47	11
C5orf38	APOE	chr5	2751939	CEI	Protein CEI	Q86SI9	chr19	44908684	1	C	T	1	17.41	trans	APOE,TOMM40,APOC1,APOC1P1,NECTIN2,APOC4	0.2	0.24	66.67	98.45
ITM2B	APOE	chr13	48233137	ITM2B	Integral membrane protein 2B	Q9Y287	chr19	44908684	1	C	T	1	17.41	trans	APOE,TOMM40,APOC1,APOC1P1,NECTIN2,APOC4	0.09	0.11	16.76	24.02
SLC5A8	APOE	chr12	101210274	SC5A8	Sodium-coupled monocarboxylate transporter 1	Q8N695	chr19	44908684	1	C	T	1	17.41	trans	APOE,TOMM40,APOC1,APOC1P1,NECTIN2,APOC4	0.07	0.1	10.09	17.55
PEF1	APOE	chr1	31645237	PEF1	Peflin	Q9UBV8	chr19	44908684	1	C	T	1	17.41	trans	APOE,TOMM40,APOC1,APOC1P1,NECTIN2,APOC4	0.11	0.14	24.57	35.78
PSME1	APOE	chr14	24136157	PSME1	Proteasome activator complex subunit 1	Q06323	chr19	44908684	1	C	T	1	17.41	trans	APOE,TOMM40,APOC1,APOC1P1,NECTIN2,APOC4	-0.1	-0.13	22.19	34.52
DHRS9	APOE	chr2	169067034	DHRS9	Dehydrogenase/reductase SDR family member 9	Q9BPW9	chr19	44908684	1	C	T	1	17.41	trans	APOE,TOMM40,APOC1,APOC1P1,NECTIN2,APOC4	-0.12	-0.16	29.96	50.71
VPS29	APOE	chr12	110502140	VPS29	Vacuolar protein sorting-associated protein 29	Q9UBQ0	chr19	44908684	1	C	T	1	17.41	trans	APOE,TOMM40,APOC1,APOC1P1,NECTIN2,APOC4	-0.34	-0.45	207.07	303.98
APOB	APOE	chr2	21044073	Apo B	Apolipoprotein B	P04114	chr19	44908684	1	C	T	1	17.41	trans	APOE,TOMM40,APOC1,APOC1P1,NECTIN2,APOC4	0.22	0.25	83.3	113.29
CRIP1	APOE	chr14	105486919	CRIP1	Cysteine-rich protein 1	P50238	chr19	44908684	1	C	T	1	17.41	trans	APOE,TOMM40,APOC1,APOC1P1,NECTIN2,APOC4	0.11	0.13	23.1	30.71
MENT	APOE	chr1	151047739	CA056	Protein MENT	Q9BUN1	chr19	44908684	1	C	T	1	17.41	trans	APOE,TOMM40,APOC1,APOC1P1,NECTIN2,APOC4	0.23	0.63	33.9	724.79
S100A13	APOE	chr1	153634092	S100A13	Protein S100-A13	Q99584	chr19	44908684	1	C	T	1	17.41	trans	APOE,TOMM40,APOC1,APOC1P1,NECTIN2,APOC4	-0.3	-1.24	62.27	2771
MOBKL3	APOE	chr2	197515570	MOBL3	MOB-like protein phocein	Q9Y3A3	chr19	44908684	1	C	T	1	17.41	trans	APOE,TOMM40,APOC1,APOC1P1,NECTIN2,APOC4	-0.14	-0.36	13.38	243.67
HSD17B8	APOE	chr6	33204636	DHB8	Estradiol 17-beta-dehydrogenase 8	Q92506	chr19	44908684	1	C	T	1	17.41	trans	APOE,TOMM40,APOC1,APOC1P1,NECTIN2,APOC4	-0.09	-0.1	17.07	20.53
AIMP1	APOE	chr4	106315609	EMAP-2	Endothelial monocyte-activating polypeptide 2	Q12904	chr19	44908684	1	C	T	1	17.41	trans	APOE,TOMM40,APOC1,APOC1P1,NECTIN2,APOC4	-0.11	-0.09	22.31	16.99
DCUN1D1	APOE	chr3	182986364	DCNL1	DCN1-like protein 1	Q96GG9	chr19	44909969	0.99	GGGGGGGGT	!	1	17.27	trans	APOE,APOC1,TOMM40,APOC1P1,NECTIN2,APOC4	-0.07	-0.07	10.59	10.59
ANXA2	APOE	chr15	60398025	annexin II	Annexin A2	P07355	chr19	44909969	0.99	GGGGGGGGT	!	1	17.27	trans	APOE,APOC1,TOMM40,APOC1P1,NECTIN2,APOC4	-0.14	-0.14	36.21	36.21
NRBP1	APOE	chr2	27427789	NRBP	Nuclear receptor-binding protein	Q9UHY1	chr19	44909969	0.99	GGGGGGGGT	!	1	17.27	trans	APOE,APOC1,TOMM40,APOC1P1,NECTIN2,APOC4	0.08	0.08	14.26	14.26
CPE	APOE	chr4	165378941	CBPE	Carboxypeptidase E	P16870	chr19	44909969	0.99	GGGGGGGGT	!	1	17.27	trans	APOE,APOC1,TOMM40,APOC1P1,NECTIN2,APOC4	0.11	0.11	25.7	25.7
PSD	APOE	chr10	102420164	PSD1	PH and SEC7 domain-containing protein 1	A5PKW4	chr19	44909969	0.99	GGGGGGGGT	!	1	17.27	trans	APOE,APOC1,TOMM40,APOC1P1,NECTIN2,APOC4	0.15	0.15	45.41	45.41
CLGN	APOE	chr4	140427661	CLGN	Calmegin	O14967	chr19	44909969	0.99	GGGGGGGGT	!	1	17.27	trans	APOE,APOC1,TOMM40,APOC1P1,NECTIN2,APOC4	-0.11	-0.13	23.37	33.28
SULF2	APOE	chr20	47786616	SULF2	Extracellular sulfatase Sulf-2	Q8IWU5	chr19	44918903	0.82	G	C	1	19.98	trans	APOC1,APOC1P1,APOE,TOMM40,APOC4,APOC4-APOC2	-0.06	-0.06	9.62	9.62
ACY1	TRIB1	chr3	51983283	Aminoacylase-1	Aminoacylase-1	Q03154	chr8	125487789	1	G	C	1	42.98	trans	TRIB1,NSMCE2,WASHC5,LINC00861,SQLE,ZNF572	-0.07	-0.07	14.14	14.14
ADH1C	TRIB1	chr4	99353045	ADH1G	Alcohol dehydrogenase 1C	P00326	chr8	125487789	1	G	C	1	42.98	trans	TRIB1,NSMCE2,WASHC5,LINC00861,SQLE,ZNF572	-0.06	-0.06	12.83	12.83
AKR7A3	TRIB1	chr1	19289362	ARK73	Aflatoxin B1 aldehyde reductase member 3	O95154	chr8	125487789	1	G	C	1	42.98	trans	TRIB1,NSMCE2,WASHC5,LINC00861,SQLE,ZNF572	-0.06	-0.06	11.68	11.68
ALDOB	TRIB1	chr9	101435780	ALDOB	Fructose-bisphosphate aldolase B	P05062	chr8	125487789	1	G	C	1	42.98	trans	TRIB1,NSMCE2,WASHC5,LINC00861,SQLE,ZNF572	-0.05	-0.05	9.99	9.99
C5orf38	TRIB1	chr5	2751939	CEI	Protein CEI	Q86SI9	chr8	125487789	1	G	C	1	42.98	trans	TRIB1,NSMCE2,WASHC5,LINC00861,SQLE,ZNF572	-0.06	-0.06	9.96	10.14
CCL25	TRIB1	chr19	8052317	TECK	C-C motif chemokine 25	O15444	chr8	125487789	1	G	C	1	42.98	trans	TRIB1,NSMCE2,WASHC5,LINC00861,SQLE,ZNF572	-0.05	-0.05	9.95	9.99
CHI3L1	TRIB1	chr1	203186794	YKL-40	Chitinase-3-like protein 1	P36222	chr8	125487789	1	G	C	1	42.98	trans	TRIB1,NSMCE2,WASHC5,LINC00861,SQLE,ZNF572	-0.07	-0.07	17.9	17.9
CPN2	TRIB1	chr3	194351387	CPN2	Carboxypeptidase N subunit 2	P22792	chr8	125487789	1	G	C	1	42.98	trans	TRIB1,NSMCE2,WASHC5,LINC00861,SQLE,ZNF572	-0.06	-0.06	12.38	12.38
FBP1	TRIB1	chr9	94640258	F16P1	Fructose-1,6-bisphosphatase 1	P09467	chr8	125487789	1	G	C	1	42.98	trans	TRIB1,NSMCE2,WASHC5,LINC00861,SQLE,ZNF572	-0.05	-0.05	9.07	9.07
GHR	TRIB1	chr5	42423774	Growth hormone receptor	Growth hormone receptor	P10912	chr8	125487789	1	G	C	1	42.98	trans	TRIB1,NSMCE2,WASHC5,LINC00861,SQLE,ZNF572	-0.07	-0.07	16.46	16.46
GSTA1	TRIB1	chr6	52803967	GST A1-1	Glutathione S-transferase A1	P08263	chr8	125487789	1	G	C	1	42.98	trans	TRIB1,NSMCE2,WASHC5,LINC00861,SQLE,ZNF572	-0.06	-0.06	13.7	13.7
HEXB	TRIB1	chr5	74640022	Hexosaminidase B	Beta-hexosaminidase subunit beta	P07686	chr8	125487789	1	G	C	1	42.98	trans	TRIB1,NSMCE2,WASHC5,LINC00861,SQLE,ZNF572	-0.06	-0.06	11.43	11.43
INHBA	TRIB1	chr7	41710532	Inhibin bA chain	Inhibin beta A chain	P08476	chr8	125487789	1	G	C	1	42.98	trans	TRIB1,NSMCE2,WASHC5,LINC00861,SQLE,ZNF572	-0.06	-0.06	13.7	13.7
INHBA	TRIB1	chr7	41710532	Activin A	Inhibin beta A chain	P08476	chr8	125487789	1	G	C	1	42.98	trans	TRIB1,NSMCE2,WASHC5,LINC00861,SQLE,ZNF572	-0.06	-0.06	11.94	11.94
ITIH1	TRIB1	chr3	52777585	ITI heavy chain H1	Inter-alpha-trypsin inhibitor heavy chain H1	P19827	chr8	125487789	1	G	C	1	42.98	trans	TRIB1,NSMCE2,WASHC5,LINC00861,SQLE,ZNF572	0.05	0.05	8.83	8.83
LARGE	TRIB1	chr22	33922841	LARGE	Glycosyltransferase-like protein LARGE1	O95461	chr8	125487789	1	G	C	1	42.98	trans	TRIB1,NSMCE2,WASHC5,LINC00861,SQLE,ZNF572	-0.05	-0.05	10.02	10.02
OXT	TRIB1	chr20	3068870	NEU1	Oxytocin-neurophysin 1	P01178	chr8	125487789	1	G	C	1	42.98	trans	TRIB1,NSMCE2,WASHC5,LINC00861,SQLE,ZNF572	-0.06	-0.06	11.98	11.98
PSAT1	TRIB1	chr9	78297074	SERC	Phosphoserine aminotransferase	Q9Y617	chr8	125487789	1	G	C	1	42.98	trans	TRIB1,NSMCE2,WASHC5,LINC00861,SQLE,ZNF572	-0.08	-0.08	18.74	18.74
TPST1	TRIB1	chr7	66205271	TPST1	Protein-tyrosine sulfotransferase 1	O60507	chr8	125487789	1	G	C	1	42.98	trans	TRIB1,NSMCE2,WASHC5,LINC00861,SQLE,ZNF572	-0.07	-0.07	16.63	16.63
APOF	TRIB1	chr12	56362799	Apo F	Apolipoprotein F	Q13790	chr8	125494452	0.82	A	G	1	40.25	trans	TRIB1,NSMCE2,WASHC5,LINC00861,SQLE,ZNF572	0.07	0.07	15.34	15.34
ITIH3	TRIB1	chr3	52794767	ITIH3	Inter-alpha-trypsin inhibitor heavy chain H3	Q06033	chr8	125494452	0.82	A	G	1	40.25	trans	TRIB1,NSMCE2,WASHC5,LINC00861,SQLE,ZNF572	0.06	0.06	13.89	13.89
APCS	GCKR	chr1	159587825	SAP	Serum amyloid P-component	P02743	chr2	27375230	0.96	T	C	1	33.9	trans	SNX17,ZNF513,EIF2B4,PPM1G,FTH1P3,GTF3C2	0.07	0.07	16.09	16.09
APOA1	GCKR	chr11	116837950	Apo A-I	Apolipoprotein A-I	P02647	chr2	27375230	0.96	T	C	1	33.9	trans	SNX17,ZNF513,EIF2B4,PPM1G,FTH1P3,GTF3C2	0.06	0.06	10.19	10.19
APOA5	GCKR	chr11	116792420	Apo A-V	Apolipoprotein A-V	Q6Q788	chr2	27375230	0.96	T	C	1	33.9	trans	SNX17,ZNF513,EIF2B4,PPM1G,FTH1P3,GTF3C2	0.08	0.08	18.43	18.43
APOL1	GCKR	chr22	36253070	Apo L1	Apolipoprotein L1	O14791	chr2	27375230	0.96	T	C	1	33.9	trans	SNX17,ZNF513,EIF2B4,PPM1G,FTH1P3,GTF3C2	0.06	0.06	9.73	9.71
CFI	GCKR	chr4	109802225	Factor I	Complement factor I	P05156	chr2	27375230	0.96	T	C	1	33.9	trans	SNX17,ZNF513,EIF2B4,PPM1G,FTH1P3,GTF3C2	0.06	0.06	13.33	13.33
FGL1	GCKR	chr8	17909983	FGL1	Fibrinogen-like protein 1	Q08830	chr2	27375230	0.96	T	C	1	33.9	trans	SNX17,ZNF513,EIF2B4,PPM1G,FTH1P3,GTF3C2	0.08	0.08	20.94	20.94
FOLR2	GCKR	chr11	72216772	FOLR2	Folate receptor beta	P14207	chr2	27375230	0.96	T	C	1	33.9	trans	SNX17,ZNF513,EIF2B4,PPM1G,FTH1P3,GTF3C2	-0.06	-0.06	12.14	12.14
IGFBP1	GCKR	chr7	45888418	IGFBP-1	Insulin-like growth factor-binding protein 1	P08833	chr2	27375230	0.96	T	C	1	33.9	trans	SNX17,ZNF513,EIF2B4,PPM1G,FTH1P3,GTF3C2	0.08	0.08	18.52	18.52
PCSK9	GCKR	chr1	55039475	PCSK9	Proprotein convertase subtilisin/kexin type 9	Q8NBP7	chr2	27375230	0.96	T	C	1	33.9	trans	SNX17,ZNF513,EIF2B4,PPM1G,FTH1P3,GTF3C2	0.05	0.05	9.15	9.05
PLA2G12B	GCKR	chr10	72955044	sPLA(2)-XIII	Group XIIB secretory phospholipase A2-like protein	Q9BX93	chr2	27375230	0.96	T	C	1	33.9	trans	SNX17,ZNF513,EIF2B4,PPM1G,FTH1P3,GTF3C2	0.08	0.08	19.32	19.32
PROC	GCKR	chr2	127418142	Protein C	Vitamin K-dependent protein C	P04070	chr2	27375230	0.96	T	C	1	33.9	trans	SNX17,ZNF513,EIF2B4,PPM1G,FTH1P3,GTF3C2	0.06	0.06	14.33	13.26
SERPINA11	GCKR	chr14	94452857	SPA11	Serpin A11	Q86U17	chr2	27375230	0.96	T	C	1	33.9	trans	SNX17,ZNF513,EIF2B4,PPM1G,FTH1P3,GTF3C2	0.07	0.07	14.18	14.18
A1BG	GCKR	chr19	58353499	Alpha-1B-glycoprotein	Alpha-1B-glycoprotein	P04217	chr2	27508073	1	T	C	1	34.13	trans	GCKR,FNDC4,IFT172,KRTCAP3,NRBP1,C2orf16	0.1	0.1	27.9	27.9
ALDOB	GCKR	chr9	101435780	ALDOB	Fructose-bisphosphate aldolase B	P05062	chr2	27508073	1	T	C	1	34.13	trans	GCKR,FNDC4,IFT172,KRTCAP3,NRBP1,C2orf16	0.09	0.09	22.24	22.24
ANTXR2	GCKR	chr4	80073472	ANTR2	Anthrax toxin receptor 2	P58335	chr2	27508073	1	T	C	1	34.13	trans	GCKR,FNDC4,IFT172,KRTCAP3,NRBP1,C2orf16	-0.06	-0.06	11.74	11.74
APOC3	GCKR	chr11	116829891	Apo C-III	Apolipoprotein C-III	P02656	chr2	27508073	1	T	C	1	34.13	trans	GCKR,FNDC4,IFT172,KRTCAP3,NRBP1,C2orf16	0.12	0.12	43.69	43.69
ART3	GCKR	chr4	76011167	NAR3	Ecto-ADP-ribosyltransferase 3	Q13508	chr2	27508073	1	T	C	1	34.13	trans	GCKR,FNDC4,IFT172,KRTCAP3,NRBP1,C2orf16	-0.06	-0.06	10.26	10.26
BMP1	GCKR	chr8	22165139	BMP-1	Bone morphogenetic protein 1	P13497	chr2	27508073	1	T	C	1	34.13	trans	GCKR,FNDC4,IFT172,KRTCAP3,NRBP1,C2orf16	0.07	0.07	15.16	15.16
BOC	GCKR	chr3	113211002	BOC	Brother of CDO	Q9BWV1	chr2	27508073	1	T	C	1	34.13	trans	GCKR,FNDC4,IFT172,KRTCAP3,NRBP1,C2orf16	-0.09	-0.09	23.32	23.32
C14orf93	GCKR	chr14	23010201	CN093	Uncharacterized protein C14orf93	Q9H972	chr2	27508073	1	T	C	1	34.13	trans	GCKR,FNDC4,IFT172,KRTCAP3,NRBP1,C2orf16	0.06	0.06	10.71	10.71
C1orf162	GCKR	chr1	111462026	CA162	Transmembrane protein C1orf162	Q8NEQ5	chr2	27508073	1	T	C	1	34.13	trans	GCKR,FNDC4,IFT172,KRTCAP3,NRBP1,C2orf16	0.07	0.07	15.72	15.72
C4BPA	GCKR	chr1	207104231	C4b-binding protein alpha chain	C4b-binding protein alpha chain	P04003	chr2	27508073	1	T	C	1	34.13	trans	GCKR,FNDC4,IFT172,KRTCAP3,NRBP1,C2orf16	0.07	0.07	14.86	14.86
CACNA2D3	GCKR	chr3	54122593	CA2D3	Voltage-dependent calcium channel subunit alpha-2/delta-3	Q8IZS8	chr2	27508073	1	T	C	1	34.13	trans	GCKR,FNDC4,IFT172,KRTCAP3,NRBP1,C2orf16	-0.06	-0.06	9.76	9.76
CD248	GCKR	chr11	66317044	CD248	Endosialin	Q9HCU0	chr2	27508073	1	T	C	1	34.13	trans	GCKR,FNDC4,IFT172,KRTCAP3,NRBP1,C2orf16	-0.07	-0.07	14.15	14.15
CD93	GCKR	chr20	23086830	C1QR1	Complement component C1q receptor	Q9NPY3	chr2	27508073	1	T	C	1	34.13	trans	GCKR,FNDC4,IFT172,KRTCAP3,NRBP1,C2orf16	-0.06	-0.06	9.95	9.95
CDH3	GCKR	chr16	68644835	P-Cadherin	Cadherin-3	P22223	chr2	27508073	1	T	C	1	34.13	trans	GCKR,FNDC4,IFT172,KRTCAP3,NRBP1,C2orf16	0.08	0.08	17.54	17.54
CDH5	GCKR	chr16	66366606	Cadherin-5	Cadherin-5	P33151	chr2	27508073	1	T	C	1	34.13	trans	GCKR,FNDC4,IFT172,KRTCAP3,NRBP1,C2orf16	-0.06	-0.06	12.06	12.06
CES1	GCKR	chr16	55833163	carboxylesterase, liver	Liver carboxylesterase 1	P23141	chr2	27508073	1	T	C	1	34.13	trans	GCKR,FNDC4,IFT172,KRTCAP3,NRBP1,C2orf16	0.08	0.08	18.01	18.01
CHST9	GCKR	chr18	27185364	Carbohydrate sulfotransferase 9	Carbohydrate sulfotransferase 9	Q7L1S5	chr2	27508073	1	T	C	1	34.13	trans	GCKR,FNDC4,IFT172,KRTCAP3,NRBP1,C2orf16	0.07	0.07	14.64	14.64
CPB2	GCKR	chr13	46105076	TAFI	Carboxypeptidase B2	Q96IY4	chr2	27508073	1	T	C	1	34.13	trans	GCKR,FNDC4,IFT172,KRTCAP3,NRBP1,C2orf16	0.06	0.06	12.4	12.4
CTSF	GCKR	chr11	66568576	CATF	Cathepsin F	Q9UBX1	chr2	27508073	1	T	C	1	34.13	trans	GCKR,FNDC4,IFT172,KRTCAP3,NRBP1,C2orf16	0.11	0.11	34.46	34.46
DCUN1D1	GCKR	chr3	182986364	DCNL1	DCN1-like protein 1	Q96GG9	chr2	27508073	1	T	C	1	34.13	trans	GCKR,FNDC4,IFT172,KRTCAP3,NRBP1,C2orf16	0.06	0.06	11.16	11.16
DEFB1	GCKR	chr8	6878007	HBD-1	Beta-defensin 1	P60022	chr2	27508073	1	T	C	1	34.13	trans	GCKR,FNDC4,IFT172,KRTCAP3,NRBP1,C2orf16	0.12	0.12	41.82	41.82
DLK2	GCKR	chr6	43456632	EGFL9	Protein delta homolog 2	Q6UY11	chr2	27508073	1	T	C	1	34.13	trans	GCKR,FNDC4,IFT172,KRTCAP3,NRBP1,C2orf16	-0.06	-0.06	12.86	12.86
EFNA5	GCKR	chr5	107670895	Ephrin-A5	Ephrin-A5	P52803	chr2	27508073	1	T	C	1	34.13	trans	GCKR,FNDC4,IFT172,KRTCAP3,NRBP1,C2orf16	-0.06	-0.06	12.09	12.09
ENPP5	GCKR	chr6	46171010	ENPP5	Ectonucleotide pyrophosphatase/phosphodiesterase family member 5	Q9UJA9	chr2	27508073	1	T	C	1	34.13	trans	GCKR,FNDC4,IFT172,KRTCAP3,NRBP1,C2orf16	-0.05	-0.05	9.02	9.02
EPHA4	GCKR	chr2	221574202	EPHA4	Ephrin type-A receptor 4	P54764	chr2	27508073	1	T	C	1	34.13	trans	GCKR,FNDC4,IFT172,KRTCAP3,NRBP1,C2orf16	-0.06	-0.06	10.12	10.67
ERBB3	GCKR	chr12	56080024	ERBB3	Receptor tyrosine-protein kinase erbB-3	P21860	chr2	27508073	1	T	C	1	34.13	trans	GCKR,FNDC4,IFT172,KRTCAP3,NRBP1,C2orf16	0.09	0.09	26.86	26.86
F10	GCKR	chr13	113122798	Coagulation Factor Xa	Coagulation factor Xa	P00742	chr2	27508073	1	T	C	1	34.13	trans	GCKR,FNDC4,IFT172,KRTCAP3,NRBP1,C2orf16	0.07	0.07	13.08	13.08
F2	GCKR	chr11	46719165	Thrombin	Thrombin	P00734	chr2	27508073	1	T	C	1	34.13	trans	GCKR,FNDC4,IFT172,KRTCAP3,NRBP1,C2orf16	0.07	0.07	14.67	14.67
F7	GCKR	chr13	113105772	Coagulation Factor VII	Coagulation factor VII	P08709	chr2	27508073	1	T	C	1	34.13	trans	GCKR,FNDC4,IFT172,KRTCAP3,NRBP1,C2orf16	0.07	0.07	15.09	15.09
F9	GCKR	chrX	139530719	Coagulation Factor IXab	Coagulation factor IXab	P00740	chr2	27508073	1	T	C	1	34.13	trans	GCKR,FNDC4,IFT172,KRTCAP3,NRBP1,C2orf16	0.09	0.09	25.68	25.68
F9	GCKR	chrX	139530719	Coagulation Factor IX	Coagulation factor IX	P00740	chr2	27508073	1	T	C	1	34.13	trans	GCKR,FNDC4,IFT172,KRTCAP3,NRBP1,C2orf16	0.09	0.09	24.91	24.91
FAM20A	GCKR	chr17	68600954	FA20A	Pseudokinase FAM20A	Q96MK3	chr2	27508073	1	T	C	1	34.13	trans	GCKR,FNDC4,IFT172,KRTCAP3,NRBP1,C2orf16	0.07	0.07	14.77	14.77
FBLN1	GCKR	chr22	45502838	fibulin 1	Fibulin-1	P23142	chr2	27508073	1	T	C	1	34.13	trans	GCKR,FNDC4,IFT172,KRTCAP3,NRBP1,C2orf16	-0.06	-0.06	12.44	12.44
FBP1	GCKR	chr9	94640258	F16P1	Fructose-1,6-bisphosphatase 1	P09467	chr2	27508073	1	T	C	1	34.13	trans	GCKR,FNDC4,IFT172,KRTCAP3,NRBP1,C2orf16	0.06	0.06	9.9	9.9
FGF19	GCKR	chr11	69704338	FGF-19	Fibroblast growth factor 19	O95750	chr2	27508073	1	T	C	1	34.13	trans	GCKR,FNDC4,IFT172,KRTCAP3,NRBP1,C2orf16	0.05	0.05	8.93	8.93
FGFR1	GCKR	chr8	38468834	bFGF-R	Fibroblast growth factor receptor 1	P11362	chr2	27508073	1	T	C	1	34.13	trans	GCKR,FNDC4,IFT172,KRTCAP3,NRBP1,C2orf16	-0.06	-0.06	10.4	10.4
GCKR	GCKR	chr2	27496838	GCKR	Glucokinase regulatory protein	Q14397	chr2	27508073	1	T	C	1	34.13	cis	GCKR,FNDC4,IFT172,KRTCAP3,NRBP1,C2orf16	-0.09	-0.09	24.24	24.24
GHR	GCKR	chr5	42423774	Growth hormone receptor	Growth hormone receptor	P10912	chr2	27508073	1	T	C	1	34.13	trans	GCKR,FNDC4,IFT172,KRTCAP3,NRBP1,C2orf16	0.07	0.07	13.44	13.44
GLTPD2	GCKR	chr17	4788958	GLTD2	Glycolipid transfer protein domain-containing protein 2	A6NH11	chr2	27508073	1	T	C	1	34.13	trans	GCKR,FNDC4,IFT172,KRTCAP3,NRBP1,C2orf16	0.06	0.06	12.43	12.43
HN1	GCKR	chr17	75154683	HN1	Hematological and neurological expressed 1 protein	Q9UK76	chr2	27508073	1	T	C	1	34.13	trans	GCKR,FNDC4,IFT172,KRTCAP3,NRBP1,C2orf16	0.05	0.05	9.49	9.49
HP	GCKR	chr16	72054591	Haptoglobin, Mixed Type	Haptoglobin	P00738	chr2	27508073	1	T	C	1	34.13	trans	GCKR,FNDC4,IFT172,KRTCAP3,NRBP1,C2orf16	0.05	0.05	11.04	11.04
HP	GCKR	chr16	72054591	HPT	Haptoglobin	P00738	chr2	27508073	1	T	C	1	34.13	trans	GCKR,FNDC4,IFT172,KRTCAP3,NRBP1,C2orf16	0.05	0.05	11.05	11.05
HS6ST2	GCKR	chrX	132961395	H6ST2	Heparan-sulfate 6-O-sulfotransferase 2	Q96MM7	chr2	27508073	1	T	C	1	34.13	trans	GCKR,FNDC4,IFT172,KRTCAP3,NRBP1,C2orf16	-0.06	-0.06	12.61	12.61
IAPP	GCKR	chr12	21354959	IAPP	Islet amyloid polypeptide	P10997	chr2	27508073	1	T	C	1	34.13	trans	GCKR,FNDC4,IFT172,KRTCAP3,NRBP1,C2orf16	0.08	0.08	20.39	20.39
IGFBP2	GCKR	chr2	216632827	IGFBP-2	Insulin-like growth factor-binding protein 2	P18065	chr2	27508073	1	T	C	1	34.13	trans	GCKR,FNDC4,IFT172,KRTCAP3,NRBP1,C2orf16	-0.06	-0.06	12.22	12.22
IGSF3	GCKR	chr1	116667755	IGSF3	Immunoglobulin superfamily member 3	O75054	chr2	27508073	1	T	C	1	34.13	trans	GCKR,FNDC4,IFT172,KRTCAP3,NRBP1,C2orf16	-0.05	-0.05	8.9	8.9
IL11RA	GCKR	chr9	34652184	IL-11 RA	Interleukin-11 receptor subunit alpha	Q14626	chr2	27508073	1	T	C	1	34.13	trans	GCKR,FNDC4,IFT172,KRTCAP3,NRBP1,C2orf16	-0.05	-0.05	9.1	9.1
IL2	GCKR	chr4	122456495	IL-2	Interleukin-2	P60568	chr2	27508073	1	T	C	1	34.13	trans	GCKR,FNDC4,IFT172,KRTCAP3,NRBP1,C2orf16	0.07	0.07	16.63	16.63
INHBA	GCKR	chr7	41710532	Inhibin bA chain	Inhibin beta A chain	P08476	chr2	27508073	1	T	C	1	34.13	trans	GCKR,FNDC4,IFT172,KRTCAP3,NRBP1,C2orf16	0.1	0.1	32.35	32.35
INHBA	GCKR	chr7	41710532	Activin A	Inhibin beta A chain	P08476	chr2	27508073	1	T	C	1	34.13	trans	GCKR,FNDC4,IFT172,KRTCAP3,NRBP1,C2orf16	0.08	0.08	20.08	20.08
INHBC	GCKR	chr12	57434684	INHBC	Inhibin beta C chain	P55103	chr2	27508073	1	T	C	1	34.13	trans	GCKR,FNDC4,IFT172,KRTCAP3,NRBP1,C2orf16	0.06	0.06	9.41	9.41
ITIH1	GCKR	chr3	52777585	ITI heavy chain H1	Inter-alpha-trypsin inhibitor heavy chain H1	P19827	chr2	27508073	1	T	C	1	34.13	trans	GCKR,FNDC4,IFT172,KRTCAP3,NRBP1,C2orf16	0.05	0.05	9.71	9.71
KAAG1	GCKR	chr6	24356902	KAAG1	Kidney-associated antigen 1	Q9UBP8	chr2	27508073	1	T	C	1	34.13	trans	GCKR,FNDC4,IFT172,KRTCAP3,NRBP1,C2orf16	0.05	0.05	8.84	8.84
KLKB1	GCKR	chr4	186215713	Prekallikrein	Plasma kallikrein	P03952	chr2	27508073	1	T	C	1	34.13	trans	GCKR,FNDC4,IFT172,KRTCAP3,NRBP1,C2orf16	0.09	0.09	26.47	26.47
KNG1	GCKR	chr3	186717308	Kininostatin	Kininostatin	P01042	chr2	27508073	1	T	C	1	34.13	trans	GCKR,FNDC4,IFT172,KRTCAP3,NRBP1,C2orf16	0.05	0.05	8.76	8.76
KNG1	GCKR	chr3	186717308	Kininogen, HMW	Kininogen-1	P01042	chr2	27508073	1	T	C	1	34.13	trans	GCKR,FNDC4,IFT172,KRTCAP3,NRBP1,C2orf16	0.05	0.05	9.05	9.05
L1CAM	GCKR	chrX	153886174	NCAM-L1	Neural cell adhesion molecule L1	P32004	chr2	27508073	1	T	C	1	34.13	trans	GCKR,FNDC4,IFT172,KRTCAP3,NRBP1,C2orf16	-0.06	-0.06	11.18	11.18
LEAP2	GCKR	chr5	132873665	LEAP2	Liver-expressed antimicrobial peptide 2	Q969E1	chr2	27508073	1	T	C	1	34.13	trans	GCKR,FNDC4,IFT172,KRTCAP3,NRBP1,C2orf16	0.1	0.1	33.23	33.23
LEPR	GCKR	chr1	65420651	sLeptin R	Leptin receptor	P48357	chr2	27508073	1	T	C	1	34.13	trans	GCKR,FNDC4,IFT172,KRTCAP3,NRBP1,C2orf16	0.09	0.09	38.58	38.58
LMAN2	GCKR	chr5	177351884	Lectin, mannose-binding 2	Vesicular integral-membrane protein VIP36	Q12907	chr2	27508073	1	T	C	1	34.13	trans	GCKR,FNDC4,IFT172,KRTCAP3,NRBP1,C2orf16	0.07	0.07	16.11	16.11
LSAMP	GCKR	chr3	116445538	LSAMP	Limbic system-associated membrane protein	Q13449	chr2	27508073	1	T	C	1	34.13	trans	GCKR,FNDC4,IFT172,KRTCAP3,NRBP1,C2orf16	-0.06	-0.06	11.82	11.82
MANSC1	GCKR	chr12	12350243	MANS1	MANSC domain-containing protein 1	Q9H8J5	chr2	27508073	1	T	C	1	34.13	trans	GCKR,FNDC4,IFT172,KRTCAP3,NRBP1,C2orf16	-0.07	-0.07	14.21	14.21
MBL2	GCKR	chr10	52772847	MBL	Mannose-binding protein C	P11226	chr2	27508073	1	T	C	1	34.13	trans	GCKR,FNDC4,IFT172,KRTCAP3,NRBP1,C2orf16	-0.07	-0.07	19.88	19.88
MFGE8	GCKR	chr15	88913469	MFGM	Lactadherin	Q08431	chr2	27508073	1	T	C	1	34.13	trans	GCKR,FNDC4,IFT172,KRTCAP3,NRBP1,C2orf16	0.06	0.06	12.85	12.85
MGAT4B	GCKR	chr5	179806977	MGT4B	Alpha-1,3-mannosyl-glycoprotein 4-beta-N-acetylglucosaminyltransferase B	Q9UQ53	chr2	27508073	1	T	C	1	34.13	trans	GCKR,FNDC4,IFT172,KRTCAP3,NRBP1,C2orf16	0.06	0.06	10.84	10.84
MMP2	GCKR	chr16	55478829	MMP-2	72 kDa type IV collagenase	P08253	chr2	27508073	1	T	C	1	34.13	trans	GCKR,FNDC4,IFT172,KRTCAP3,NRBP1,C2orf16	-0.07	-0.07	13.8	13.8
MRC2	GCKR	chr17	62627400	MRC2	C-type mannose receptor 2	Q9UBG0	chr2	27508073	1	T	C	1	34.13	trans	GCKR,FNDC4,IFT172,KRTCAP3,NRBP1,C2orf16	-0.06	-0.06	10.48	10.48
MREG	GCKR	chr2	216013623	MREG	Melanoregulin	Q8N565	chr2	27508073	1	T	C	1	34.13	trans	GCKR,FNDC4,IFT172,KRTCAP3,NRBP1,C2orf16	0.05	0.05	9.47	9.47
MUSK	GCKR	chr9	110668188	MUSK	Muscle, skeletal receptor tyrosine-protein kinase	O15146	chr2	27508073	1	T	C	1	34.13	trans	GCKR,FNDC4,IFT172,KRTCAP3,NRBP1,C2orf16	0.05	0.05	8.79	8.69
MXRA8	GCKR	chr1	1363541	MXRA8	Matrix-remodeling-associated protein 8	Q9BRK3	chr2	27508073	1	T	C	1	34.13	trans	GCKR,FNDC4,IFT172,KRTCAP3,NRBP1,C2orf16	-0.06	-0.06	10.01	9.79
NAB1	GCKR	chr2	190648859	NAB1	NGFI-A-binding protein 1	Q13506	chr2	27508073	1	T	C	1	34.13	trans	GCKR,FNDC4,IFT172,KRTCAP3,NRBP1,C2orf16	0.06	0.06	10.39	10.39
NCAM1	GCKR	chr11	112961246	NCAM-120	Neural cell adhesion molecule 1, 120 kDa isoform	P13591	chr2	27508073	1	T	C	1	34.13	trans	GCKR,FNDC4,IFT172,KRTCAP3,NRBP1,C2orf16	-0.07	-0.07	14.01	14.01
NEGR1	GCKR	chr1	72282594	NEGR1	Neuronal growth regulator 1	Q7Z3B1	chr2	27508073	1	T	C	1	34.13	trans	GCKR,FNDC4,IFT172,KRTCAP3,NRBP1,C2orf16	-0.06	-0.06	9.85	9.85
NOTCH1	GCKR	chr9	136545786	Notch 1	Neurogenic locus notch homolog protein 1	P46531	chr2	27508073	1	T	C	1	34.13	trans	GCKR,FNDC4,IFT172,KRTCAP3,NRBP1,C2orf16	-0.06	-0.06	11.7	11.7
NOTCH3	GCKR	chr19	15200981	Notch-3	Neurogenic locus notch homolog protein 3	Q9UM47	chr2	27508073	1	T	C	1	34.13	trans	GCKR,FNDC4,IFT172,KRTCAP3,NRBP1,C2orf16	-0.05	-0.05	8.87	8.87
NOTUM	GCKR	chr17	81961181	NOTUM	Palmitoleoyl-protein carboxylesterase NOTUM	Q6P988	chr2	27508073	1	T	C	1	34.13	trans	GCKR,FNDC4,IFT172,KRTCAP3,NRBP1,C2orf16	0.1	0.1	27.57	27.57
NPW	GCKR	chr16	2019519	Neuropeptide W	Neuropeptide W	Q8N729	chr2	27508073	1	T	C	1	34.13	trans	GCKR,FNDC4,IFT172,KRTCAP3,NRBP1,C2orf16	-0.07	-0.07	13.07	13.16
NRP1	GCKR	chr10	33334905	NRP1	Neuropilin-1	O14786	chr2	27508073	1	T	C	1	34.13	trans	GCKR,FNDC4,IFT172,KRTCAP3,NRBP1,C2orf16	-0.07	-0.07	15.87	15.87
NRXN3	GCKR	chr14	77979903	NRX3B	Neurexin-3-beta	Q9HDB5	chr2	27508073	1	T	C	1	34.13	trans	GCKR,FNDC4,IFT172,KRTCAP3,NRBP1,C2orf16	-0.07	-0.07	13.98	13.98
NRXN3	GCKR	chr14	77979903	NRX3A	Neurexin-3	Q9Y4C0	chr2	27508073	1	T	C	1	34.13	trans	GCKR,FNDC4,IFT172,KRTCAP3,NRBP1,C2orf16	-0.07	-0.07	14.92	14.92
NTM	GCKR	chr11	131370307	NTRI	Neurotrimin	Q9P121	chr2	27508073	1	T	C	1	34.13	trans	GCKR,FNDC4,IFT172,KRTCAP3,NRBP1,C2orf16	-0.1	-0.1	28.71	28.71
NTM	GCKR	chr11	131370307	NTRI	Neurotrimin	Q9P121	chr2	27508073	1	T	C	1	34.13	trans	GCKR,FNDC4,IFT172,KRTCAP3,NRBP1,C2orf16	-0.08	-0.08	18.77	18.77
NTRK2	GCKR	chr9	84668457	TrkB	BDNF/NT-3 growth factors receptor	Q16620	chr2	27508073	1	T	C	1	34.13	trans	GCKR,FNDC4,IFT172,KRTCAP3,NRBP1,C2orf16	-0.08	-0.08	17.54	17.54
NXPH3	GCKR	chr17	49575935	NXPH3	Neurexophilin-3	O95157	chr2	27508073	1	T	C	1	34.13	trans	GCKR,FNDC4,IFT172,KRTCAP3,NRBP1,C2orf16	0.06	0.06	11.86	11.86
OAF	GCKR	chr11	120210974	OAF	Out at first protein homolog	Q86UD1	chr2	27508073	1	T	C	1	34.13	trans	GCKR,FNDC4,IFT172,KRTCAP3,NRBP1,C2orf16	0.08	0.08	18.57	18.57
PAPPA	GCKR	chr9	116153751	PAPP-A	Pappalysin-1	Q13219	chr2	27508073	1	T	C	1	34.13	trans	GCKR,FNDC4,IFT172,KRTCAP3,NRBP1,C2orf16	-0.06	-0.06	9.91	9.64
PCDHGC3	GCKR	chr5	141476001	PCDGK	Protocadherin gamma-C3	Q9UN70	chr2	27508073	1	T	C	1	34.13	trans	GCKR,FNDC4,IFT172,KRTCAP3,NRBP1,C2orf16	0.07	0.07	15.91	15.91
PLG	GCKR	chr6	160702192	Angiostatin	Angiostatin	P00747	chr2	27508073	1	T	C	1	34.13	trans	GCKR,FNDC4,IFT172,KRTCAP3,NRBP1,C2orf16	0.07	0.07	14.81	14.81
PLXNA1	GCKR	chr3	126983258	PLXA1	Plexin-A1	Q9UIW2	chr2	27508073	1	T	C	1	34.13	trans	GCKR,FNDC4,IFT172,KRTCAP3,NRBP1,C2orf16	-0.06	-0.06	11.38	11.38
PLXNB2	GCKR	chr22	50307637	PLXB2	Plexin-B2	O15031	chr2	27508073	1	T	C	1	34.13	trans	GCKR,FNDC4,IFT172,KRTCAP3,NRBP1,C2orf16	-0.07	-0.07	16.13	16.13
PROS1	GCKR	chr3	93974090	Protein S	Vitamin K-dependent protein S	P07225	chr2	27508073	1	T	C	1	34.13	trans	GCKR,FNDC4,IFT172,KRTCAP3,NRBP1,C2orf16	0.05	0.05	9.33	9.33
PRSS8	GCKR	chr16	31135762	Prostasin	Prostasin	Q16651	chr2	27508073	1	T	C	1	34.13	trans	GCKR,FNDC4,IFT172,KRTCAP3,NRBP1,C2orf16	0.06	0.06	12.44	12.44
PTK7	GCKR	chr6	43076267	PTK7	Inactive tyrosine-protein kinase 7	Q13308	chr2	27508073	1	T	C	1	34.13	trans	GCKR,FNDC4,IFT172,KRTCAP3,NRBP1,C2orf16	-0.06	-0.06	12.74	12.61
PTPRS	GCKR	chr19	5340803	PTPRS	Receptor-type tyrosine-protein phosphatase S	Q13332	chr2	27508073	1	T	C	1	34.13	trans	GCKR,FNDC4,IFT172,KRTCAP3,NRBP1,C2orf16	-0.08	-0.08	19.85	19.85
RGMB	GCKR	chr5	98768385	RGMB	RGM domain family member B	Q6NW40	chr2	27508073	1	T	C	1	34.13	trans	GCKR,FNDC4,IFT172,KRTCAP3,NRBP1,C2orf16	-0.06	-0.06	11.24	11.24
ROR1	GCKR	chr1	63774018	ROR1	Inactive tyrosine-protein kinase transmembrane receptor ROR1	Q01973	chr2	27508073	1	T	C	1	34.13	trans	GCKR,FNDC4,IFT172,KRTCAP3,NRBP1,C2orf16	-0.07	-0.07	15.88	15.88
SCUBE1	GCKR	chr22	43343388	SCUB1	Signal peptide, CUB and EGF-like domain-containing protein 1	Q8IWY4	chr2	27508073	1	T	C	1	34.13	trans	GCKR,FNDC4,IFT172,KRTCAP3,NRBP1,C2orf16	0.08	0.08	17.54	17.54
SELPLG	GCKR	chr12	108633894	SELPL	P-selectin glycoprotein ligand 1	Q14242	chr2	27508073	1	T	C	1	34.13	trans	GCKR,FNDC4,IFT172,KRTCAP3,NRBP1,C2orf16	-0.06	-0.06	9.17	9.15
SERPINA1	GCKR	chr14	94390692	a1-Antitrypsin	Alpha-1-antitrypsin	P01009	chr2	27508073	1	T	C	1	34.13	trans	GCKR,FNDC4,IFT172,KRTCAP3,NRBP1,C2orf16	-0.06	-0.06	13.39	13.39
SERPINB13	GCKR	chr18	63586653	SPB13	Serpin B13	Q9UIV8	chr2	27508073	1	T	C	1	34.13	trans	GCKR,FNDC4,IFT172,KRTCAP3,NRBP1,C2orf16	-0.05	-0.05	9.39	9.39
SERPIND1	GCKR	chr22	20774094	Heparin cofactor II	Heparin cofactor 2	P05546	chr2	27508073	1	T	C	1	34.13	trans	GCKR,FNDC4,IFT172,KRTCAP3,NRBP1,C2orf16	0.08	0.08	20.83	20.83
SEZ6L	GCKR	chr22	26169473	SEZ6L	Seizure 6-like protein	Q9BYH1	chr2	27508073	1	T	C	1	34.13	trans	GCKR,FNDC4,IFT172,KRTCAP3,NRBP1,C2orf16	-0.06	-0.06	10.21	10.21
SHBG	GCKR	chr17	7614063	SHBG	Sex hormone-binding globulin	P04278	chr2	27508073	1	T	C	1	34.13	trans	GCKR,FNDC4,IFT172,KRTCAP3,NRBP1,C2orf16	-0.06	-0.06	12.81	12.81
SIGLEC12	GCKR	chr19	51501789	SIG12	Sialic acid-binding Ig-like lectin 12	Q96PQ1	chr2	27508073	1	T	C	1	34.13	trans	GCKR,FNDC4,IFT172,KRTCAP3,NRBP1,C2orf16	0.07	0.07	15.41	15.41
SLITRK6	GCKR	chr13	85799348	SLIK6	SLIT and NTRK-like protein 6	Q9H5Y7	chr2	27508073	1	T	C	1	34.13	trans	GCKR,FNDC4,IFT172,KRTCAP3,NRBP1,C2orf16	-0.06	-0.06	13.46	13.46
SSR1	GCKR	chr6	7313314	SSRA	Translocon-associated protein subunit alpha	P43307	chr2	27508073	1	T	C	1	34.13	trans	GCKR,FNDC4,IFT172,KRTCAP3,NRBP1,C2orf16	0.05	0.05	9.26	9.17
TDO2	GCKR	chr4	155903692	T23O	Tryptophan 2,3-dioxygenase	P48775	chr2	27508073	1	T	C	1	34.13	trans	GCKR,FNDC4,IFT172,KRTCAP3,NRBP1,C2orf16	0.07	0.07	13.5	13.5
TIMP2	GCKR	chr17	78925390	TIMP-2	Metalloproteinase inhibitor 2	P16035	chr2	27508073	1	T	C	1	34.13	trans	GCKR,FNDC4,IFT172,KRTCAP3,NRBP1,C2orf16	-0.07	-0.07	13.9	13.9
TINAGL1	GCKR	chr1	31576383	TINAL	Tubulointerstitial nephritis antigen-like	Q9GZM7	chr2	27508073	1	T	C	1	34.13	trans	GCKR,FNDC4,IFT172,KRTCAP3,NRBP1,C2orf16	-0.08	-0.08	16.94	16.94
TMCC3	GCKR	chr12	94650562	TMCC3	Transmembrane and coiled-coil domains protein 3	Q9ULS5	chr2	27508073	1	T	C	1	34.13	trans	GCKR,FNDC4,IFT172,KRTCAP3,NRBP1,C2orf16	0.08	0.08	18.55	18.55
TMEM132A	GCKR	chr11	60924440	T132A	Transmembrane protein 132A	Q24JP5	chr2	27508073	1	T	C	1	34.13	trans	GCKR,FNDC4,IFT172,KRTCAP3,NRBP1,C2orf16	-0.06	-0.06	11.3	11.3
TNFAIP6	GCKR	chr2	151357591	TSG-6	Tumor necrosis factor-inducible gene 6 protein	P98066	chr2	27508073	1	T	C	1	34.13	trans	GCKR,FNDC4,IFT172,KRTCAP3,NRBP1,C2orf16	-0.06	-0.06	13.73	9.71
TNFRSF21	GCKR	chr6	47309947	DR6	Tumor necrosis factor receptor superfamily member 21	O75509	chr2	27508073	1	T	C	1	34.13	trans	GCKR,FNDC4,IFT172,KRTCAP3,NRBP1,C2orf16	-0.06	-0.06	11.54	11.54
UNC5D	GCKR	chr8	35235456	UNC5H4	Netrin receptor UNC5D	Q6UXZ4	chr2	27508073	1	T	C	1	34.13	trans	GCKR,FNDC4,IFT172,KRTCAP3,NRBP1,C2orf16	-0.06	-0.06	10.06	10.06
VASN	GCKR	chr16	4371847	VASN	Vasorin	Q6EMK4	chr2	27508073	1	T	C	1	34.13	trans	GCKR,FNDC4,IFT172,KRTCAP3,NRBP1,C2orf16	-0.07	-0.07	14.19	14.19
DNER	GCKR	chr2	229714570	DNER	Delta and Notch-like epidermal growth factor-related receptor	Q8NFT8	chr2	27518370	0.94	T	C	1	33.92	trans	GCKR,FNDC4,IFT172,C2orf16,ZNF512,KRTCAP3	-0.06	-0.06	11.83	10.87
FLRT2	GCKR	chr14	85527371	FLRT2	Leucine-rich repeat transmembrane protein FLRT2	O43155	chr2	27518370	0.94	T	C	1	33.92	trans	GCKR,FNDC4,IFT172,C2orf16,ZNF512,KRTCAP3	-0.06	-0.06	12.7	12.7
FSTL1	GCKR	chr3	120451071	FSTL1	Follistatin-related protein 1	Q12841	chr2	27518370	0.94	T	C	1	33.92	trans	GCKR,FNDC4,IFT172,C2orf16,ZNF512,KRTCAP3	-0.05	-0.05	9.23	9.23
IGDCC4	GCKR	chr15	65423072	IGDC4	Immunoglobulin superfamily DCC subclass member 4	Q8TDY8	chr2	27518370	0.94	T	C	1	33.92	trans	GCKR,FNDC4,IFT172,C2orf16,ZNF512,KRTCAP3	-0.05	-0.05	9.31	9.31
NEGR1	GCKR	chr1	72282594	NEGR1	Neuronal growth regulator 1	Q7Z3B1	chr2	27518370	0.94	T	C	1	33.92	trans	GCKR,FNDC4,IFT172,C2orf16,ZNF512,KRTCAP3	-0.06	-0.06	11.3	11.3
UNC5B	GCKR	chr10	71212534	UNC5B	Netrin receptor UNC5B	Q8IZJ1	chr2	27518370	0.94	T	C	1	33.92	trans	GCKR,FNDC4,IFT172,C2orf16,ZNF512,KRTCAP3	-0.06	-0.06	9.61	9.61
ADSSL1	GCKR	chr14	104724196	PURA1	Adenylosuccinate synthetase isozyme 1	Q8N142	chr2	27519736	0.93	T	C	1	34.16	trans	GCKR,FNDC4,IFT172,C2orf16,ZNF512,KRTCAP3	0.05	0.05	9	9
AIMP1	GCKR	chr4	106315609	EMAP-2	Endothelial monocyte-activating polypeptide 2	Q12904	chr2	27519736	0.93	T	C	1	34.16	trans	GCKR,FNDC4,IFT172,C2orf16,ZNF512,KRTCAP3	0.05	0.05	9.27	9.27
ALDH5A1	GCKR	chr6	24494968	SSDH	Succinate-semialdehyde dehydrogenase, mitochondrial	P51649	chr2	27519736	0.93	T	C	1	34.16	trans	GCKR,FNDC4,IFT172,C2orf16,ZNF512,KRTCAP3	0.05	0.05	11.3	11.3
BCHE	GCKR	chr3	165837472	Pseudocholinesterase	Cholinesterase	P06276	chr2	27519736	0.93	T	C	1	34.16	trans	GCKR,FNDC4,IFT172,C2orf16,ZNF512,KRTCAP3	0.05	0.05	10.15	9.19
CPN2	GCKR	chr3	194351387	CPN2	Carboxypeptidase N subunit 2	P22792	chr2	27519736	0.93	T	C	1	34.16	trans	GCKR,FNDC4,IFT172,C2orf16,ZNF512,KRTCAP3	0.07	0.07	13.71	13.71
CRIP1	GCKR	chr14	105486919	CRIP1	Cysteine-rich protein 1	P50238	chr2	27519736	0.93	T	C	1	34.16	trans	GCKR,FNDC4,IFT172,C2orf16,ZNF512,KRTCAP3	0.06	0.05	11.68	8.43
EHMT2	GCKR	chr6	31897707	NG36	Histone-lysine N-methyltransferase EHMT2	Q96KQ7	chr2	27519736	0.93	T	C	1	34.16	trans	GCKR,FNDC4,IFT172,C2orf16,ZNF512,KRTCAP3	-0.06	-0.06	11.05	10.81
F10	GCKR	chr13	113122798	Coagulation Factor X	Coagulation Factor X	P00742	chr2	27519736	0.93	T	C	1	34.16	trans	GCKR,FNDC4,IFT172,C2orf16,ZNF512,KRTCAP3	0.06	0.06	13.18	13.18
KCNMB3	GCKR	chr3	179267050	KCMB3	Calcium-activated potassium channel subunit beta-3	Q9NPA1	chr2	27519736	0.93	T	C	1	34.16	trans	GCKR,FNDC4,IFT172,C2orf16,ZNF512,KRTCAP3	0.05	0.05	8.77	7.78
OPCML	GCKR	chr11	133532612	OBCAM	Opioid-binding protein/cell adhesion molecule	Q14982	chr2	27519736	0.93	T	C	1	34.16	trans	GCKR,FNDC4,IFT172,C2orf16,ZNF512,KRTCAP3	-0.05	-0.05	9.22	9.22
TMEM9	GCKR	chr1	201171625	TMEM9	Transmembrane protein 9	Q9P0T7	chr2	27519736	0.93	T	C	1	34.16	trans	GCKR,FNDC4,IFT172,C2orf16,ZNF512,KRTCAP3	0.05	0.05	8.77	8.77
WNT5A	GCKR	chr3	55505261	WNT5A	Protein Wnt-5a	P41221	chr2	27519736	0.93	T	C	1	34.16	trans	GCKR,FNDC4,IFT172,C2orf16,ZNF512,KRTCAP3	0.09	0.09	24.61	24.61
ACY1	GCKR	chr3	51983283	Aminoacylase-1	Aminoacylase-1	Q03154	chr2	27526125	0.91	AT	A	1	33.62	trans	GCKR,FNDC4,IFT172,C2orf16,ZNF512,KRTCAP3	0.06	0.06	12.85	12.85
AGT	GCKR	chr1	230714590	Angiotensinogen	Angiotensinogen	P01019	chr2	27526125	0.91	AT	A	1	33.62	trans	GCKR,FNDC4,IFT172,C2orf16,ZNF512,KRTCAP3	0.08	0.08	19.1	19.1
APOE	GCKR	chr19	44905748	Apo E	Apolipoprotein E	P02649	chr2	27526125	0.91	AT	A	1	33.62	trans	GCKR,FNDC4,IFT172,C2orf16,ZNF512,KRTCAP3	0.07	0.07	15.15	15.15
APOM	GCKR	chr6	31652409	ApoM	Apolipoprotein M	O95445	chr2	27526125	0.91	AT	A	1	33.62	trans	GCKR,FNDC4,IFT172,C2orf16,ZNF512,KRTCAP3	0.06	0.06	10.78	10.78
C5	GCKR	chr9	121075174	C5	Complement C5	P01031	chr2	27526125	0.91	AT	A	1	33.62	trans	GCKR,FNDC4,IFT172,C2orf16,ZNF512,KRTCAP3	0.07	0.07	13.54	13.54
C5orf38	GCKR	chr5	2751939	CEI	Protein CEI	Q86SI9	chr2	27526125	0.91	AT	A	1	33.62	trans	GCKR,FNDC4,IFT172,C2orf16,ZNF512,KRTCAP3	0.08	0.08	16.43	16.43
CFB	GCKR	chr6	31945943	Factor B	Complement factor B	P00751	chr2	27526125	0.91	AT	A	1	33.62	trans	GCKR,FNDC4,IFT172,C2orf16,ZNF512,KRTCAP3	0.06	0.06	10.27	10.27
CRYZL1	GCKR	chr21	33641854	QORL1	Quinone oxidoreductase-like protein 1	O95825	chr2	27526125	0.91	AT	A	1	33.62	trans	GCKR,FNDC4,IFT172,C2orf16,ZNF512,KRTCAP3	0.09	0.09	21.91	21.91
CYP3A4	GCKR	chr7	99784188	Cytochrome P450 3A4	Cytochrome P450 3A4	P08684	chr2	27526125	0.91	AT	A	1	33.62	trans	GCKR,FNDC4,IFT172,C2orf16,ZNF512,KRTCAP3	0.07	0.07	14.9	13.4
DCUN1D5	GCKR	chr11	103092215	DCNL5	DCN1-like protein 5	Q9BTE7	chr2	27526125	0.91	AT	A	1	33.62	trans	GCKR,FNDC4,IFT172,C2orf16,ZNF512,KRTCAP3	0.07	0.07	15.35	15.35
FCN3	GCKR	chr1	27374852	Ficolin-3	Ficolin-3	O75636	chr2	27526125	0.91	AT	A	1	33.62	trans	GCKR,FNDC4,IFT172,C2orf16,ZNF512,KRTCAP3	0.06	0.05	9.65	9.06
GALE	GCKR	chr1	23800804	GALE	UDP-glucose 4-epimerase	Q14376	chr2	27526125	0.91	AT	A	1	33.62	trans	GCKR,FNDC4,IFT172,C2orf16,ZNF512,KRTCAP3	0.07	0.07	15.68	15.68
GGT2	GCKR	chr22	21283023	GGT2	Inactive gamma-glutamyltranspeptidase 2	P36268	chr2	27526125	0.91	AT	A	1	33.62	trans	GCKR,FNDC4,IFT172,C2orf16,ZNF512,KRTCAP3	0.07	0.07	14.53	14.59
HSD17B8	GCKR	chr6	33204636	DHB8	Estradiol 17-beta-dehydrogenase 8	Q92506	chr2	27526125	0.91	AT	A	1	33.62	trans	GCKR,FNDC4,IFT172,C2orf16,ZNF512,KRTCAP3	0.05	0.05	9.38	9.38
IGFBP4	GCKR	chr17	40443423	IGFBP-4	Insulin-like growth factor-binding protein 4	P22692	chr2	27526125	0.91	AT	A	1	33.62	trans	GCKR,FNDC4,IFT172,C2orf16,ZNF512,KRTCAP3	0.06	0.06	10.61	10.61
KRT19	GCKR	chr17	41528389	Keratin 19	Keratin, type I cytoskeletal 19	P08727	chr2	27526125	0.91	AT	A	1	33.62	trans	GCKR,FNDC4,IFT172,C2orf16,ZNF512,KRTCAP3	0.07	0.07	13.71	13.71
MMP3	GCKR	chr11	102843689	MMP-3	Stromelysin-1	P08254	chr2	27526125	0.91	AT	A	1	33.62	trans	GCKR,FNDC4,IFT172,C2orf16,ZNF512,KRTCAP3	0.07	0.07	14.28	14.28
PCYOX1	GCKR	chr2	70258098	PCYOX	Prenylcysteine oxidase 1	Q9UHG3	chr2	27526125	0.91	AT	A	1	33.62	trans	GCKR,FNDC4,IFT172,C2orf16,ZNF512,KRTCAP3	0.07	0.08	17.85	16.48
RBP4	GCKR	chr10	93601744	RBP	Retinol-binding protein 4	P02753	chr2	27526125	0.91	AT	A	1	33.62	trans	GCKR,FNDC4,IFT172,C2orf16,ZNF512,KRTCAP3	0.06	0.06	9.56	9.56
SCARA5	GCKR	chr8	27992852	SCAR5	Scavenger receptor class A member 5	Q6ZMJ2	chr2	27526125	0.91	AT	A	1	33.62	trans	GCKR,FNDC4,IFT172,C2orf16,ZNF512,KRTCAP3	-0.06	-0.06	10.69	10.69
TP53I11	GCKR	chr11	44951306	P5I11	Tumor protein p53-inducible protein 11	O14683	chr2	27526125	0.91	AT	A	1	33.62	trans	GCKR,FNDC4,IFT172,C2orf16,ZNF512,KRTCAP3	0.08	0.08	17.34	17.34
PLA2G12B	GPAM	chr10	72955044	sPLA(2)-XIII	Group XIIB secretory phospholipase A2-like protein	Q9BX93	chr10	112153869	0.93	ATTT	!	1	25.97	trans	GPAM,TECTB,MIR6715B,MIR6715A,GUCY2GP,ACSL5	0.07	0.07	14.6	14.26
LEP	COBLL1	chr7	128241200	Leptin	Leptin	P41159	chr2	164651879	0.93	T	C	1	47.09	trans	COBLL1,GRB14,SNORA70F,LOC101929633,SLC38A11,SCN3A	0.06	0.06	10.8	10.8
NAAA	TMC4	chr4	75941013	ASAHL	N-acylethanolamine-hydrolyzing acid amidase	Q02083	chr19	54171116	0.98	C	!	1	41.45	trans	TMC4,MBOAT7,LENG1,CNOT3,TSEN34,RPS9	0.06	0.06	15.39	15.39
SMPD1	TMC4	chr11	6390413	ASM	Sphingomyelin phosphodiesterase	P17405	chr19	54173495	0.97	T	C	1	41.65	trans	MBOAT7,TMC4,LENG1,TSEN34,CNOT3,RPS9	0.07	0.07	17.69	18.01
GXYLT1	TMC4	chr12	42144871	GXLT1	Glucoside xylosyltransferase 1	Q4G148	chr19	54173495	0.97	T	C	1	41.65	trans	MBOAT7,TMC4,LENG1,TSEN34,CNOT3,RPS9	0.08	0.08	23.36	23.36
CTSF	TMC4	chr11	66568576	CATF	Cathepsin F	Q9UBX1	chr19	54173495	0.97	T	C	1	41.65	trans	MBOAT7,TMC4,LENG1,TSEN34,CNOT3,RPS9	0.05	0.05	9.61	8.78
NT5E	TMC4	chr6	85449583	5'-Nucleotidase	5'-Nucleotidase	P21589	chr19	54173495	0.97	T	C	1	41.65	trans	MBOAT7,TMC4,LENG1,TSEN34,CNOT3,RPS9	0.06	0.06	13.37	13.37
CPM	TMC4	chr12	68963240	CBPM	Carboxypeptidase M	P14384	chr19	54173495	0.97	T	C	1	41.65	trans	MBOAT7,TMC4,LENG1,TSEN34,CNOT3,RPS9	0.06	0.06	13.63	13.63
HEXB	TMC4	chr5	74640022	Hexosaminidase B	Beta-hexosaminidase subunit beta	P07686	chr19	54173495	0.97	T	C	1	41.65	trans	MBOAT7,TMC4,LENG1,TSEN34,CNOT3,RPS9	0.06	0.06	12.26	12.27
PLA2G12B	MARC1	chr10	72955044	sPLA(2)-XIII	Group XIIB secretory phospholipase A2-like protein	Q9BX93	chr1	220799001	0.91	A	G	1	29.89	trans	MARC1,MARC2,LINC01352,HLX-AS1,HLX,C1orf115	-0.06	-0.06	10.74	10.76
KIR2DS4	APOH	chr19	54832675	KI2S4	Killer cell immunoglobulin-like receptor 2DS4	P43632	chr17	66214462	1	C	A	1	1.07	trans	APOH,CEP112,PRKCA,PRKCA-AS1,MIR634,CACNG5	-0.24	-0.23	8.99	8.83
MTFR1	APOH	chr8	65643872	MTFR1	Mitochondrial fission regulator 1	Q15390	chr17	66214462	1	C	A	1	1.07	trans	APOH,CEP112,PRKCA,PRKCA-AS1,MIR634,CACNG5	-0.42	-0.41	28.87	26.25
PCYOX1	APOH	chr2	70258098	PCYOX	Prenylcysteine oxidase 1	Q9UHG3	chr17	66214462	1	C	A	1	1.07	trans	APOH,CEP112,PRKCA,PRKCA-AS1,MIR634,CACNG5	-0.24	-0.24	8.77	8.77
APOH	APOH	chr17	66229438	b2-Glycoprotein I	Beta-2-glycoprotein 1	P02749	chr17	66214462	1	C	A	1	1.07	cis	APOH,CEP112,PRKCA,PRKCA-AS1,MIR634,CACNG5	-1.89	-1.89	552.41	552.41
DHX8	APOH	chr17	43483864	DHX8	ATP-dependent RNA helicase DHX8	Q14562	chr17	66214462	1	C	A	1	1.07	trans	APOH,CEP112,PRKCA,PRKCA-AS1,MIR634,CACNG5	-0.66	-0.52	70.53	42.08
NRG1	APOH	chr8	31639221	SMDF	Neuregulin-1, sensory and motor neuron-derived factor isoform	Q02297	chr17	66228657	1	T	C	1	1.07	trans	APOH,CEP112,PRKCA,PRKCA-AS1,MIR634,CACNG5	0.4	0.39	25.14	23.27
C5	APOH	chr9	121075174	C5a	C5a anaphylatoxin	P01031	chr17	66228657	1	T	C	1	1.07	trans	APOH,CEP112,PRKCA,PRKCA-AS1,MIR634,CACNG5	0.34	0.34	17.89	17.89
IL18R1	APOH	chr2	102355800	IL-18 Ra	Interleukin-18 receptor 1	Q13478	chr17	66228657	1	T	C	1	1.07	trans	APOH,CEP112,PRKCA,PRKCA-AS1,MIR634,CACNG5	0.29	0.29	13.74	13.74
DNAJB9	APOH	chr7	108569744	DNJB9	DnaJ homolog subfamily B member 9	Q9UBS3	chr17	66228657	1	T	C	1	1.07	trans	APOH,CEP112,PRKCA,PRKCA-AS1,MIR634,CACNG5	0.61	0.61	53.6	53.6
C1RL	APOH	chr12	7109278	C1RL1	Complement C1r subcomponent-like protein	Q9NZP8	chr17	66228657	1	T	C	1	1.07	trans	APOH,CEP112,PRKCA,PRKCA-AS1,MIR634,CACNG5	0.26	0.26	9.68	9.68
NUDT9	APOH	chr4	87420001	NUDT9	ADP-ribose pyrophosphatase, mitochondrial	Q9BW91	chr17	66228657	1	T	C	1	1.07	trans	APOH,CEP112,PRKCA,PRKCA-AS1,MIR634,CACNG5	0.31	0.31	14.26	14.26
ENTPD5	APOH	chr14	74019332	ENTP5	Ectonucleoside triphosphate diphosphohydrolase 5	O75356	chr17	66228657	1	T	C	1	1.07	trans	APOH,CEP112,PRKCA,PRKCA-AS1,MIR634,CACNG5	0.29	0.29	12.81	12.81
B3GALT2	APOH	chr1	193186613	B3GT2	Beta-1,3-galactosyltransferase 2	O43825	chr17	66228657	1	T	C	1	1.07	trans	APOH,CEP112,PRKCA,PRKCA-AS1,MIR634,CACNG5	0.44	0.44	28.51	28.51
ARL15	APOH	chr5	54310590	ARL15	ADP-ribosylation factor-like protein 15	Q9NXU5	chr17	66228657	1	T	C	1	1.07	trans	APOH,CEP112,PRKCA,PRKCA-AS1,MIR634,CACNG5	0.26	0.26	10.48	10.48
SIRT2	APOH	chr19	38899862	SIRT2	NAD-dependent protein deacetylase sirtuin-2	Q8IXJ6	chr17	66232877	1	C	G	1	1.06	trans	APOH,CEP112,PRKCA,PRKCA-AS1,MIR634,CACNG5	0.52	0.52	41.83	40.54
DKK4	APOH	chr8	42391322	Dkk-4	Dickkopf-related protein 4	Q9UBT3	chr17	66232877	1	C	G	1	1.06	trans	APOH,CEP112,PRKCA,PRKCA-AS1,MIR634,CACNG5	0.34	0.34	17.28	16.86
H6PD	APOH	chr1	9234766	G6PE	GDH/6PGL endoplasmic bifunctional protein	O95479	chr17	66232877	1	C	G	1	1.06	trans	APOH,CEP112,PRKCA,PRKCA-AS1,MIR634,CACNG5	0.36	0.36	19	19
ATF6B	APOH	chr6	32128240	ATF6B	Cyclic AMP-dependent transcription factor ATF-6 beta	Q99941	chr17	66232877	1	C	G	1	1.06	trans	APOH,CEP112,PRKCA,PRKCA-AS1,MIR634,CACNG5	0.33	0.34	16.41	16.4
ERO1LB	APOH	chr1	236282039	ERO1B	ERO1-like protein beta	Q86YB8	chr17	66232877	1	C	G	1	1.06	trans	APOH,CEP112,PRKCA,PRKCA-AS1,MIR634,CACNG5	0.24	0.24	9.29	9.36
TXNDC15	APOH	chr5	134873769	TXD15	Thioredoxin domain-containing protein 15	Q96J42	chr17	66232877	1	C	G	1	1.06	trans	APOH,CEP112,PRKCA,PRKCA-AS1,MIR634,CACNG5	0.27	0.27	11.02	10.95
SPATA9	APOH	chr5	95731848	SPAT9	Spermatogenesis-associated protein 9	Q9BWV2	chr17	66308933	0.98	G	A	0.99	1.08	trans	PRKCA,APOH,PRKCA-AS1,CEP112,MIR634,CACNG5	0.31	0.31	15.62	15.24
PPP1R3B	APOH	chr8	9151642	PPR3B	Protein phosphatase 1 regulatory subunit 3B	Q86XI6	chr17	66308933	0.98	G	A	0.99	1.08	trans	PRKCA,APOH,PRKCA-AS1,CEP112,MIR634,CACNG5	-0.4	-0.38	25.14	23.48
C10orf35	APOH	chr10	69630240	CJ035	Uncharacterized protein C10orf35	Q96D05	chr17	66308933	0.98	G	A	0.99	1.08	trans	PRKCA,APOH,PRKCA-AS1,CEP112,MIR634,CACNG5	0.5	0.48	40.05	36.11
ADH1B	ADH1B	chr4	99321442	ADH1B	Alcohol dehydrogenase 1B	P00325	chr4	99318162	1	T	C	1	0.41	cis	ADH1B,LOC100507053,ADH1C,ADH1A,ADH7,ADH6	-0.43	-0.43	11.45	11.45
GUSB	GUSB	chr7	65982314	BGLR	Beta-glucuronidase	P08236	chr7	65907887	0.96	TTTTTTTTTCCCG	!	1	42.37	cis	VKORC1L1,GUSB,LOC441242,CCT6P1,SNORA22,ASL	0.23	-0.11	28.85	41.28
GUSB	GUSB	chr7	65982314	BGLR	Beta-glucuronidase	P08236	chr7	65979372	0.99	!	TGA	1	45.52	cis	GUSB,VKORC1L1,ASL,CRCP,LOC441242,CCT6P1	-0.17	-0.16	97.71	87.07
ARFIP2	HFE	chr11	6481479	ARFP2	Arfaptin-2	P53365	chr6	25715429		A	G	1	6.47	trans	HIST1H2AA,HIST1H2BA,SCGN,HIST1H2APS1,SLC17A4,SLC17A1	-0.11	-0.11	11.24	11.24
HAMP	HFE	chr19	35282345	LEAP-1	Hepcidin	P81172	chr6	25878620	0.93	G	A	1	6.53	trans	SLC17A3,SLC17A2,SLC17A1,TRIM38,SLC17A4,HIST1H1A	-0.15	-0.15	19.55	19.55
TF	HFE	chr3	133661985	Transferrin	Serotransferrin	P02787	chr6	25917997	0.95	C	T	1	6.55	trans	SLC17A2,SLC17A3,TRIM38,SLC17A1,HIST1H1A,HIST1H3A	-0.17	-0.17	26.85	26.85
NAALAD2	HFE	chr11	90131692	NALD2	N-acetylated-alpha-linked acidic dipeptidase 2	Q9Y3Q0	chr6	26072764	1	T	C	1	6.71	trans	HFE,HIST1H1C,HIST1H3C,HIST1H2BB,HIST1H4C,HIST1H1T	-0.39	-0.39	129.11	129.11
NEO1	HFE	chr15	73051714	NEO1	Neogenin	Q92859	chr6	26072764	1	T	C	1	6.71	trans	HFE,HIST1H1C,HIST1H3C,HIST1H2BB,HIST1H4C,HIST1H1T	-0.15	-0.15	19.5	19.5
TFRC	HFE	chr3	196082161	TR	Transferrin receptor protein 1	P02786	chr6	26123274	0.99	C	T	1	6.67	trans	HIST1H2BC,HIST1H2AC,HIST1H1T,HIST1H4C,HFE,HIST1H1E	-0.16	-0.24	18.01	50.14
CPOX	HFE	chr3	98593684	HEM6	Oxygen-dependent coproporphyrinogen-III oxidase, mitochondrial	P36551	chr6	26123274	0.99	C	T	1	6.67	trans	HIST1H2BC,HIST1H2AC,HIST1H1T,HIST1H4C,HFE,HIST1H1E	0.26	0.26	55.09	55.09
HSPA5	SERPINA1	chr9	125241387	BiP	78 kDa glucose-regulated protein	P11021	chr14	94371805	0.96	T	G	1	0.82	trans	SERPINA1,SERPINA2,SERPINA6,SERPINA11,SERPINA10,SERPINA9	0.4	0.4	19.47	19.47
C1QTNF3	SERPINA1	chr5	34244724	C1QT3	Complement C1q tumor necrosis factor-related protein 3	Q9BXJ4	chr14	94371805	0.96	T	G	1	0.82	trans	SERPINA1,SERPINA2,SERPINA6,SERPINA11,SERPINA10,SERPINA9	0.29	0.29	10.47	10.47
CDC42BPA	SERPINA1	chr1	227318502	MRCKA	Serine/threonine-protein kinase MRCK alpha	Q5VT25	chr14	94371805	0.96	T	G	1	0.82	trans	SERPINA1,SERPINA2,SERPINA6,SERPINA11,SERPINA10,SERPINA9	0.41	0.39	21.89	19.47
SERPINA1	SERPINA1	chr14	94390692	a1-Antitrypsin	Alpha-1-antitrypsin	P01009	chr14	94378610	1	T	C	1	0.82	cis	SERPINA1,SERPINA2,SERPINA6,SERPINA11,SERPINA9,SERPINA10	-1.73	-1.86	350.42	372.3
MRPL33	SERPINA1	chr2	27771716	RM33	39S ribosomal protein L33, mitochondrial	O75394	chr14	94378610	1	T	C	1	0.82	trans	SERPINA1,SERPINA2,SERPINA6,SERPINA11,SERPINA9,SERPINA10	1.42	1.31	253.27	201.95
SPRN	SERPINA1	chr10	133424617	SPRN	Shadow of prion protein	Q5BIV9	chr14	94378610	1	T	C	1	0.82	trans	SERPINA1,SERPINA2,SERPINA6,SERPINA11,SERPINA9,SERPINA10	0.64	0.59	52.01	42.82
UGT1A6	SERPINA1	chr2	233691674	UGT 1A6	UDP-glucuronosyltransferase 1-6	P19224	chr14	94378610	1	T	C	1	0.82	trans	SERPINA1,SERPINA2,SERPINA6,SERPINA11,SERPINA9,SERPINA10	0.48	0.48	28.97	28.97
TPP1	SERPINA1	chr11	6619461	TPP1	Tripeptidyl-peptidase 1	O14773	chr14	94378610	1	T	C	1	0.82	trans	SERPINA1,SERPINA2,SERPINA6,SERPINA11,SERPINA9,SERPINA10	0.32	0.32	12.4	12.4
ATF6B	SERPINA1	chr6	32128240	ATF6B	Cyclic AMP-dependent transcription factor ATF-6 beta	Q99941	chr14	94378610	1	T	C	1	0.82	trans	SERPINA1,SERPINA2,SERPINA6,SERPINA11,SERPINA9,SERPINA10	0.48	0.48	25.86	25.86
ENTPD5	SERPINA1	chr14	74019332	ENTP5	Ectonucleoside triphosphate diphosphohydrolase 5	O75356	chr14	94378610	1	T	C	1	0.82	trans	SERPINA1,SERPINA2,SERPINA6,SERPINA11,SERPINA9,SERPINA10	0.47	0.48	27.75	25.73
PTPRS	SERPINA1	chr19	5340803	PTPRS	Receptor-type tyrosine-protein phosphatase S	Q13332	chr14	94378610	1	T	C	1	0.82	trans	SERPINA1,SERPINA2,SERPINA6,SERPINA11,SERPINA9,SERPINA10	0.41	0.41	19.26	19.26
TMX3	SERPINA1	chr18	68715173	TMX3	Protein disulfide-isomerase TMX3	Q96JJ7	chr14	94378610	1	T	C	1	0.82	trans	SERPINA1,SERPINA2,SERPINA6,SERPINA11,SERPINA9,SERPINA10	0.32	0.32	12.49	12.49
QPCTL	SERPINA1	chr19	45692399	QPCTL	Glutaminyl-peptide cyclotransferase-like protein	Q9NXS2	chr14	94378610	1	T	C	1	0.82	trans	SERPINA1,SERPINA2,SERPINA6,SERPINA11,SERPINA9,SERPINA10	0.28	0.28	9.17	9.17
RPS3	SERPINA1	chr11	75399490	RS3	40S ribosomal protein S3	P23396	chr14	94378610	1	T	C	1	0.82	trans	SERPINA1,SERPINA2,SERPINA6,SERPINA11,SERPINA9,SERPINA10	1.06	1.06	133.49	133.49
DNAJB9	SERPINA1	chr7	108569744	DNJB9	DnaJ homolog subfamily B member 9	Q9UBS3	chr14	94378610	1	T	C	1	0.82	trans	SERPINA1,SERPINA2,SERPINA6,SERPINA11,SERPINA9,SERPINA10	0.72	0.72	59.27	59.27
GPC6	SERPINA1	chr13	93226807	GPC6	Glypican-6	Q9Y625	chr14	94378610	1	T	C	1	0.82	trans	SERPINA1,SERPINA2,SERPINA6,SERPINA11,SERPINA9,SERPINA10	1.04	1.04	122.02	122.02
TK2	SERPINA1	chr16	66550412	KITM	Thymidine kinase 2, mitochondrial	O00142	chr14	94378610	1	T	C	1	0.82	trans	SERPINA1,SERPINA2,SERPINA6,SERPINA11,SERPINA9,SERPINA10	0.42	0.42	22.11	22.11
TXNDC5	SERPINA1	chr6	7910814	TXND5	Thioredoxin domain-containing protein 5	Q8NBS9	chr14	94378610	1	T	C	1	0.82	trans	SERPINA1,SERPINA2,SERPINA6,SERPINA11,SERPINA9,SERPINA10	0.4	0.4	18.76	18.76
ANGPTL1	SERPINA1	chr1	178871080	ANGL1	Angiopoietin-related protein 1	O95841	chr14	94378610	1	T	C	1	0.82	trans	SERPINA1,SERPINA2,SERPINA6,SERPINA11,SERPINA9,SERPINA10	0.28	0.28	9.73	9.73
ARFIP2	SERPINA1	chr11	6481479	ARFP2	Arfaptin-2	P53365	chr14	94378610	1	T	C	1	0.82	trans	SERPINA1,SERPINA2,SERPINA6,SERPINA11,SERPINA9,SERPINA10	-0.38	-0.38	17.03	17.03
CCL15	SERPINA1	chr17	36002038	MIP-5	C-C motif chemokine 15	Q16663	chr14	94378610	1	T	C	1	0.82	trans	SERPINA1,SERPINA2,SERPINA6,SERPINA11,SERPINA9,SERPINA10	0.51	0.51	31.22	31.22
CD14	SERPINA1	chr5	140633701	sCD14	Monocyte differentiation antigen CD14, soluble	P08571	chr14	94378610	1	T	C	1	0.82	trans	SERPINA1,SERPINA2,SERPINA6,SERPINA11,SERPINA9,SERPINA10	0.32	0.32	11.84	11.84
CTRB2	SERPINA1	chr16	75207174	CTRB2	Chymotrypsinogen B2	Q6GPI1	chr14	94378610	1	T	C	1	0.82	trans	SERPINA1,SERPINA2,SERPINA6,SERPINA11,SERPINA9,SERPINA10	0.64	0.64	58.52	58.52
LRIG3	SERPINA1	chr12	58920538	LRIG3	Leucine-rich repeats and immunoglobulin-like domains protein 3	Q6UXM1	chr14	94378610	1	T	C	1	0.82	trans	SERPINA1,SERPINA2,SERPINA6,SERPINA11,SERPINA9,SERPINA10	0.27	0.27	9.57	9.57
H6PD	SERPINA1	chr1	9234766	G6PE	GDH/6PGL endoplasmic bifunctional protein	O95479	chr14	94378610	1	T	C	1	0.82	trans	SERPINA1,SERPINA2,SERPINA6,SERPINA11,SERPINA9,SERPINA10	0.33	0.33	13.04	13.04
IL18R1	SERPINA1	chr2	102355800	IL-18 Ra	Interleukin-18 receptor 1	Q13478	chr14	94378610	1	T	C	1	0.82	trans	SERPINA1,SERPINA2,SERPINA6,SERPINA11,SERPINA9,SERPINA10	0.27	0.27	9.6	9.6
ADAM15	SERPINA1	chr1	155051271	ADA15	Disintegrin and metalloproteinase domain-containing protein 15	Q13444	chr14	94378610	1	T	C	1	0.82	trans	SERPINA1,SERPINA2,SERPINA6,SERPINA11,SERPINA9,SERPINA10	0.53	0.53	34.87	34.87
HTR7	SERPINA1	chr10	90857914	5HT7R	5-hydroxytryptamine receptor 7	P34969	chr14	94378610	1	T	C	1	0.82	trans	SERPINA1,SERPINA2,SERPINA6,SERPINA11,SERPINA9,SERPINA10	0.44	0.44	24.82	24.82
IAPP	SERPINA1	chr12	21354959	IAPP	Islet amyloid polypeptide	P10997	chr14	94378610	1	T	C	1	0.82	trans	SERPINA1,SERPINA2,SERPINA6,SERPINA11,SERPINA9,SERPINA10	0.3	0.3	10.97	10.97
LRIG1	SERPINA1	chr3	66501263	LRIG1	Leucine-rich repeats and immunoglobulin-like domains protein 1	Q96JA1	chr14	94378610	1	T	C	1	0.82	trans	SERPINA1,SERPINA2,SERPINA6,SERPINA11,SERPINA9,SERPINA10	0.32	0.32	12.84	12.84
INHBB	SERPINA1	chr2	120346141	Inhibin bB chain	Inhibin beta B chain	P09529	chr14	94378610	1	T	C	1	0.82	trans	SERPINA1,SERPINA2,SERPINA6,SERPINA11,SERPINA9,SERPINA10	0.28	0.28	9.65	9.65
JAKMIP3	SERPINA1	chr10	132036067	JKIP3	Janus kinase and microtubule-interacting protein 3	Q5VZ66	chr14	94378610	1	T	C	1	0.82	trans	SERPINA1,SERPINA2,SERPINA6,SERPINA11,SERPINA9,SERPINA10	0.56	0.56	40.64	40.64
LEPR	SERPINA1	chr1	65420651	sLeptin R	Leptin receptor	P48357	chr14	94378610	1	T	C	1	0.82	trans	SERPINA1,SERPINA2,SERPINA6,SERPINA11,SERPINA9,SERPINA10	0.25	0.25	12.87	12.87
HLA-G	SERPINA1	chr6	29826966	HLA-G	HLA class I histocompatibility antigen, alpha chain G	P17693	chr14	94378610	1	T	C	1	0.82	trans	SERPINA1,SERPINA2,SERPINA6,SERPINA11,SERPINA9,SERPINA10	0.43	0.43	21.71	21.71
PIM1	SERPINA1	chr6	37170145	PIM1	Serine/threonine-protein kinase pim-1	P11309	chr14	94378610	1	T	C	1	0.82	trans	SERPINA1,SERPINA2,SERPINA6,SERPINA11,SERPINA9,SERPINA10	0.58	0.58	40.94	40.94
HSPA13	SERPINA1	chr21	14383188	STCH	Heat shock 70 kDa protein 13	P48723	chr14	94378610	1	T	C	1	0.82	trans	SERPINA1,SERPINA2,SERPINA6,SERPINA11,SERPINA9,SERPINA10	0.33	0.33	13.17	13.17
MET	SERPINA1	chr7	116672358	Met	Hepatocyte growth factor receptor	P08581	chr14	94378610	1	T	C	1	0.82	trans	SERPINA1,SERPINA2,SERPINA6,SERPINA11,SERPINA9,SERPINA10	0.36	0.36	14.94	14.94
PDCD6	SERPINA1	chr5	271620	PDCD6	Programmed cell death protein 6	O75340	chr14	94378610	1	T	C	1	0.82	trans	SERPINA1,SERPINA2,SERPINA6,SERPINA11,SERPINA9,SERPINA10	0.29	0.29	10.17	10.17
RTN4R	SERPINA1	chr22	20268293	Nogo Receptor	Reticulon-4 receptor	Q9BZR6	chr14	94378610	1	T	C	1	0.82	trans	SERPINA1,SERPINA2,SERPINA6,SERPINA11,SERPINA9,SERPINA10	0.32	0.32	11.38	11.38
NPW	SERPINA1	chr16	2019519	Neuropeptide W	Neuropeptide W	Q8N729	chr14	94378610	1	T	C	1	0.82	trans	SERPINA1,SERPINA2,SERPINA6,SERPINA11,SERPINA9,SERPINA10	0.35	0.35	14.17	14.17
SMPD1	SERPINA1	chr11	6390413	ASM	Sphingomyelin phosphodiesterase	P17405	chr14	94378610	1	T	C	1	0.82	trans	SERPINA1,SERPINA2,SERPINA6,SERPINA11,SERPINA9,SERPINA10	0.35	0.35	14.67	14.67
MGAT4B	SERPINA1	chr5	179806977	MGT4B	Alpha-1,3-mannosyl-glycoprotein 4-beta-N-acetylglucosaminyltransferase B	Q9UQ53	chr14	94378610	1	T	C	1	0.82	trans	SERPINA1,SERPINA2,SERPINA6,SERPINA11,SERPINA9,SERPINA10	0.27	0.27	8.74	8.74
ACP2	SERPINA1	chr11	47248847	Lysosomal acid phosphatase	Lysosomal acid phosphatase	P11117	chr14	94378610	1	T	C	1	0.82	trans	SERPINA1,SERPINA2,SERPINA6,SERPINA11,SERPINA9,SERPINA10	1.37	1.44	236.14	252.83
HPGD	SERPINA1	chr4	174522898	HPG-	15-hydroxyprostaglandin dehydrogenase [NAD(+)]	P15428	chr14	94378610	1	T	C	1	0.82	trans	SERPINA1,SERPINA2,SERPINA6,SERPINA11,SERPINA9,SERPINA10	0.28	0.26	10.26	9.09
UCHL1	SERPINA1	chr4	41256880	PGP9.5	Ubiquitin carboxyl-terminal hydrolase isozyme L1	P09936	chr14	94378610	1	T	C	1	0.82	trans	SERPINA1,SERPINA2,SERPINA6,SERPINA11,SERPINA9,SERPINA10	0.64	0.61	50.04	43.88
SLC14A2	SERPINA1	chr18	45202957	UT2	Urea transporter 2	Q15849	chr14	94378610	1	T	C	1	0.82	trans	SERPINA1,SERPINA2,SERPINA6,SERPINA11,SERPINA9,SERPINA10	0.34	0.31	14.37	11.92
SNAP25	SERPINA1	chr20	10218797	SNP25	Synaptosomal-associated protein 25	P60880	chr14	94378610	1	T	C	1	0.82	trans	SERPINA1,SERPINA2,SERPINA6,SERPINA11,SERPINA9,SERPINA10	0.45	0.45	25.28	24.15
WISP3	SERPINA1	chr6	112052812	WISP-3	WNT1-inducible-signaling pathway protein 3	O95389	chr14	94378610	1	T	C	1	0.82	trans	SERPINA1,SERPINA2,SERPINA6,SERPINA11,SERPINA9,SERPINA10	0.4	0.39	19.96	18.82
NCF2	SERPINA1	chr1	183590921	NCF-2	Neutrophil cytosol factor 2	P19878	chr14	94378610	1	T	C	1	0.82	trans	SERPINA1,SERPINA2,SERPINA6,SERPINA11,SERPINA9,SERPINA10	1.28	1.25	208.38	181.16
MAGEA3	SERPINA1	chrX	152698741	MAGE-3	Melanoma-associated antigen 3	P43357	chr14	94378610	1	T	C	1	0.82	trans	SERPINA1,SERPINA2,SERPINA6,SERPINA11,SERPINA9,SERPINA10	0.28	0.27	10.55	9.35
DNAJB9	HSD17B13	chr7	108569744	DNJB9	DnaJ homolog subfamily B member 9	Q9UBS3	chr4	87310240	1	TA	T	1	29.35	trans	HSD17B13,MIR5705,HSD17B11,KLHL8,NUDT9,SPARCL1	0.06	0.06	10.94	10.79
GUSB	HSD17B13	chr7	65982314	BGLR	Beta-glucuronidase	P08236	chr4	87310240	1	TA	T	1	29.35	trans	HSD17B13,MIR5705,HSD17B11,KLHL8,NUDT9,SPARCL1	0.06	0.06	9.2	9.41

## Sheet: Supplementary Table 7 - Olink
Supplementary Table 7 - Olink. Associations of variants that are in LD (r2>0.8) with NAFL and cirrhosis variants with protein levels as measured by Olink in the UK Biobank data. P-values are two-sided, have not been adjusted for multiple comparisons and are from a mixed model linear regression for quantitative traits and logistic regression model for binary traits.
Chrom (prot)	Position (prot)	NAFLD gene or closest gene	OlinkID	Affected Protein Gene name	Cis or Trans	r^2 with NAFLD variant	MAF %	Info	Amin	Amaj	close genes	Log10 pval gc cor unadj	Log10 pval gc cor adj	Effect Amin unadj	Effect Amin adj
chr1	220796686	MARC1	OID20300	HYOU1	trans	1	29.755	0.997617	A	G	MARC1,MARC2,LINC01352,HLX-AS1,HLX,C1orf115	9.4946	9.8209	0.045	0.046
chr1	220796686	MARC1	OID20676	SMPDL3A	trans	1	29.755	0.997617	A	G	MARC1,MARC2,LINC01352,HLX-AS1,HLX,C1orf115	10.606	10.493	-0.052	-0.051
chr1	220796686	MARC1	OID21032	SUMF2	trans	1	29.755	0.997617	A	G	MARC1,MARC2,LINC01352,HLX-AS1,HLX,C1orf115	10.219	10.193	0.045	0.045
chr1	220796686	MARC1	OID21054	CPM	trans	1	29.755	0.997617	A	G	MARC1,MARC2,LINC01352,HLX-AS1,HLX,C1orf115	24.961	11.448	-0.075	-0.052
chr1	220796686	MARC1	OID21282	CDHR2	trans	1	29.755	0.997617	A	G	MARC1,MARC2,LINC01352,HLX-AS1,HLX,C1orf115	14.139	14.184	-0.056	-0.056
chr14	94378610	SERPINA1	OID20069	CNPY2	trans	1	2.019	0.998056	!	C	SERPINA1,SERPINA2,SERPINA6,SERPINA11,SERPINA9,SERPINA10	119.48	119.48	0.532	0.532
chr14	94378610	SERPINA1	OID20075	CA5A	trans	1	2.019	0.998056	!	C	SERPINA1,SERPINA2,SERPINA6,SERPINA11,SERPINA9,SERPINA10	14.433	14.433	0.174	0.174
chr14	94378610	SERPINA1	OID20098	THPO	trans	1	2.019	0.998056	!	C	SERPINA1,SERPINA2,SERPINA6,SERPINA11,SERPINA9,SERPINA10	56.408	56.408	0.368	0.368
chr14	94378610	SERPINA1	OID20100	ENTPD6	trans	1	2.019	0.998056	!	C	SERPINA1,SERPINA2,SERPINA6,SERPINA11,SERPINA9,SERPINA10	20.355	20.355	0.197	0.197
chr14	94378610	SERPINA1	OID20104	ENTPD5	trans	1	2.019	0.998056	!	C	SERPINA1,SERPINA2,SERPINA6,SERPINA11,SERPINA9,SERPINA10	134.76	151.56	0.555	0.556
chr14	94378610	SERPINA1	OID20105	ACE2	trans	1	2.019	0.998056	!	C	SERPINA1,SERPINA2,SERPINA6,SERPINA11,SERPINA9,SERPINA10	30.983	30.983	0.271	0.271
chr14	94378610	SERPINA1	OID20117	ADH4	trans	1	2.019	0.998056	!	C	SERPINA1,SERPINA2,SERPINA6,SERPINA11,SERPINA9,SERPINA10	8.7357	8.7357	0.138	0.138
chr14	94378610	SERPINA1	OID20128	LEPR	trans	1	2.019	0.998056	!	C	SERPINA1,SERPINA2,SERPINA6,SERPINA11,SERPINA9,SERPINA10	42.546	42.546	0.31	0.31
chr14	94378610	SERPINA1	OID20166	GSTA1	trans	1	2.019	0.998056	!	C	SERPINA1,SERPINA2,SERPINA6,SERPINA11,SERPINA9,SERPINA10	22.992	22.992	0.228	0.228
chr14	94378610	SERPINA1	OID20170	CDH2	trans	1	2.019	0.998056	!	C	SERPINA1,SERPINA2,SERPINA6,SERPINA11,SERPINA9,SERPINA10	45.98	45.98	0.331	0.331
chr14	94378610	SERPINA1	OID20193	CDHR5	trans	1	2.019	0.998056	!	C	SERPINA1,SERPINA2,SERPINA6,SERPINA11,SERPINA9,SERPINA10	26.188	26.188	0.24	0.24
chr14	94378610	SERPINA1	OID20202	GDF2	trans	1	2.019	0.998056	!	C	SERPINA1,SERPINA2,SERPINA6,SERPINA11,SERPINA9,SERPINA10	11.861	18.91	0.162	0.206
chr14	94378610	SERPINA1	OID20204	SOST	trans	1	2.019	0.998056	!	C	SERPINA1,SERPINA2,SERPINA6,SERPINA11,SERPINA9,SERPINA10	11.72	11.72	0.163	0.163
chr14	94378610	SERPINA1	OID20211	ANGPTL1	trans	1	2.019	0.998056	!	C	SERPINA1,SERPINA2,SERPINA6,SERPINA11,SERPINA9,SERPINA10	19.375	19.375	0.204	0.204
chr14	94378610	SERPINA1	OID20247	PLAT	trans	1	2.019	0.998056	!	C	SERPINA1,SERPINA2,SERPINA6,SERPINA11,SERPINA9,SERPINA10	8.8166	8.8166	0.14	0.14
chr14	94378610	SERPINA1	OID20269	MET	trans	1	2.019	0.998056	!	C	SERPINA1,SERPINA2,SERPINA6,SERPINA11,SERPINA9,SERPINA10	49.405	49.405	0.337	0.337
chr14	94378610	SERPINA1	OID20273	ALCAM	trans	1	2.019	0.998056	!	C	SERPINA1,SERPINA2,SERPINA6,SERPINA11,SERPINA9,SERPINA10	13.203	13.203	0.174	0.174
chr14	94378610	SERPINA1	OID20288	ENPP2	trans	1	2.019	0.998056	!	C	SERPINA1,SERPINA2,SERPINA6,SERPINA11,SERPINA9,SERPINA10	11.468	11.468	0.155	0.155
chr14	94378610	SERPINA1	OID20300	HYOU1	trans	1	2.019	0.998056	!	C	SERPINA1,SERPINA2,SERPINA6,SERPINA11,SERPINA9,SERPINA10	37.509	37.509	0.299	0.299
chr14	94378610	SERPINA1	OID20302	ST6GAL1	trans	1	2.019	0.998056	!	C	SERPINA1,SERPINA2,SERPINA6,SERPINA11,SERPINA9,SERPINA10	24.266	24.266	0.238	0.238
chr14	94378610	SERPINA1	OID20306	PTPRS	trans	1	2.019	0.998056	!	C	SERPINA1,SERPINA2,SERPINA6,SERPINA11,SERPINA9,SERPINA10	13.44	13.44	0.177	0.177
chr14	94378610	SERPINA1	OID20307	CNTN1	trans	1	2.019	0.998056	!	C	SERPINA1,SERPINA2,SERPINA6,SERPINA11,SERPINA9,SERPINA10	19.315	19.315	0.212	0.212
chr14	94378610	SERPINA1	OID20310	PTPRF	trans	1	2.019	0.998056	!	C	SERPINA1,SERPINA2,SERPINA6,SERPINA11,SERPINA9,SERPINA10	51.237	51.237	0.353	0.353
chr14	94378610	SERPINA1	OID20311	NOTCH1	trans	1	2.019	0.998056	!	C	SERPINA1,SERPINA2,SERPINA6,SERPINA11,SERPINA9,SERPINA10	9.5265	9.5265	0.146	0.146
chr14	94378610	SERPINA1	OID20314	ACP5	trans	1	2.019	0.998056	!	C	SERPINA1,SERPINA2,SERPINA6,SERPINA11,SERPINA9,SERPINA10	13.274	17.941	0.172	0.201
chr14	94378610	SERPINA1	OID20328	CCL15	trans	1	2.019	0.998056	!	C	SERPINA1,SERPINA2,SERPINA6,SERPINA11,SERPINA9,SERPINA10	32.473	32.473	0.28	0.28
chr14	94378610	SERPINA1	OID20334	CCL16	trans	1	2.019	0.998056	!	C	SERPINA1,SERPINA2,SERPINA6,SERPINA11,SERPINA9,SERPINA10	11.615	11.615	0.165	0.165
chr14	94378610	SERPINA1	OID20347	CNDP1	trans	1	2.019	0.998056	!	C	SERPINA1,SERPINA2,SERPINA6,SERPINA11,SERPINA9,SERPINA10	17.632	17.632	-0.204	-0.204
chr14	94378610	SERPINA1	OID20384	PCOLCE	trans	1	2.019	0.998056	!	C	SERPINA1,SERPINA2,SERPINA6,SERPINA11,SERPINA9,SERPINA10	9.2434	9.0105	-0.143	-0.141
chr14	94378610	SERPINA1	OID20394	CECR1	trans	1	2.019	0.998056	!	C	SERPINA1,SERPINA2,SERPINA6,SERPINA11,SERPINA9,SERPINA10	15.559	15.708	0.19	0.191
chr14	94378610	SERPINA1	OID20407	ANGPTL3	trans	1	2.019	0.998056	!	C	SERPINA1,SERPINA2,SERPINA6,SERPINA11,SERPINA9,SERPINA10	29.958	29.958	0.26	0.26
chr14	94378610	SERPINA1	OID20417	TGFBI	trans	1	2.019	0.998056	!	C	SERPINA1,SERPINA2,SERPINA6,SERPINA11,SERPINA9,SERPINA10	24.549	24.549	0.22	0.22
chr14	94378610	SERPINA1	OID20481	IL17D	trans	1	2.019	0.998056	!	C	SERPINA1,SERPINA2,SERPINA6,SERPINA11,SERPINA9,SERPINA10	15.54	15.54	0.188	0.188
chr14	94378610	SERPINA1	OID20487	IL1RL2	trans	1	2.019	0.998056	!	C	SERPINA1,SERPINA2,SERPINA6,SERPINA11,SERPINA9,SERPINA10	27.434	27.434	0.249	0.249
chr14	94378610	SERPINA1	OID20492	AMN	trans	1	2.019	0.998056	!	C	SERPINA1,SERPINA2,SERPINA6,SERPINA11,SERPINA9,SERPINA10	200.88	299.7	0.705	0.708
chr14	94378610	SERPINA1	OID20504	ITM2A	trans	1	2.019	0.998056	!	C	SERPINA1,SERPINA2,SERPINA6,SERPINA11,SERPINA9,SERPINA10	24.224	20.167	0.238	0.213
chr14	94378610	SERPINA1	OID20506	IFNLR1	trans	1	2.019	0.998056	!	C	SERPINA1,SERPINA2,SERPINA6,SERPINA11,SERPINA9,SERPINA10	11.282	11.282	0.162	0.162
chr14	94378610	SERPINA1	OID20538	ISM1	trans	1	2.019	0.998056	!	C	SERPINA1,SERPINA2,SERPINA6,SERPINA11,SERPINA9,SERPINA10	14.956	14.956	0.183	0.183
chr14	94378610	SERPINA1	OID20539	SLC39A5	trans	1	2.019	0.998056	!	C	SERPINA1,SERPINA2,SERPINA6,SERPINA11,SERPINA9,SERPINA10	50.793	50.793	0.348	0.348
chr14	94378610	SERPINA1	OID20575	HSD11B1	trans	1	2.019	0.998056	!	C	SERPINA1,SERPINA2,SERPINA6,SERPINA11,SERPINA9,SERPINA10	196.52	196.52	0.682	0.682
chr14	94378610	SERPINA1	OID20576	IL4R	trans	1	2.019	0.998056	!	C	SERPINA1,SERPINA2,SERPINA6,SERPINA11,SERPINA9,SERPINA10	109.38	109.38	0.514	0.514
chr14	94378610	SERPINA1	OID20584	CD4	trans	1	2.019	0.998056	!	C	SERPINA1,SERPINA2,SERPINA6,SERPINA11,SERPINA9,SERPINA10	13.367	13.367	0.176	0.176
chr14	94378610	SERPINA1	OID20611	TNFSF10	trans	1	2.019	0.998056	!	C	SERPINA1,SERPINA2,SERPINA6,SERPINA11,SERPINA9,SERPINA10	306.89	306.89	0.865	0.865
chr14	94378610	SERPINA1	OID20617	CKAP4	trans	1	2.019	0.998056	!	C	SERPINA1,SERPINA2,SERPINA6,SERPINA11,SERPINA9,SERPINA10	747.77	747.77	1.318	1.318
chr14	94378610	SERPINA1	OID20634	NFASC	trans	1	2.019	0.998056	!	C	SERPINA1,SERPINA2,SERPINA6,SERPINA11,SERPINA9,SERPINA10	11.555	11.22	0.163	0.16
chr14	94378610	SERPINA1	OID20652	IL18R1	trans	1	2.019	0.998056	!	C	SERPINA1,SERPINA2,SERPINA6,SERPINA11,SERPINA9,SERPINA10	45.803	45.803	0.279	0.279
chr14	94378610	SERPINA1	OID20657	MERTK	trans	1	2.019	0.998056	!	C	SERPINA1,SERPINA2,SERPINA6,SERPINA11,SERPINA9,SERPINA10	26.121	26.121	0.239	0.239
chr14	94378610	SERPINA1	OID20677	EPHA1	trans	1	2.019	0.998056	!	C	SERPINA1,SERPINA2,SERPINA6,SERPINA11,SERPINA9,SERPINA10	39.068	39.068	0.308	0.308
chr14	94378610	SERPINA1	OID20735	TNFRSF11B	trans	1	2.019	0.998056	!	C	SERPINA1,SERPINA2,SERPINA6,SERPINA11,SERPINA9,SERPINA10	15.842	15.842	0.186	0.186
chr14	94378610	SERPINA1	OID20766	PRELP	trans	1	2.019	0.998056	!	C	SERPINA1,SERPINA2,SERPINA6,SERPINA11,SERPINA9,SERPINA10	10.552	10.552	0.156	0.156
chr14	94378610	SERPINA1	OID20768	LTBR	trans	1	2.019	0.998056	!	C	SERPINA1,SERPINA2,SERPINA6,SERPINA11,SERPINA9,SERPINA10	385.9	385.9	0.961	0.961
chr14	94378610	SERPINA1	OID20777	PON3	trans	1	2.019	0.998056	!	C	SERPINA1,SERPINA2,SERPINA6,SERPINA11,SERPINA9,SERPINA10	10.094	10.094	0.15	0.15
chr14	94378610	SERPINA1	OID20778	FABP1	trans	1	2.019	0.998056	!	C	SERPINA1,SERPINA2,SERPINA6,SERPINA11,SERPINA9,SERPINA10	10.446	10.446	0.153	0.153
chr14	94378610	SERPINA1	OID20789	NME3	trans	1	2.019	0.998056	!	C	SERPINA1,SERPINA2,SERPINA6,SERPINA11,SERPINA9,SERPINA10	10.294	10.294	0.151	0.151
chr14	94378610	SERPINA1	OID20804	C19orf12	trans	1	2.019	0.998056	!	C	SERPINA1,SERPINA2,SERPINA6,SERPINA11,SERPINA9,SERPINA10	17.692	17.692	0.201	0.201
chr14	94378610	SERPINA1	OID20852	SLC39A14	trans	1	2.019	0.998056	!	C	SERPINA1,SERPINA2,SERPINA6,SERPINA11,SERPINA9,SERPINA10	46.875	46.875	0.334	0.334
chr14	94378610	SERPINA1	OID20888	KLB	trans	1	2.019	0.998056	!	C	SERPINA1,SERPINA2,SERPINA6,SERPINA11,SERPINA9,SERPINA10	53.497	53.497	0.328	0.328
chr14	94378610	SERPINA1	OID20966	CD274	trans	1	2.019	0.998056	!	C	SERPINA1,SERPINA2,SERPINA6,SERPINA11,SERPINA9,SERPINA10	25.184	25.184	0.242	0.242
chr14	94378610	SERPINA1	OID20990	ASGR1	trans	1	2.019	0.998056	!	C	SERPINA1,SERPINA2,SERPINA6,SERPINA11,SERPINA9,SERPINA10	49.467	49.467	0.343	0.343
chr14	94378610	SERPINA1	OID20996	ASAH2	trans	1	2.019	0.998056	!	C	SERPINA1,SERPINA2,SERPINA6,SERPINA11,SERPINA9,SERPINA10	11.563	11.563	0.155	0.155
chr14	94378610	SERPINA1	OID21028	SMPD1	trans	1	2.019	0.998056	!	C	SERPINA1,SERPINA2,SERPINA6,SERPINA11,SERPINA9,SERPINA10	59.939	59.939	0.384	0.384
chr14	94378610	SERPINA1	OID21093	INHBC	trans	1	2.019	0.998056	!	C	SERPINA1,SERPINA2,SERPINA6,SERPINA11,SERPINA9,SERPINA10	15.94	15.94	0.186	0.186
chr14	94378610	SERPINA1	OID21106	NOMO1	trans	1	2.019	0.998056	!	C	SERPINA1,SERPINA2,SERPINA6,SERPINA11,SERPINA9,SERPINA10	69.144	69.144	0.422	0.422
chr14	94378610	SERPINA1	OID21116	IL1R1	trans	1	2.019	0.998056	!	C	SERPINA1,SERPINA2,SERPINA6,SERPINA11,SERPINA9,SERPINA10	30.029	30.029	0.262	0.262
chr14	94378610	SERPINA1	OID21127	B4GAT1	trans	1	2.019	0.998056	!	C	SERPINA1,SERPINA2,SERPINA6,SERPINA11,SERPINA9,SERPINA10	9.4003	9.4731	0.14	0.141
chr14	94378610	SERPINA1	OID21139	ITGA5	trans	1	2.019	0.998056	!	C	SERPINA1,SERPINA2,SERPINA6,SERPINA11,SERPINA9,SERPINA10	9.298	9.298	0.142	0.142
chr14	94378610	SERPINA1	OID21183	PDGFC	trans	1	2.019	0.998056	!	C	SERPINA1,SERPINA2,SERPINA6,SERPINA11,SERPINA9,SERPINA10	49.594	49.594	0.347	0.347
chr14	94378610	SERPINA1	OID21191	LTBP3	trans	1	2.019	0.998056	!	C	SERPINA1,SERPINA2,SERPINA6,SERPINA11,SERPINA9,SERPINA10	39.522	39.522	0.299	0.299
chr14	94378610	SERPINA1	OID21242	GSTA3	trans	1	2.019	0.998056	!	C	SERPINA1,SERPINA2,SERPINA6,SERPINA11,SERPINA9,SERPINA10	19.532	19.532	0.21	0.21
chr14	94378610	SERPINA1	OID21293	LRP1	trans	1	2.019	0.998056	!	C	SERPINA1,SERPINA2,SERPINA6,SERPINA11,SERPINA9,SERPINA10	12.279	17.396	0.164	0.197
chr14	94378610	SERPINA1	OID21294	ADGRG1	trans	1	2.019	0.998056	!	C	SERPINA1,SERPINA2,SERPINA6,SERPINA11,SERPINA9,SERPINA10	14.23	14.23	0.182	0.182
chr14	94378610	SERPINA1	OID21296	KRT18	trans	1	2.019	0.998056	!	C	SERPINA1,SERPINA2,SERPINA6,SERPINA11,SERPINA9,SERPINA10	17.767	17.767	0.204	0.204
chr14	94378610	SERPINA1	OID21303	HS3ST3B1	trans	1	2.019	0.998056	!	C	SERPINA1,SERPINA2,SERPINA6,SERPINA11,SERPINA9,SERPINA10	23.129	23.129	0.242	0.242
chr14	94378610	SERPINA1	OID21322	ST3GAL1	trans	1	2.019	0.998056	!	C	SERPINA1,SERPINA2,SERPINA6,SERPINA11,SERPINA9,SERPINA10	24.686	24.686	0.243	0.243
chr14	94378610	SERPINA1	OID21366	CES2	trans	1	2.019	0.998056	!	C	SERPINA1,SERPINA2,SERPINA6,SERPINA11,SERPINA9,SERPINA10	11.365	11.365	0.16	0.16
chr14	94378610	SERPINA1	OID21379	GCNT1	trans	1	2.019	0.998056	!	C	SERPINA1,SERPINA2,SERPINA6,SERPINA11,SERPINA9,SERPINA10	12.205	12.205	0.163	0.163
chr14	94378610	SERPINA1	OID21391	KLK4	trans	1	2.019	0.998056	!	C	SERPINA1,SERPINA2,SERPINA6,SERPINA11,SERPINA9,SERPINA10	87	87	-0.48	-0.48
chr14	94378610	SERPINA1	OID21413	AMBP	trans	1	2.019	0.998056	!	C	SERPINA1,SERPINA2,SERPINA6,SERPINA11,SERPINA9,SERPINA10	14.348	14.348	0.179	0.179
chr14	94378610	SERPINA1	OID21416	ITGAV	trans	1	2.019	0.998056	!	C	SERPINA1,SERPINA2,SERPINA6,SERPINA11,SERPINA9,SERPINA10	8.2233	9.0857	0.135	0.142
chr14	94378610	SERPINA1	OID21421	VWA1	trans	1	2.019	0.998056	!	C	SERPINA1,SERPINA2,SERPINA6,SERPINA11,SERPINA9,SERPINA10	22.275	22.275	0.229	0.229
chr14	94378610	SERPINA1	OID21424	RTN4R	trans	1	2.019	0.998056	!	C	SERPINA1,SERPINA2,SERPINA6,SERPINA11,SERPINA9,SERPINA10	41.456	41.456	0.325	0.325
chr14	94378610	SERPINA1	OID21429	LRIG1	trans	1	2.019	0.998056	!	C	SERPINA1,SERPINA2,SERPINA6,SERPINA11,SERPINA9,SERPINA10	51.874	51.874	0.338	0.338
chr14	94378610	SERPINA1	OID21453	SORD	trans	1	2.019	0.998056	!	C	SERPINA1,SERPINA2,SERPINA6,SERPINA11,SERPINA9,SERPINA10	12.338	12.338	0.168	0.168
chr14	94378610	SERPINA1	OID21454	LEFTY2	trans	1	2.019	0.998056	!	C	SERPINA1,SERPINA2,SERPINA6,SERPINA11,SERPINA9,SERPINA10	11.861	11.861	0.158	0.158
chr14	94378610	SERPINA1	OID21461	SMOC1	trans	1	2.019	0.998056	!	C	SERPINA1,SERPINA2,SERPINA6,SERPINA11,SERPINA9,SERPINA10	17.072	20.08	0.202	0.21
chr14	94378610	SERPINA1	OID21468	IDUA	trans	1	2.019	0.998056	!	C	SERPINA1,SERPINA2,SERPINA6,SERPINA11,SERPINA9,SERPINA10	40.23	40.23	0.284	0.284
chr14	94378610	SERPINA1	OID21473	PLA2G15	trans	1	2.019	0.998056	!	C	SERPINA1,SERPINA2,SERPINA6,SERPINA11,SERPINA9,SERPINA10	33.465	34.138	0.274	0.275
chr14	94378610	SERPINA1	OID21474	DCBLD2	trans	1	2.019	0.998056	!	C	SERPINA1,SERPINA2,SERPINA6,SERPINA11,SERPINA9,SERPINA10	118.72	118.72	0.536	0.536
chr14	94378610	SERPINA1	OID21481	C4BPB	trans	1	2.019	0.998056	!	C	SERPINA1,SERPINA2,SERPINA6,SERPINA11,SERPINA9,SERPINA10	64.584	64.584	0.387	0.387
chr14	94378610	SERPINA1	OID21495	TXNDC15	trans	1	2.019	0.998056	!	C	SERPINA1,SERPINA2,SERPINA6,SERPINA11,SERPINA9,SERPINA10	22.917	22.917	0.229	0.229
chr14	94378610	SERPINA1	OID21500	CTSF	trans	1	2.019	0.998056	!	C	SERPINA1,SERPINA2,SERPINA6,SERPINA11,SERPINA9,SERPINA10	23.667	23.939	0.232	0.233
chr14	94378610	SERPINA1	OID21520	ERBB2	trans	1	2.019	0.998056	!	C	SERPINA1,SERPINA2,SERPINA6,SERPINA11,SERPINA9,SERPINA10	25.786	25.786	0.245	0.245
chr14	94371805	SERPINA1	OID20088	PON2	trans	0.90	2.102	0.99834	T	G	SERPINA1,SERPINA2,SERPINA6,SERPINA11,SERPINA10,SERPINA9	19.257	19.257	0.2	0.2
chr14	94371805	SERPINA1	OID20139	AGXT	trans	0.90	2.102	0.99834	T	G	SERPINA1,SERPINA2,SERPINA6,SERPINA11,SERPINA10,SERPINA9	20.257	20.257	0.21	0.21
chr14	94371805	SERPINA1	OID20142	DPP7	trans	0.90	2.102	0.99834	T	G	SERPINA1,SERPINA2,SERPINA6,SERPINA11,SERPINA10,SERPINA9	20.723	20.723	0.206	0.206
chr14	94371805	SERPINA1	OID20163	PDCD6	trans	0.90	2.102	0.99834	T	G	SERPINA1,SERPINA2,SERPINA6,SERPINA11,SERPINA10,SERPINA9	25.55	25.55	0.163	0.163
chr14	94371805	SERPINA1	OID20171	MCFD2	trans	0.90	2.102	0.99834	T	G	SERPINA1,SERPINA2,SERPINA6,SERPINA11,SERPINA10,SERPINA9	58.581	58.581	0.366	0.366
chr14	94371805	SERPINA1	OID20182	SSC4D	trans	0.90	2.102	0.99834	T	G	SERPINA1,SERPINA2,SERPINA6,SERPINA11,SERPINA10,SERPINA9	15.78	15.851	0.189	0.189
chr14	94371805	SERPINA1	OID20296	GUSB	trans	0.90	2.102	0.99834	T	G	SERPINA1,SERPINA2,SERPINA6,SERPINA11,SERPINA10,SERPINA9	8.7381	8.7381	0.131	0.131
chr14	94371805	SERPINA1	OID20317	PLXNB2	trans	0.90	2.102	0.99834	T	G	SERPINA1,SERPINA2,SERPINA6,SERPINA11,SERPINA10,SERPINA9	14.038	14.038	0.178	0.178
chr14	94371805	SERPINA1	OID20332	COL18A1	trans	0.90	2.102	0.99834	T	G	SERPINA1,SERPINA2,SERPINA6,SERPINA11,SERPINA10,SERPINA9	12.349	12.349	0.164	0.164
chr14	94371805	SERPINA1	OID20358	CTSD	trans	0.90	2.102	0.99834	T	G	SERPINA1,SERPINA2,SERPINA6,SERPINA11,SERPINA10,SERPINA9	12.548	12.683	0.165	0.166
chr14	94371805	SERPINA1	OID20365	CTSZ	trans	0.90	2.102	0.99834	T	G	SERPINA1,SERPINA2,SERPINA6,SERPINA11,SERPINA10,SERPINA9	13.699	13.914	0.169	0.17
chr14	94371805	SERPINA1	OID20372	F7	trans	0.90	2.102	0.99834	T	G	SERPINA1,SERPINA2,SERPINA6,SERPINA11,SERPINA10,SERPINA9	10.192	10.192	0.153	0.153
chr14	94371805	SERPINA1	OID20396	VCAM1	trans	0.90	2.102	0.99834	T	G	SERPINA1,SERPINA2,SERPINA6,SERPINA11,SERPINA10,SERPINA9	10.215	10.215	0.147	0.147
chr14	94371805	SERPINA1	OID20540	BTN3A2	trans	0.90	2.102	0.99834	T	G	SERPINA1,SERPINA2,SERPINA6,SERPINA11,SERPINA10,SERPINA9	10.775	10.775	0.141	0.141
chr14	94371805	SERPINA1	OID20585	IL17RB	trans	0.90	2.102	0.99834	T	G	SERPINA1,SERPINA2,SERPINA6,SERPINA11,SERPINA10,SERPINA9	22.047	22.047	0.226	0.226
chr14	94371805	SERPINA1	OID20660	CTSO	trans	0.90	2.102	0.99834	T	G	SERPINA1,SERPINA2,SERPINA6,SERPINA11,SERPINA10,SERPINA9	14.669	14.669	0.175	0.175
chr14	94371805	SERPINA1	OID20676	SMPDL3A	trans	0.90	2.102	0.99834	T	G	SERPINA1,SERPINA2,SERPINA6,SERPINA11,SERPINA10,SERPINA9	15.137	15.389	0.197	0.199
chr14	94371805	SERPINA1	OID20689	ENPP7	trans	0.90	2.102	0.99834	T	G	SERPINA1,SERPINA2,SERPINA6,SERPINA11,SERPINA10,SERPINA9	11.664	11.664	0.159	0.159
chr14	94371805	SERPINA1	OID20703	ANGPTL4	trans	0.90	2.102	0.99834	T	G	SERPINA1,SERPINA2,SERPINA6,SERPINA11,SERPINA10,SERPINA9	8.7927	8.7927	0.135	0.135
chr14	94371805	SERPINA1	OID20750	TPP1	trans	0.90	2.102	0.99834	T	G	SERPINA1,SERPINA2,SERPINA6,SERPINA11,SERPINA10,SERPINA9	30.251	30.635	0.262	0.263
chr14	94371805	SERPINA1	OID20753	MEPE	trans	0.90	2.102	0.99834	T	G	SERPINA1,SERPINA2,SERPINA6,SERPINA11,SERPINA10,SERPINA9	15.479	15.479	0.184	0.184
chr14	94371805	SERPINA1	OID20758	ESM1	trans	0.90	2.102	0.99834	T	G	SERPINA1,SERPINA2,SERPINA6,SERPINA11,SERPINA10,SERPINA9	10.832	10.72	0.152	0.151
chr14	94371805	SERPINA1	OID20771	CHRDL1	trans	0.90	2.102	0.99834	T	G	SERPINA1,SERPINA2,SERPINA6,SERPINA11,SERPINA10,SERPINA9	11.935	11.935	0.161	0.161
chr14	94371805	SERPINA1	OID20931	NAAA	trans	0.90	2.102	0.99834	T	G	SERPINA1,SERPINA2,SERPINA6,SERPINA11,SERPINA10,SERPINA9	42.391	42.92	0.276	0.277
chr14	94371805	SERPINA1	OID20943	SCARB2	trans	0.90	2.102	0.99834	T	G	SERPINA1,SERPINA2,SERPINA6,SERPINA11,SERPINA10,SERPINA9	9.9111	9.9111	0.143	0.143
chr14	94371805	SERPINA1	OID20949	GLB1	trans	0.90	2.102	0.99834	T	G	SERPINA1,SERPINA2,SERPINA6,SERPINA11,SERPINA10,SERPINA9	21.592	21.837	0.213	0.214
chr14	94371805	SERPINA1	OID21054	CPM	trans	0.90	2.102	0.99834	T	G	SERPINA1,SERPINA2,SERPINA6,SERPINA11,SERPINA10,SERPINA9	10.621	10.606	0.151	0.151
chr14	94371805	SERPINA1	OID21122	CD99L2	trans	0.90	2.102	0.99834	T	G	SERPINA1,SERPINA2,SERPINA6,SERPINA11,SERPINA10,SERPINA9	11.606	11.606	0.16	0.16
chr14	94371805	SERPINA1	OID21125	EFNA1	trans	0.90	2.102	0.99834	T	G	SERPINA1,SERPINA2,SERPINA6,SERPINA11,SERPINA10,SERPINA9	15.198	15.198	0.183	0.183
chr14	94371805	SERPINA1	OID21138	ARSA	trans	0.90	2.102	0.99834	T	G	SERPINA1,SERPINA2,SERPINA6,SERPINA11,SERPINA10,SERPINA9	14	14.143	0.181	0.182
chr14	94371805	SERPINA1	OID21146	IGF2R	trans	0.90	2.102	0.99834	T	G	SERPINA1,SERPINA2,SERPINA6,SERPINA11,SERPINA10,SERPINA9	11.769	11.967	0.165	0.166
chr14	94371805	SERPINA1	OID21153	PAMR1	trans	0.90	2.102	0.99834	T	G	SERPINA1,SERPINA2,SERPINA6,SERPINA11,SERPINA10,SERPINA9	8.9757	8.9757	0.136	0.136
chr14	94371805	SERPINA1	OID21291	KLK13	trans	0.90	2.102	0.99834	T	G	SERPINA1,SERPINA2,SERPINA6,SERPINA11,SERPINA10,SERPINA9	21.515	19.768	-0.235	-0.224
chr14	94371805	SERPINA1	OID21395	HAO1	trans	0.90	2.102	0.99834	T	G	SERPINA1,SERPINA2,SERPINA6,SERPINA11,SERPINA10,SERPINA9	13.867	13.867	0.174	0.174
chr14	94371805	SERPINA1	OID21425	SCLY	trans	0.90	2.102	0.99834	T	G	SERPINA1,SERPINA2,SERPINA6,SERPINA11,SERPINA10,SERPINA9	14.455	14.455	0.178	0.178
chr14	94371805	SERPINA1	OID21457	GFRA1	trans	0.90	2.102	0.99834	T	G	SERPINA1,SERPINA2,SERPINA6,SERPINA11,SERPINA10,SERPINA9	8.8608	8.8608	0.137	0.137
chr14	94371805	SERPINA1	OID21480	DCXR	trans	0.90	2.102	0.99834	T	G	SERPINA1,SERPINA2,SERPINA6,SERPINA11,SERPINA10,SERPINA9	12.165	12.165	0.161	0.161
chr14	94371805	SERPINA1	OID21509	P4HB	trans	0.90	2.102	0.99834	T	G	SERPINA1,SERPINA2,SERPINA6,SERPINA11,SERPINA10,SERPINA9	15.146	15.146	0.183	0.183
chr14	94371805	SERPINA1	OID21512	TFPI2	trans	0.90	2.102	0.99834	T	G	SERPINA1,SERPINA2,SERPINA6,SERPINA11,SERPINA10,SERPINA9	11.426	11.426	0.159	0.159
chr14	94371805	SERPINA1	OID21515	CREG1	trans	0.90	2.102	0.99834	T	G	SERPINA1,SERPINA2,SERPINA6,SERPINA11,SERPINA10,SERPINA9	32.262	32.757	0.271	0.272
chr17	66228657	APOH	OID20104	ENTPD5	trans	1	2.981	0.999618	T	C	APOH,CEP112,PRKCA,PRKCA-AS1,MIR634,CACNG5	105.66	105.66	0.406	0.406
chr17	66228657	APOH	OID20128	LEPR	trans	1	2.981	0.999618	T	C	APOH,CEP112,PRKCA,PRKCA-AS1,MIR634,CACNG5	49.618	49.618	0.279	0.279
chr17	66228657	APOH	OID20170	CDH2	trans	1	2.981	0.999618	T	C	APOH,CEP112,PRKCA,PRKCA-AS1,MIR634,CACNG5	12.123	11.983	0.138	0.136
chr17	66228657	APOH	OID20211	ANGPTL1	trans	1	2.981	0.999618	T	C	APOH,CEP112,PRKCA,PRKCA-AS1,MIR634,CACNG5	47.496	47.496	0.269	0.269
chr17	66228657	APOH	OID20300	HYOU1	trans	1	2.981	0.999618	T	C	APOH,CEP112,PRKCA,PRKCA-AS1,MIR634,CACNG5	46.169	46.169	0.276	0.276
chr17	66228657	APOH	OID20372	F7	trans	1	2.981	0.999618	T	C	APOH,CEP112,PRKCA,PRKCA-AS1,MIR634,CACNG5	14.35	14.35	0.155	0.155
chr17	66228657	APOH	OID20402	PROC	trans	1	2.981	0.999618	T	C	APOH,CEP112,PRKCA,PRKCA-AS1,MIR634,CACNG5	22.47	22.47	0.18	0.18
chr17	66228657	APOH	OID20506	IFNLR1	trans	1	2.981	0.999618	T	C	APOH,CEP112,PRKCA,PRKCA-AS1,MIR634,CACNG5	31.825	31.825	0.232	0.232
chr17	66228657	APOH	OID20575	HSD11B1	trans	1	2.981	0.999618	T	C	APOH,CEP112,PRKCA,PRKCA-AS1,MIR634,CACNG5	117.98	117.98	0.44	0.44
chr17	66228657	APOH	OID20652	IL18R1	trans	1	2.981	0.999618	T	C	APOH,CEP112,PRKCA,PRKCA-AS1,MIR634,CACNG5	177.46	177.46	0.458	0.458
chr17	66228657	APOH	OID20891	ECE1	trans	1	2.981	0.999618	T	C	APOH,CEP112,PRKCA,PRKCA-AS1,MIR634,CACNG5	9.3086	9.3602	0.117	0.117
chr17	66228657	APOH	OID20967	TNFRSF10A	trans	1	2.981	0.999618	T	C	APOH,CEP112,PRKCA,PRKCA-AS1,MIR634,CACNG5	15.394	15.394	0.159	0.159
chr17	66228657	APOH	OID20990	ASGR1	trans	1	2.981	0.999618	T	C	APOH,CEP112,PRKCA,PRKCA-AS1,MIR634,CACNG5	22.059	22.817	0.188	0.19
chr17	66228657	APOH	OID21106	NOMO1	trans	1	2.981	0.999618	T	C	APOH,CEP112,PRKCA,PRKCA-AS1,MIR634,CACNG5	23.424	23.424	0.202	0.202
chr17	66228657	APOH	OID21146	IGF2R	trans	1	2.981	0.999618	T	C	APOH,CEP112,PRKCA,PRKCA-AS1,MIR634,CACNG5	11.742	11.88	0.14	0.14
chr17	66228657	APOH	OID21312	IGSF3	trans	1	2.981	0.999618	T	C	APOH,CEP112,PRKCA,PRKCA-AS1,MIR634,CACNG5	10.954	11.077	0.131	0.132
chr17	66228657	APOH	OID21421	VWA1	trans	1	2.981	0.999618	T	C	APOH,CEP112,PRKCA,PRKCA-AS1,MIR634,CACNG5	49.959	49.959	0.288	0.288
chr17	66228657	APOH	OID21438	GPC1	trans	1	2.981	0.999618	T	C	APOH,CEP112,PRKCA,PRKCA-AS1,MIR634,CACNG5	27.332	27.332	0.204	0.204
chr17	66228657	APOH	OID21520	ERBB2	trans	1	2.981	0.999618	T	C	APOH,CEP112,PRKCA,PRKCA-AS1,MIR634,CACNG5	66.649	69.13	0.334	0.335
chr17	66228657	APOH	OID21522	ITGB5	trans	1	2.981	0.999618	T	C	APOH,CEP112,PRKCA,PRKCA-AS1,MIR634,CACNG5	11.189	11.396	0.132	0.133
chr17	66232877	APOH	OID20098	THPO	trans	0.99	2.978	0.999604	C	G	APOH,CEP112,PRKCA,PRKCA-AS1,MIR634,CACNG5	19.454	19.454	0.177	0.177
chr17	66232877	APOH	OID20185	LRP11	trans	0.99	2.978	0.999604	C	G	APOH,CEP112,PRKCA,PRKCA-AS1,MIR634,CACNG5	28.67	28.941	0.201	0.202
chr17	66232877	APOH	OID20193	CDHR5	trans	0.99	2.978	0.999604	C	G	APOH,CEP112,PRKCA,PRKCA-AS1,MIR634,CACNG5	45.252	45.252	0.264	0.264
chr17	66232877	APOH	OID20311	NOTCH1	trans	0.99	2.978	0.999604	C	G	APOH,CEP112,PRKCA,PRKCA-AS1,MIR634,CACNG5	10.277	10.376	0.126	0.126
chr17	66232877	APOH	OID20378	CD14	trans	0.99	2.978	0.999604	C	G	APOH,CEP112,PRKCA,PRKCA-AS1,MIR634,CACNG5	20	20	0.176	0.176
chr17	66232877	APOH	OID20398	IGFBP3	trans	0.99	2.978	0.999604	C	G	APOH,CEP112,PRKCA,PRKCA-AS1,MIR634,CACNG5	15.893	15.893	0.155	0.155
chr17	66232877	APOH	OID20611	TNFSF10	trans	0.99	2.978	0.999604	C	G	APOH,CEP112,PRKCA,PRKCA-AS1,MIR634,CACNG5	160.72	160.72	0.522	0.522
chr17	66232877	APOH	OID20705	ERBB3	trans	0.99	2.978	0.999604	C	G	APOH,CEP112,PRKCA,PRKCA-AS1,MIR634,CACNG5	32.636	32.636	0.231	0.231
chr17	66232877	APOH	OID20751	CRELD2	trans	0.99	2.978	0.999604	C	G	APOH,CEP112,PRKCA,PRKCA-AS1,MIR634,CACNG5	20.331	20.331	0.179	0.179
chr17	66232877	APOH	OID20768	LTBR	trans	0.99	2.978	0.999604	C	G	APOH,CEP112,PRKCA,PRKCA-AS1,MIR634,CACNG5	13.419	13.419	0.146	0.146
chr17	66232877	APOH	OID20777	PON3	trans	0.99	2.978	0.999604	C	G	APOH,CEP112,PRKCA,PRKCA-AS1,MIR634,CACNG5	24.723	24.723	0.2	0.2
chr17	66232877	APOH	OID20789	NME3	trans	0.99	2.978	0.999604	C	G	APOH,CEP112,PRKCA,PRKCA-AS1,MIR634,CACNG5	17.015	17.015	0.164	0.164
chr17	66232877	APOH	OID20966	CD274	trans	0.99	2.978	0.999604	C	G	APOH,CEP112,PRKCA,PRKCA-AS1,MIR634,CACNG5	18.299	18.299	0.17	0.17
chr17	66232877	APOH	OID20978	AFP	trans	0.99	2.978	0.999604	C	G	APOH,CEP112,PRKCA,PRKCA-AS1,MIR634,CACNG5	17.136	17.379	-0.161	-0.161
chr17	66232877	APOH	OID21122	CD99L2	trans	0.99	2.978	0.999604	C	G	APOH,CEP112,PRKCA,PRKCA-AS1,MIR634,CACNG5	140.03	140.03	0.486	0.486
chr17	66232877	APOH	OID21159	GRN	trans	0.99	2.978	0.999604	C	G	APOH,CEP112,PRKCA,PRKCA-AS1,MIR634,CACNG5	11.022	11.021	0.132	0.13
chr17	66232877	APOH	OID21293	LRP1	trans	0.99	2.978	0.999604	C	G	APOH,CEP112,PRKCA,PRKCA-AS1,MIR634,CACNG5	10.937	11.002	0.128	0.128
chr17	66232877	APOH	OID21332	SCAMP3	trans	0.99	2.978	0.999604	C	G	APOH,CEP112,PRKCA,PRKCA-AS1,MIR634,CACNG5	9.161	9.499	0.118	0.12
chr17	66232877	APOH	OID21340	CES3	trans	0.99	2.978	0.999604	C	G	APOH,CEP112,PRKCA,PRKCA-AS1,MIR634,CACNG5	10.006	9.9771	0.123	0.123
chr17	66232877	APOH	OID21481	C4BPB	trans	0.99	2.978	0.999604	C	G	APOH,CEP112,PRKCA,PRKCA-AS1,MIR634,CACNG5	470.48	470.48	0.863	0.863
chr17	66308933	APOH	OID20202	GDF2	trans	0.89	2.955	0.997755	G	A	PRKCA,APOH,PRKCA-AS1,CEP112,MIR634,CACNG5	12.148	12.281	0.136	0.136
chr17	66308933	APOH	OID20317	PLXNB2	trans	0.89	2.955	0.997755	G	A	PRKCA,APOH,PRKCA-AS1,CEP112,MIR634,CACNG5	14.579	14.745	0.154	0.155
chr17	66214462	APOH	OID20296	GUSB	trans	1	2.988	0.998055	C	A	APOH,CEP112,PRKCA,PRKCA-AS1,MIR634,CACNG5	25.389	24.267	0.195	0.19
chr17	66214462	APOH	OID20310	PTPRF	trans	1	2.988	0.998055	C	A	APOH,CEP112,PRKCA,PRKCA-AS1,MIR634,CACNG5	33.281	33.281	-0.235	-0.235
chr17	66214462	APOH	OID20492	AMN	trans	1	2.988	0.998055	C	A	APOH,CEP112,PRKCA,PRKCA-AS1,MIR634,CACNG5	42.836	42.836	0.267	0.267
chr17	66214462	APOH	OID20540	BTN3A2	trans	1	2.988	0.998055	C	A	APOH,CEP112,PRKCA,PRKCA-AS1,MIR634,CACNG5	9.7975	9.7975	0.113	0.113
chr17	66214462	APOH	OID20660	CTSO	trans	1	2.988	0.998055	C	A	APOH,CEP112,PRKCA,PRKCA-AS1,MIR634,CACNG5	14.447	14.447	0.147	0.147
chr17	66214462	APOH	OID20719	CSF1	trans	1	2.988	0.998055	C	A	APOH,CEP112,PRKCA,PRKCA-AS1,MIR634,CACNG5	8.8857	9.0735	0.117	0.118
chr17	66214462	APOH	OID20949	GLB1	trans	1	2.988	0.998055	C	A	APOH,CEP112,PRKCA,PRKCA-AS1,MIR634,CACNG5	9.2241	9.1891	0.115	0.115
chr17	66214462	APOH	OID21072	APOH	cis	1	2.988	0.998055	C	A	APOH,CEP112,PRKCA,PRKCA-AS1,MIR634,CACNG5	1428	1428	-1.476	-1.476
chr17	66214462	APOH	OID21183	PDGFC	trans	1	2.988	0.998055	C	A	APOH,CEP112,PRKCA,PRKCA-AS1,MIR634,CACNG5	78.321	78.321	0.363	0.363
chr17	66214462	APOH	OID21191	LTBP3	trans	1	2.988	0.998055	C	A	APOH,CEP112,PRKCA,PRKCA-AS1,MIR634,CACNG5	368.6	368.6	0.76	0.76
chr17	66214462	APOH	OID21328	CD302	trans	1	2.988	0.998055	C	A	APOH,CEP112,PRKCA,PRKCA-AS1,MIR634,CACNG5	54.654	54.654	0.297	0.297
chr17	66214462	APOH	OID21495	TXNDC15	trans	1	2.988	0.998055	C	A	APOH,CEP112,PRKCA,PRKCA-AS1,MIR634,CACNG5	155.6	155.6	0.503	0.503
chr19	19268740	TM6SF2	OID20088	PON2	trans	1	7.521	0.999326	T	C	TM6SF2,HAPLN4,SUGP1,NCAN,MAU2,NR2C2AP	27.695	27.695	0.133	0.133
chr19	19268740	TM6SF2	OID20142	DPP7	trans	1	7.521	0.999326	T	C	TM6SF2,HAPLN4,SUGP1,NCAN,MAU2,NR2C2AP	36.145	36.145	0.151	0.151
chr19	19268740	TM6SF2	OID20219	SERPINA12	trans	1	7.521	0.999326	T	C	TM6SF2,HAPLN4,SUGP1,NCAN,MAU2,NR2C2AP	12.931	12.931	0.101	0.101
chr19	19268740	TM6SF2	OID20235	PCSK9	trans	1	7.521	0.999326	T	C	TM6SF2,HAPLN4,SUGP1,NCAN,MAU2,NR2C2AP	26.593	26.593	-0.137	-0.137
chr19	19268740	TM6SF2	OID20240	LDLR	trans	1	7.521	0.999326	T	C	TM6SF2,HAPLN4,SUGP1,NCAN,MAU2,NR2C2AP	23.4	23.462	-0.129	-0.126
chr19	19268740	TM6SF2	OID20276	CTSB	trans	1	7.521	0.999326	T	C	TM6SF2,HAPLN4,SUGP1,NCAN,MAU2,NR2C2AP	31.191	31.191	0.128	0.128
chr19	19268740	TM6SF2	OID20296	GUSB	trans	1	7.521	0.999326	T	C	TM6SF2,HAPLN4,SUGP1,NCAN,MAU2,NR2C2AP	57.261	57.261	0.192	0.192
chr19	19268740	TM6SF2	OID20358	CTSD	trans	1	7.521	0.999326	T	C	TM6SF2,HAPLN4,SUGP1,NCAN,MAU2,NR2C2AP	13.305	13.305	0.093	0.093
chr19	19268740	TM6SF2	OID20575	HSD11B1	trans	1	7.521	0.999326	T	C	TM6SF2,HAPLN4,SUGP1,NCAN,MAU2,NR2C2AP	67.865	67.865	0.216	0.216
chr19	19268740	TM6SF2	OID20660	CTSO	trans	1	7.521	0.999326	T	C	TM6SF2,HAPLN4,SUGP1,NCAN,MAU2,NR2C2AP	103.02	103.02	0.261	0.261
chr19	19268740	TM6SF2	OID20676	SMPDL3A	trans	1	7.521	0.999326	T	C	TM6SF2,HAPLN4,SUGP1,NCAN,MAU2,NR2C2AP	46.32	46.32	0.193	0.193
chr19	19268740	TM6SF2	OID20931	NAAA	trans	1	7.521	0.999326	T	C	TM6SF2,HAPLN4,SUGP1,NCAN,MAU2,NR2C2AP	27.302	27.111	0.121	0.12
chr19	19268740	TM6SF2	OID20949	GLB1	trans	1	7.521	0.999326	T	C	TM6SF2,HAPLN4,SUGP1,NCAN,MAU2,NR2C2AP	55.841	55.841	0.191	0.191
chr19	19268740	TM6SF2	OID21028	SMPD1	trans	1	7.521	0.999326	T	C	TM6SF2,HAPLN4,SUGP1,NCAN,MAU2,NR2C2AP	40.187	40.187	0.169	0.169
chr19	19268740	TM6SF2	OID21138	ARSA	trans	1	7.521	0.999326	T	C	TM6SF2,HAPLN4,SUGP1,NCAN,MAU2,NR2C2AP	37.987	37.987	0.167	0.167
chr19	19268740	TM6SF2	OID21474	DCBLD2	trans	1	7.521	0.999326	T	C	TM6SF2,HAPLN4,SUGP1,NCAN,MAU2,NR2C2AP	19.364	19.639	-0.115	-0.115
chr19	19268740	TM6SF2	OID21515	CREG1	trans	1	7.521	0.999326	T	C	TM6SF2,HAPLN4,SUGP1,NCAN,MAU2,NR2C2AP	61.389	61.389	0.206	0.206
chr19	19269704	TM6SF2	OID20142	DPP7	trans	1	1.379	0.987243	G	A	TM6SF2,SUGP1,HAPLN4,NCAN,MAU2,NR2C2AP	16.422	18.333	0.223	0.236
chr19	19269704	TM6SF2	OID20244	CES1	trans	1	1.379	0.987243	G	A	TM6SF2,SUGP1,HAPLN4,NCAN,MAU2,NR2C2AP	11.312	12.96	0.191	0.205
chr19	19269704	TM6SF2	OID20276	CTSB	trans	1	1.379	0.987243	G	A	TM6SF2,SUGP1,HAPLN4,NCAN,MAU2,NR2C2AP	8.4762	9.7229	0.143	0.154
chr19	19269704	TM6SF2	OID20296	GUSB	trans	1	1.379	0.987243	G	A	TM6SF2,SUGP1,HAPLN4,NCAN,MAU2,NR2C2AP	15.209	17.559	0.216	0.233
chr19	19269704	TM6SF2	OID20365	CTSZ	trans	1	1.379	0.987243	G	A	TM6SF2,SUGP1,HAPLN4,NCAN,MAU2,NR2C2AP	18.024	20.348	0.24	0.255
chr19	19269704	TM6SF2	OID20575	HSD11B1	trans	1	1.379	0.987243	G	A	TM6SF2,SUGP1,HAPLN4,NCAN,MAU2,NR2C2AP	23.509	26.822	0.28	0.299
chr19	19269704	TM6SF2	OID20660	CTSO	trans	1	1.379	0.987243	G	A	TM6SF2,SUGP1,HAPLN4,NCAN,MAU2,NR2C2AP	31.699	36.478	0.321	0.344
chr19	19269704	TM6SF2	OID20750	TPP1	trans	1	1.379	0.987243	G	A	TM6SF2,SUGP1,HAPLN4,NCAN,MAU2,NR2C2AP	12.062	13.145	0.199	0.208
chr19	19269704	TM6SF2	OID20949	GLB1	trans	1	1.379	0.987243	G	A	TM6SF2,SUGP1,HAPLN4,NCAN,MAU2,NR2C2AP	19.07	21.68	0.246	0.262
chr19	19269704	TM6SF2	OID21138	ARSA	trans	1	1.379	0.987243	G	A	TM6SF2,SUGP1,HAPLN4,NCAN,MAU2,NR2C2AP	9.9013	11.437	0.185	0.199
chr19	19269704	TM6SF2	OID21468	IDUA	trans	1	1.379	0.987243	G	A	TM6SF2,SUGP1,HAPLN4,NCAN,MAU2,NR2C2AP	8.8743	10.043	0.155	0.165
chr19	19269704	TM6SF2	OID21473	PLA2G15	trans	1	1.379	0.987243	G	A	TM6SF2,SUGP1,HAPLN4,NCAN,MAU2,NR2C2AP	15.074	16.553	0.217	0.228
chr19	19269704	TM6SF2	OID21515	CREG1	trans	1	1.379	0.987243	G	A	TM6SF2,SUGP1,HAPLN4,NCAN,MAU2,NR2C2AP	23.683	26.905	0.283	0.301
chr19	19259532	TM6SF2	OID21468	IDUA	trans	0.96	7.274	0.999512	*	!	HAPLN4,TM6SF2,NCAN,SUGP1,NR2C2AP,RFXANK	25.849	25.849	0.124	0.124
chr19	19277691	TM6SF2	OID20310	PTPRF	trans	0.98	7.608	0.999834	!	A	SUGP1,TM6SF2,HAPLN4,NCAN,MAU2,NR2C2AP	12.743	13.531	-0.092	-0.095
chr19	19277691	TM6SF2	OID20365	CTSZ	trans	0.98	7.608	0.999834	!	A	SUGP1,TM6SF2,HAPLN4,NCAN,MAU2,NR2C2AP	44.61	44.61	0.17	0.17
chr19	19277691	TM6SF2	OID20416	GGH	trans	0.98	7.608	0.999834	!	A	SUGP1,TM6SF2,HAPLN4,NCAN,MAU2,NR2C2AP	17.13	17.18	0.101	0.101
chr19	19277691	TM6SF2	OID21388	NPY	trans	0.98	7.608	0.999834	!	A	SUGP1,TM6SF2,HAPLN4,NCAN,MAU2,NR2C2AP	9.9266	9.6444	-0.08	-0.078
chr19	19283081	TM6SF2	OID20750	TPP1	trans	0.96	7.52	0.999683	AG	A	SUGP1,TM6SF2,HAPLN4,NCAN,MAU2,NR2C2AP	18.975	18.817	0.113	0.113
chr19	19283081	TM6SF2	OID21473	PLA2G15	trans	0.96	7.52	0.999683	AG	A	SUGP1,TM6SF2,HAPLN4,NCAN,MAU2,NR2C2AP	21.707	21.707	0.118	0.118
chr19	19296909	TM6SF2	OID20117	ADH4	trans	0.94	7.638	0.999702	C	T	SUGP1,TM6SF2,MAU2,HAPLN4,NCAN,GATAD2A	11.839	11.839	0.087	0.087
chr19	19296909	TM6SF2	OID20137	ACY1	trans	0.94	7.638	0.999702	C	T	SUGP1,TM6SF2,MAU2,HAPLN4,NCAN,GATAD2A	10.717	10.717	0.083	0.083
chr19	19296909	TM6SF2	OID20166	GSTA1	trans	0.94	7.638	0.999702	C	T	SUGP1,TM6SF2,MAU2,HAPLN4,NCAN,GATAD2A	12.317	12.326	0.088	0.088
chr19	19296909	TM6SF2	OID20244	CES1	trans	0.94	7.638	0.999702	C	T	SUGP1,TM6SF2,MAU2,HAPLN4,NCAN,GATAD2A	46.644	46.644	0.178	0.178
chr19	19296909	TM6SF2	OID20269	MET	trans	0.94	7.638	0.999702	C	T	SUGP1,TM6SF2,MAU2,HAPLN4,NCAN,GATAD2A	18.095	18.365	-0.107	-0.108
chr19	19296909	TM6SF2	OID20804	C19orf12	trans	0.94	7.638	0.999702	C	T	SUGP1,TM6SF2,MAU2,HAPLN4,NCAN,GATAD2A	8.4326	8.9094	0.073	0.075
chr19	19296909	TM6SF2	OID20852	SLC39A14	trans	0.94	7.638	0.999702	C	T	SUGP1,TM6SF2,MAU2,HAPLN4,NCAN,GATAD2A	13.223	13.223	-0.092	-0.092
chr19	19296909	TM6SF2	OID21242	GSTA3	trans	0.94	7.638	0.999702	C	T	SUGP1,TM6SF2,MAU2,HAPLN4,NCAN,GATAD2A	10.682	10.682	0.082	0.082
chr19	19296909	TM6SF2	OID21296	KRT18	trans	0.94	7.638	0.999702	C	T	SUGP1,TM6SF2,MAU2,HAPLN4,NCAN,GATAD2A	16.415	16.415	0.104	0.104
chr19	19296909	TM6SF2	OID21425	SCLY	trans	0.94	7.638	0.999702	C	T	SUGP1,TM6SF2,MAU2,HAPLN4,NCAN,GATAD2A	10.103	10.133	0.08	0.08
chr19	19308262	TM6SF2	OID20170	CDH2	trans	0.94	7.645	0.999815	A	G	SUGP1,MAU2,TM6SF2,HAPLN4,NCAN,GATAD2A	9.7905	9.7905	0.079	0.079
chr19	19321481	TM6SF2	OID20669	KYNU	trans	0.88	7.048	0.999592	A	AG	MAU2,SUGP1,TM6SF2,HAPLN4,GATAD2A,NCAN	14.308	14.308	0.1	0.1
chr19	19321482	TM6SF2	OID20261	FUCA1	trans	0.88	7.048	0.999592	!	G	MAU2,SUGP1,TM6SF2,HAPLN4,GATAD2A,NCAN	11.673	11.673	0.086	0.086
chr19	19321482	TM6SF2	OID21480	DCXR	trans	0.88	7.048	0.999592	!	G	MAU2,SUGP1,TM6SF2,HAPLN4,GATAD2A,NCAN	15.195	15.195	0.103	0.103
chr19	19346108	TM6SF2	OID20104	ENTPD5	trans	0.82	8.723	0.999438	T	C	MAU2,SUGP1,GATAD2A,TM6SF2,HAPLN4,MIR640	9.067	9.1097	0.069	0.069
chr19	19367068	TM6SF2	OID20786	AGRN	trans	0.85	8.411	0.99927	!	A	MAU2,GATAD2A,SUGP1,MIR640,TM6SF2,HAPLN4	10.654	10.654	0.079	0.079
chr19	44908684	APOE	OID20137	ACY1	trans	1	15.594	0.99935	C	T	APOE,TOMM40,APOC1,APOC1P1,NECTIN2,APOC4	10.06	9.9764	-0.057	-0.057
chr19	44908684	APOE	OID20244	CES1	trans	1	15.594	0.99935	C	T	APOE,TOMM40,APOC1,APOC1P1,NECTIN2,APOC4	25.169	24.959	-0.093	-0.092
chr19	44908684	APOE	OID20296	GUSB	trans	1	15.594	0.99935	C	T	APOE,TOMM40,APOC1,APOC1P1,NECTIN2,APOC4	13.534	13.378	-0.065	-0.064
chr19	44908684	APOE	OID20337	PRCP	trans	1	15.594	0.99935	C	T	APOE,TOMM40,APOC1,APOC1P1,NECTIN2,APOC4	10.342	10.342	-0.057	-0.057
chr19	44908684	APOE	OID20365	CTSZ	trans	1	15.594	0.99935	C	T	APOE,TOMM40,APOC1,APOC1P1,NECTIN2,APOC4	22.428	22.277	-0.086	-0.085
chr19	44908684	APOE	OID20575	HSD11B1	trans	1	15.594	0.99935	C	T	APOE,TOMM40,APOC1,APOC1P1,NECTIN2,APOC4	16.486	16.907	0.074	0.075
chr19	44908684	APOE	OID20605	IL32	trans	1	15.594	0.99935	C	T	APOE,TOMM40,APOC1,APOC1P1,NECTIN2,APOC4	32.934	32.934	0.107	0.107
chr19	44908684	APOE	OID20611	TNFSF10	trans	1	15.594	0.99935	C	T	APOE,TOMM40,APOC1,APOC1P1,NECTIN2,APOC4	13.178	11.586	-0.067	-0.061
chr19	44908684	APOE	OID20652	IL18R1	trans	1	15.594	0.99935	C	T	APOE,TOMM40,APOC1,APOC1P1,NECTIN2,APOC4	13.166	13.265	-0.056	-0.056
chr19	44908684	APOE	OID20660	CTSO	trans	1	15.594	0.99935	C	T	APOE,TOMM40,APOC1,APOC1P1,NECTIN2,APOC4	13.381	13.267	-0.065	-0.064
chr19	44908684	APOE	OID20676	SMPDL3A	trans	1	15.594	0.99935	C	T	APOE,TOMM40,APOC1,APOC1P1,NECTIN2,APOC4	20.364	20.22	-0.09	-0.089
chr19	44908684	APOE	OID20847	PTS	trans	1	15.594	0.99935	C	T	APOE,TOMM40,APOC1,APOC1P1,NECTIN2,APOC4	8.9487	8.9584	-0.054	-0.054
chr19	44908684	APOE	OID20883	BRK1	trans	1	15.594	0.99935	C	T	APOE,TOMM40,APOC1,APOC1P1,NECTIN2,APOC4	69.694	50.804	0.156	0.133
chr19	44908684	APOE	OID20887	HMOX2	trans	1	15.594	0.99935	C	T	APOE,TOMM40,APOC1,APOC1P1,NECTIN2,APOC4	35.625	35.625	0.112	0.112
chr19	44908684	APOE	OID20931	NAAA	trans	1	15.594	0.99935	C	T	APOE,TOMM40,APOC1,APOC1P1,NECTIN2,APOC4	45.822	45.822	-0.112	-0.112
chr19	44908684	APOE	OID20949	GLB1	trans	1	15.594	0.99935	C	T	APOE,TOMM40,APOC1,APOC1P1,NECTIN2,APOC4	16.223	16.104	-0.072	-0.071
chr19	44908684	APOE	OID21028	SMPD1	trans	1	15.594	0.99935	C	T	APOE,TOMM40,APOC1,APOC1P1,NECTIN2,APOC4	26.034	25.869	-0.096	-0.096
chr19	44908684	APOE	OID21054	CPM	trans	1	15.594	0.99935	C	T	APOE,TOMM40,APOC1,APOC1P1,NECTIN2,APOC4	12.721	14.226	-0.065	-0.069
chr19	44908684	APOE	OID21104	THBS2	trans	1	15.594	0.99935	C	T	APOE,TOMM40,APOC1,APOC1P1,NECTIN2,APOC4	10.873	10.795	-0.059	-0.059
chr19	44908684	APOE	OID21105	PLA2G7	trans	1	15.594	0.99935	C	T	APOE,TOMM40,APOC1,APOC1P1,NECTIN2,APOC4	247.27	184.59	0.302	0.259
chr19	44908684	APOE	OID21138	ARSA	trans	1	15.594	0.99935	C	T	APOE,TOMM40,APOC1,APOC1P1,NECTIN2,APOC4	12.654	12.521	-0.067	-0.067
chr19	44908684	APOE	OID21183	PDGFC	trans	1	15.594	0.99935	C	T	APOE,TOMM40,APOC1,APOC1P1,NECTIN2,APOC4	30.679	21.757	-0.104	-0.087
chr19	44908684	APOE	OID21247	GFAP	trans	1	15.594	0.99935	C	T	APOE,TOMM40,APOC1,APOC1P1,NECTIN2,APOC4	55.211	55.211	0.139	0.139
chr19	44908684	APOE	OID21282	CDHR2	trans	1	15.594	0.99935	C	T	APOE,TOMM40,APOC1,APOC1P1,NECTIN2,APOC4	19.92	19.92	-0.082	-0.082
chr19	44908684	APOE	OID21296	KRT18	trans	1	15.594	0.99935	C	T	APOE,TOMM40,APOC1,APOC1P1,NECTIN2,APOC4	10.546	10.44	-0.059	-0.059
chr19	44908684	APOE	OID21302	RP2	trans	1	15.594	0.99935	C	T	APOE,TOMM40,APOC1,APOC1P1,NECTIN2,APOC4	59.91	59.91	0.145	0.145
chr19	44908684	APOE	OID21468	IDUA	trans	1	15.594	0.99935	C	T	APOE,TOMM40,APOC1,APOC1P1,NECTIN2,APOC4	20.17	19.968	-0.076	-0.076
chr19	44908684	APOE	OID21500	CTSF	trans	1	15.594	0.99935	C	T	APOE,TOMM40,APOC1,APOC1P1,NECTIN2,APOC4	15.244	15.244	-0.071	-0.071
chr19	44908684	APOE	OID21507	FGFBP1	trans	1	15.594	0.99935	C	T	APOE,TOMM40,APOC1,APOC1P1,NECTIN2,APOC4	26.3	13.039	0.097	0.067
chr19	44908684	APOE	OID21514	FURIN	trans	1	15.594	0.99935	C	T	APOE,TOMM40,APOC1,APOC1P1,NECTIN2,APOC4	13.13	13.13	-0.066	-0.066
chr19	44908684	APOE	OID21515	CREG1	trans	1	15.594	0.99935	C	T	APOE,TOMM40,APOC1,APOC1P1,NECTIN2,APOC4	41.531	41.353	-0.12	-0.12
chr19	44909967	APOE	OID21106	NOMO1	trans	0.97	15.522	0.998886	TG	!	APOE,APOC1,TOMM40,APOC1P1,NECTIN2,APOC4	9.2089	9.2089	-0.057	-0.057
chr19	44909967	APOE	OID21122	CD99L2	trans	0.97	15.522	0.998886	TG	!	APOE,APOC1,TOMM40,APOC1P1,NECTIN2,APOC4	24.869	19.323	-0.094	-0.083
chr19	44909969	APOE	OID20374	APOM	trans	0.97	15.523	0.998956	*	!	APOE,APOC1,TOMM40,APOC1P1,NECTIN2,APOC4	12.045	12.045	0.063	0.063
chr19	44909969	APOE	OID20573	CLEC4A	trans	0.97	15.531	0.998912	!	G	APOE,APOC1,TOMM40,APOC1P1,NECTIN2,APOC4	13.71	14.299	0.069	0.071
chr22	43928847	PNPLA3	OID20075	CA5A	trans	1	21.559	0.998048	G	C	PNPLA3,SAMM50,PNPLA5,SULT4A1,PARVB,LOC105373057	13.091	13.091	0.057	0.057
chr22	43928847	PNPLA3	OID20117	ADH4	trans	1	21.559	0.998048	G	C	PNPLA3,SAMM50,PNPLA5,SULT4A1,PARVB,LOC105373057	33.774	33.774	0.097	0.097
chr22	43928847	PNPLA3	OID20137	ACY1	trans	1	21.559	0.998048	G	C	PNPLA3,SAMM50,PNPLA5,SULT4A1,PARVB,LOC105373057	22.712	22.712	0.079	0.079
chr22	43928847	PNPLA3	OID20139	AGXT	trans	1	21.559	0.998048	G	C	PNPLA3,SAMM50,PNPLA5,SULT4A1,PARVB,LOC105373057	19.929	19.929	0.073	0.073
chr22	43928847	PNPLA3	OID20208	COL4A1	trans	1	21.559	0.998048	G	C	PNPLA3,SAMM50,PNPLA5,SULT4A1,PARVB,LOC105373057	15.497	15.497	0.066	0.066
chr22	43928847	PNPLA3	OID20219	SERPINA12	trans	1	21.559	0.998048	G	C	PNPLA3,SAMM50,PNPLA5,SULT4A1,PARVB,LOC105373057	9.6805	9.6805	0.055	0.055
chr22	43928847	PNPLA3	OID20227	FBP1	trans	1	21.559	0.998048	G	C	PNPLA3,SAMM50,PNPLA5,SULT4A1,PARVB,LOC105373057	21.916	21.916	0.077	0.077
chr22	43928847	PNPLA3	OID20236	IGFBP7	trans	1	21.559	0.998048	G	C	PNPLA3,SAMM50,PNPLA5,SULT4A1,PARVB,LOC105373057	9.2788	9.2788	0.049	0.049
chr22	43928847	PNPLA3	OID20249	ADAMTS13	trans	1	21.559	0.998048	G	C	PNPLA3,SAMM50,PNPLA5,SULT4A1,PARVB,LOC105373057	15.449	15.449	0.064	0.064
chr22	43928847	PNPLA3	OID20273	ALCAM	trans	1	21.559	0.998048	G	C	PNPLA3,SAMM50,PNPLA5,SULT4A1,PARVB,LOC105373057	20.898	20.898	0.076	0.076
chr22	43928847	PNPLA3	OID20296	GUSB	trans	1	21.559	0.998048	G	C	PNPLA3,SAMM50,PNPLA5,SULT4A1,PARVB,LOC105373057	13.622	13.622	0.058	0.058
chr22	43928847	PNPLA3	OID20314	ACP5	trans	1	21.559	0.998048	G	C	PNPLA3,SAMM50,PNPLA5,SULT4A1,PARVB,LOC105373057	11.142	11.142	0.054	0.054
chr22	43928847	PNPLA3	OID20337	PRCP	trans	1	21.559	0.998048	G	C	PNPLA3,SAMM50,PNPLA5,SULT4A1,PARVB,LOC105373057	9.7688	9.7688	0.05	0.05
chr22	43928847	PNPLA3	OID20389	AOC3	trans	1	21.559	0.998048	G	C	PNPLA3,SAMM50,PNPLA5,SULT4A1,PARVB,LOC105373057	9.3147	9.3147	0.048	0.048
chr22	43928847	PNPLA3	OID20406	DPP4	trans	1	21.559	0.998048	G	C	PNPLA3,SAMM50,PNPLA5,SULT4A1,PARVB,LOC105373057	10.331	10.193	0.053	0.052
chr22	43928847	PNPLA3	OID20407	ANGPTL3	trans	1	21.559	0.998048	G	C	PNPLA3,SAMM50,PNPLA5,SULT4A1,PARVB,LOC105373057	10.226	10.226	0.051	0.051
chr22	43928847	PNPLA3	OID20508	SULT2A1	trans	1	21.559	0.998048	G	C	PNPLA3,SAMM50,PNPLA5,SULT4A1,PARVB,LOC105373057	20.48	20.48	0.074	0.074
chr22	43928847	PNPLA3	OID20612	TLR3	trans	1	21.559	0.998048	G	C	PNPLA3,SAMM50,PNPLA5,SULT4A1,PARVB,LOC105373057	10.869	10.869	0.052	0.052
chr22	43928847	PNPLA3	OID20669	KYNU	trans	1	21.559	0.998048	G	C	PNPLA3,SAMM50,PNPLA5,SULT4A1,PARVB,LOC105373057	30.844	30.844	0.093	0.093
chr22	43928847	PNPLA3	OID20731	TREM2	trans	1	21.559	0.998048	G	C	PNPLA3,SAMM50,PNPLA5,SULT4A1,PARVB,LOC105373057	14.856	14.856	0.063	0.063
chr22	43928847	PNPLA3	OID20734	ROBO1	trans	1	21.559	0.998048	G	C	PNPLA3,SAMM50,PNPLA5,SULT4A1,PARVB,LOC105373057	9.7777	9.7777	0.051	0.051
chr22	43928847	PNPLA3	OID20804	C19orf12	trans	1	21.559	0.998048	G	C	PNPLA3,SAMM50,PNPLA5,SULT4A1,PARVB,LOC105373057	31.014	31.014	0.093	0.093
chr22	43928847	PNPLA3	OID20847	PTS	trans	1	21.559	0.998048	G	C	PNPLA3,SAMM50,PNPLA5,SULT4A1,PARVB,LOC105373057	26.403	26.403	0.085	0.085
chr22	43928847	PNPLA3	OID20909	GGT5	trans	1	21.559	0.998048	G	C	PNPLA3,SAMM50,PNPLA5,SULT4A1,PARVB,LOC105373057	7.5923	9.3567	0.045	0.047
chr22	43928847	PNPLA3	OID20940	CDCP1	trans	1	21.559	0.998048	G	C	PNPLA3,SAMM50,PNPLA5,SULT4A1,PARVB,LOC105373057	12.893	12.893	0.059	0.059
chr22	43928847	PNPLA3	OID20946	FLRT2	trans	1	21.559	0.998048	G	C	PNPLA3,SAMM50,PNPLA5,SULT4A1,PARVB,LOC105373057	9.5978	9.5978	0.047	0.047
chr22	43928847	PNPLA3	OID20975	HNMT	trans	1	21.559	0.998048	G	C	PNPLA3,SAMM50,PNPLA5,SULT4A1,PARVB,LOC105373057	14.975	14.975	0.06	0.06
chr22	43928847	PNPLA3	OID20986	RBKS	trans	1	21.559	0.998048	G	C	PNPLA3,SAMM50,PNPLA5,SULT4A1,PARVB,LOC105373057	12.654	12.654	0.058	0.058
chr22	43928847	PNPLA3	OID21028	SMPD1	trans	1	21.559	0.998048	G	C	PNPLA3,SAMM50,PNPLA5,SULT4A1,PARVB,LOC105373057	17.256	17.256	0.07	0.07
chr22	43928847	PNPLA3	OID21063	MSR1	trans	1	21.559	0.998048	G	C	PNPLA3,SAMM50,PNPLA5,SULT4A1,PARVB,LOC105373057	9.0589	9.0589	0.047	0.047
chr22	43928847	PNPLA3	OID21104	THBS2	trans	1	21.559	0.998048	G	C	PNPLA3,SAMM50,PNPLA5,SULT4A1,PARVB,LOC105373057	16.642	16.642	0.066	0.066
chr22	43928847	PNPLA3	OID21124	PLAU	trans	1	21.559	0.998048	G	C	PNPLA3,SAMM50,PNPLA5,SULT4A1,PARVB,LOC105373057	9.3417	9.3417	0.05	0.05
chr22	43928847	PNPLA3	OID21128	ALDH1A1	trans	1	21.559	0.998048	G	C	PNPLA3,SAMM50,PNPLA5,SULT4A1,PARVB,LOC105373057	20.305	20.305	0.075	0.075
chr22	43928847	PNPLA3	OID21242	GSTA3	trans	1	21.559	0.998048	G	C	PNPLA3,SAMM50,PNPLA5,SULT4A1,PARVB,LOC105373057	27.772	27.772	0.087	0.087
chr22	43928847	PNPLA3	OID21294	ADGRG1	trans	1	21.559	0.998048	G	C	PNPLA3,SAMM50,PNPLA5,SULT4A1,PARVB,LOC105373057	19.149	19.149	0.073	0.073
chr22	43928847	PNPLA3	OID21312	IGSF3	trans	1	21.559	0.998048	G	C	PNPLA3,SAMM50,PNPLA5,SULT4A1,PARVB,LOC105373057	13.103	13.103	0.06	0.06
chr22	43928847	PNPLA3	OID21395	HAO1	trans	1	21.559	0.998048	G	C	PNPLA3,SAMM50,PNPLA5,SULT4A1,PARVB,LOC105373057	12.845	12.845	0.059	0.059
chr22	43928847	PNPLA3	OID21425	SCLY	trans	1	21.559	0.998048	G	C	PNPLA3,SAMM50,PNPLA5,SULT4A1,PARVB,LOC105373057	19.979	19.979	0.074	0.074
chr22	43928847	PNPLA3	OID21453	SORD	trans	1	21.559	0.998048	G	C	PNPLA3,SAMM50,PNPLA5,SULT4A1,PARVB,LOC105373057	17.705	17.705	0.07	0.07
chr22	43928847	PNPLA3	OID21480	DCXR	trans	1	21.559	0.998048	G	C	PNPLA3,SAMM50,PNPLA5,SULT4A1,PARVB,LOC105373057	25.458	25.458	0.084	0.084
chr22	43928847	PNPLA3	OID21515	CREG1	trans	1	21.559	0.998048	G	C	PNPLA3,SAMM50,PNPLA5,SULT4A1,PARVB,LOC105373057	15.442	15.442	0.065	0.065
chr22	43928850	PNPLA3	OID20217	HMOX1	trans	0.99	21.551	0.998098	T	C	PNPLA3,SAMM50,PNPLA5,SULT4A1,PARVB,LOC105373057	13.76	13.908	0.061	0.062
chr22	43928850	PNPLA3	OID20307	CNTN1	trans	0.99	21.551	0.998098	T	C	PNPLA3,SAMM50,PNPLA5,SULT4A1,PARVB,LOC105373057	11.764	11.764	0.056	0.056
chr22	43928850	PNPLA3	OID20586	LTA	trans	0.99	21.551	0.998098	T	C	PNPLA3,SAMM50,PNPLA5,SULT4A1,PARVB,LOC105373057	12.663	12.663	0.054	0.054
chr22	43928850	PNPLA3	OID20676	SMPDL3A	trans	0.99	21.551	0.998098	T	C	PNPLA3,SAMM50,PNPLA5,SULT4A1,PARVB,LOC105373057	12.449	12.449	0.062	0.062
chr22	43928850	PNPLA3	OID21048	SCARF2	trans	0.99	21.551	0.998098	T	C	PNPLA3,SAMM50,PNPLA5,SULT4A1,PARVB,LOC105373057	8.0774	8.8316	0.047	0.047
chr22	43928975	PNPLA3	OID20133	PDGFRA	trans	0.99	21.369	0.99969	A	G	PNPLA3,SAMM50,PNPLA5,SULT4A1,PARVB,LOC105373057	13.868	13.868	0.06	0.06
chr22	43928975	PNPLA3	OID20163	PDCD6	trans	0.99	21.369	0.99969	A	G	PNPLA3,SAMM50,PNPLA5,SULT4A1,PARVB,LOC105373057	9.3336	9.3214	0.034	0.034
chr22	43928975	PNPLA3	OID20166	GSTA1	trans	0.99	21.369	0.99969	A	G	PNPLA3,SAMM50,PNPLA5,SULT4A1,PARVB,LOC105373057	36.778	36.778	0.101	0.101
chr22	43928975	PNPLA3	OID20169	SDC1	trans	0.99	21.369	0.99969	A	G	PNPLA3,SAMM50,PNPLA5,SULT4A1,PARVB,LOC105373057	10.282	10.282	0.051	0.051
chr22	43928975	PNPLA3	OID20215	DDC	trans	0.99	21.369	0.99969	A	G	PNPLA3,SAMM50,PNPLA5,SULT4A1,PARVB,LOC105373057	26.815	26.815	0.085	0.085
chr22	43928975	PNPLA3	OID20316	FAS	trans	0.99	21.369	0.99969	A	G	PNPLA3,SAMM50,PNPLA5,SULT4A1,PARVB,LOC105373057	14.091	14.091	0.062	0.062
chr22	43928975	PNPLA3	OID20318	GAS6	trans	0.99	21.369	0.99969	A	G	PNPLA3,SAMM50,PNPLA5,SULT4A1,PARVB,LOC105373057	18.673	18.673	0.073	0.073
chr22	43928975	PNPLA3	OID20322	SPP1	trans	0.99	21.369	0.99969	A	G	PNPLA3,SAMM50,PNPLA5,SULT4A1,PARVB,LOC105373057	13.056	13.056	0.059	0.059
chr22	43928975	PNPLA3	OID20374	APOM	trans	0.99	21.369	0.99969	A	G	PNPLA3,SAMM50,PNPLA5,SULT4A1,PARVB,LOC105373057	12.067	12.067	-0.057	-0.057
chr22	43928975	PNPLA3	OID20398	IGFBP3	trans	0.99	21.369	0.99969	A	G	PNPLA3,SAMM50,PNPLA5,SULT4A1,PARVB,LOC105373057	16.427	16.427	-0.065	-0.065
chr22	43928975	PNPLA3	OID20592	TNFSF11	trans	0.99	21.369	0.99969	A	G	PNPLA3,SAMM50,PNPLA5,SULT4A1,PARVB,LOC105373057	9.9645	9.9645	-0.051	-0.051
chr22	43928975	PNPLA3	OID20605	IL32	trans	0.99	21.369	0.99969	A	G	PNPLA3,SAMM50,PNPLA5,SULT4A1,PARVB,LOC105373057	13.189	13.189	0.06	0.06
chr22	43928975	PNPLA3	OID20634	NFASC	trans	0.99	21.369	0.99969	A	G	PNPLA3,SAMM50,PNPLA5,SULT4A1,PARVB,LOC105373057	14.907	14.907	0.064	0.064
chr22	43928975	PNPLA3	OID20660	CTSO	trans	0.99	21.369	0.99969	A	G	PNPLA3,SAMM50,PNPLA5,SULT4A1,PARVB,LOC105373057	13.465	13.465	0.059	0.059
chr22	43928975	PNPLA3	OID20725	OMD	trans	0.99	21.369	0.99969	A	G	PNPLA3,SAMM50,PNPLA5,SULT4A1,PARVB,LOC105373057	10.709	10.709	0.053	0.053
chr22	43928975	PNPLA3	OID20735	TNFRSF11B	trans	0.99	21.369	0.99969	A	G	PNPLA3,SAMM50,PNPLA5,SULT4A1,PARVB,LOC105373057	17.435	17.435	0.068	0.068
chr22	43928975	PNPLA3	OID20931	NAAA	trans	0.99	21.369	0.99969	A	G	PNPLA3,SAMM50,PNPLA5,SULT4A1,PARVB,LOC105373057	9.1003	9.1003	0.043	0.043
chr22	43928975	PNPLA3	OID20978	AFP	trans	0.99	21.369	0.99969	A	G	PNPLA3,SAMM50,PNPLA5,SULT4A1,PARVB,LOC105373057	12.018	12.049	-0.055	-0.055
chr22	43928975	PNPLA3	OID21114	SOD2	trans	0.99	21.369	0.99969	A	G	PNPLA3,SAMM50,PNPLA5,SULT4A1,PARVB,LOC105373057	9.2577	9.2577	0.05	0.05
chr22	43928975	PNPLA3	OID21296	KRT18	trans	0.99	21.369	0.99969	A	G	PNPLA3,SAMM50,PNPLA5,SULT4A1,PARVB,LOC105373057	37.398	37.398	0.103	0.103
chr22	43928975	PNPLA3	OID21397	EPS8L2	trans	0.99	21.369	0.99969	A	G	PNPLA3,SAMM50,PNPLA5,SULT4A1,PARVB,LOC105373057	12.99	12.99	0.059	0.059
chr22	43945024	PNPLA3	OID20264	DKK3	trans	0.89	23.119	0.999507	T	C	PNPLA3,SAMM50,PNPLA5,PARVB,SULT4A1,LOC105373057	9.8178	9.8178	0.051	0.051
chr22	43945024	PNPLA3	OID20347	CNDP1	trans	0.89	23.119	0.999507	T	C	PNPLA3,SAMM50,PNPLA5,PARVB,SULT4A1,LOC105373057	11.034	11.034	-0.053	-0.053
chr22	43945024	PNPLA3	OID20360	CD163	trans	0.89	23.119	0.999507	T	C	PNPLA3,SAMM50,PNPLA5,PARVB,SULT4A1,LOC105373057	9.9731	9.9731	0.051	0.051
chr22	43945024	PNPLA3	OID20390	NRP1	trans	0.89	23.119	0.999507	T	C	PNPLA3,SAMM50,PNPLA5,PARVB,SULT4A1,LOC105373057	9.1648	9.1648	0.048	0.048
chr2	27508073	GCKR	OID20106	DCN	trans	1	39.237	0.999013	T	!	GCKR,FNDC4,IFT172,KRTCAP3,NRBP1,C2orf16	21.113	21.113	-0.064	-0.064
chr2	27508073	GCKR	OID20115	MSTN	trans	1	39.237	0.999013	T	!	GCKR,FNDC4,IFT172,KRTCAP3,NRBP1,C2orf16	14.11	14.222	-0.052	-0.052
chr2	27508073	GCKR	OID20132	PCDH17	trans	1	39.237	0.999013	T	!	GCKR,FNDC4,IFT172,KRTCAP3,NRBP1,C2orf16	11.616	11.616	-0.047	-0.047
chr2	27508073	GCKR	OID20138	DOK2	trans	1	39.237	0.999013	T	!	GCKR,FNDC4,IFT172,KRTCAP3,NRBP1,C2orf16	9.076	9.076	0.041	0.041
chr2	27508073	GCKR	OID20159	ACAN	trans	1	39.237	0.999013	T	!	GCKR,FNDC4,IFT172,KRTCAP3,NRBP1,C2orf16	9.033	8.9314	-0.041	-0.04
chr2	27508073	GCKR	OID20161	TYRO3	trans	1	39.237	0.999013	T	!	GCKR,FNDC4,IFT172,KRTCAP3,NRBP1,C2orf16	8.9436	8.9436	-0.038	-0.038
chr2	27508073	GCKR	OID20169	SDC1	trans	1	39.237	0.999013	T	!	GCKR,FNDC4,IFT172,KRTCAP3,NRBP1,C2orf16	33.617	33.482	-0.081	-0.081
chr2	27508073	GCKR	OID20173	GPNMB	trans	1	39.237	0.999013	T	!	GCKR,FNDC4,IFT172,KRTCAP3,NRBP1,C2orf16	13.787	13.787	-0.051	-0.051
chr2	27508073	GCKR	OID20188	LPL	trans	1	39.237	0.999013	T	!	GCKR,FNDC4,IFT172,KRTCAP3,NRBP1,C2orf16	21.92	21.92	-0.064	-0.064
chr2	27508073	GCKR	OID20207	CXCL5	trans	1	39.237	0.999013	T	!	GCKR,FNDC4,IFT172,KRTCAP3,NRBP1,C2orf16	9.0558	9.0836	0.039	0.039
chr2	27508073	GCKR	OID20218	SNAP23	trans	1	39.237	0.999013	T	!	GCKR,FNDC4,IFT172,KRTCAP3,NRBP1,C2orf16	11.923	11.923	0.047	0.047
chr2	27508073	GCKR	OID20221	SPON2	trans	1	39.237	0.999013	T	!	GCKR,FNDC4,IFT172,KRTCAP3,NRBP1,C2orf16	8.788	8.8169	-0.04	-0.04
chr2	27508073	GCKR	OID20229	NRCAM	trans	1	39.237	0.999013	T	!	GCKR,FNDC4,IFT172,KRTCAP3,NRBP1,C2orf16	32.9	32.9	-0.081	-0.081
chr2	27508073	GCKR	OID20231	THBD	trans	1	39.237	0.999013	T	!	GCKR,FNDC4,IFT172,KRTCAP3,NRBP1,C2orf16	17.398	17.323	-0.058	-0.058
chr2	27508073	GCKR	OID20235	PCSK9	trans	1	39.237	0.999013	T	!	GCKR,FNDC4,IFT172,KRTCAP3,NRBP1,C2orf16	22.393	22.585	0.068	0.068
chr2	27508073	GCKR	OID20240	LDLR	trans	1	39.237	0.999013	T	!	GCKR,FNDC4,IFT172,KRTCAP3,NRBP1,C2orf16	26.092	26.092	0.073	0.073
chr2	27508073	GCKR	OID20244	CES1	trans	1	39.237	0.999013	T	!	GCKR,FNDC4,IFT172,KRTCAP3,NRBP1,C2orf16	44.809	44.809	0.094	0.094
chr2	27508073	GCKR	OID20246	IGFBP1	trans	1	39.237	0.999013	T	!	GCKR,FNDC4,IFT172,KRTCAP3,NRBP1,C2orf16	30.745	30.745	0.078	0.078
chr2	27508073	GCKR	OID20252	PLA2G1B	trans	1	39.237	0.999013	T	!	GCKR,FNDC4,IFT172,KRTCAP3,NRBP1,C2orf16	13.473	13.389	-0.051	-0.051
chr2	27508073	GCKR	OID20254	LTBP2	trans	1	39.237	0.999013	T	!	GCKR,FNDC4,IFT172,KRTCAP3,NRBP1,C2orf16	10.287	10.287	-0.044	-0.044
chr2	27508073	GCKR	OID20263	MB	trans	1	39.237	0.999013	T	!	GCKR,FNDC4,IFT172,KRTCAP3,NRBP1,C2orf16	15.101	15.036	-0.054	-0.054
chr2	27508073	GCKR	OID20281	SERPINA11	trans	1	39.237	0.999013	T	!	GCKR,FNDC4,IFT172,KRTCAP3,NRBP1,C2orf16	29.166	29.166	0.074	0.074
chr2	27508073	GCKR	OID20293	CST6	trans	1	39.237	0.999013	T	!	GCKR,FNDC4,IFT172,KRTCAP3,NRBP1,C2orf16	19.406	19.394	-0.062	-0.061
chr2	27508073	GCKR	OID20299	NOV	trans	1	39.237	0.999013	T	!	GCKR,FNDC4,IFT172,KRTCAP3,NRBP1,C2orf16	11.918	11.918	-0.047	-0.047
chr2	27508073	GCKR	OID20308	BPIFB1	trans	1	39.237	0.999013	T	!	GCKR,FNDC4,IFT172,KRTCAP3,NRBP1,C2orf16	9.616	9.616	-0.041	-0.041
chr2	27508073	GCKR	OID20315	ITGB2	trans	1	39.237	0.999013	T	!	GCKR,FNDC4,IFT172,KRTCAP3,NRBP1,C2orf16	15.436	15.436	-0.056	-0.056
chr2	27508073	GCKR	OID20318	GAS6	trans	1	39.237	0.999013	T	!	GCKR,FNDC4,IFT172,KRTCAP3,NRBP1,C2orf16	20.448	20.448	-0.064	-0.064
chr2	27508073	GCKR	OID20319	EGFR	trans	1	39.237	0.999013	T	!	GCKR,FNDC4,IFT172,KRTCAP3,NRBP1,C2orf16	11.266	11.266	0.046	0.046
chr2	27508073	GCKR	OID20325	IGFBP2	trans	1	39.237	0.999013	T	!	GCKR,FNDC4,IFT172,KRTCAP3,NRBP1,C2orf16	26.138	26.329	-0.073	-0.073
chr2	27508073	GCKR	OID20332	COL18A1	trans	1	39.237	0.999013	T	!	GCKR,FNDC4,IFT172,KRTCAP3,NRBP1,C2orf16	16.711	16.711	0.057	0.057
chr2	27508073	GCKR	OID20343	MCAM	trans	1	39.237	0.999013	T	!	GCKR,FNDC4,IFT172,KRTCAP3,NRBP1,C2orf16	29.128	29.128	-0.075	-0.075
chr2	27508073	GCKR	OID20346	ART3	trans	1	39.237	0.999013	T	!	GCKR,FNDC4,IFT172,KRTCAP3,NRBP1,C2orf16	13.67	13.67	-0.051	-0.051
chr2	27508073	GCKR	OID20349	F9	trans	1	39.237	0.999013	T	!	GCKR,FNDC4,IFT172,KRTCAP3,NRBP1,C2orf16	53.03	53.03	0.104	0.104
chr2	27508073	GCKR	OID20354	NCAM1	trans	1	39.237	0.999013	T	!	GCKR,FNDC4,IFT172,KRTCAP3,NRBP1,C2orf16	15.458	15.458	-0.055	-0.055
chr2	27508073	GCKR	OID20358	CTSD	trans	1	39.237	0.999013	T	!	GCKR,FNDC4,IFT172,KRTCAP3,NRBP1,C2orf16	19.648	19.648	0.062	0.062
chr2	27508073	GCKR	OID20363	AXL	trans	1	39.237	0.999013	T	!	GCKR,FNDC4,IFT172,KRTCAP3,NRBP1,C2orf16	16.682	16.682	-0.057	-0.057
chr2	27508073	GCKR	OID20372	F7	trans	1	39.237	0.999013	T	!	GCKR,FNDC4,IFT172,KRTCAP3,NRBP1,C2orf16	59.041	59.041	0.113	0.113
chr2	27508073	GCKR	OID20373	RARRES2	trans	1	39.237	0.999013	T	!	GCKR,FNDC4,IFT172,KRTCAP3,NRBP1,C2orf16	12.257	12.257	0.048	0.048
chr2	27508073	GCKR	OID20374	APOM	trans	1	39.237	0.999013	T	!	GCKR,FNDC4,IFT172,KRTCAP3,NRBP1,C2orf16	37.793	37.793	0.087	0.087
chr2	27508073	GCKR	OID20390	NRP1	trans	1	39.237	0.999013	T	!	GCKR,FNDC4,IFT172,KRTCAP3,NRBP1,C2orf16	28.563	28.563	-0.075	-0.075
chr2	27508073	GCKR	OID20394	CECR1	trans	1	39.237	0.999013	T	!	GCKR,FNDC4,IFT172,KRTCAP3,NRBP1,C2orf16	10.308	10.407	-0.044	-0.045
chr2	27508073	GCKR	OID20402	PROC	trans	1	39.237	0.999013	T	!	GCKR,FNDC4,IFT172,KRTCAP3,NRBP1,C2orf16	85.911	88.165	0.126	0.126
chr2	27508073	GCKR	OID20405	COMP	trans	1	39.237	0.999013	T	!	GCKR,FNDC4,IFT172,KRTCAP3,NRBP1,C2orf16	9.4844	9.4844	-0.043	-0.043
chr2	27508073	GCKR	OID20414	EFEMP1	trans	1	39.237	0.999013	T	!	GCKR,FNDC4,IFT172,KRTCAP3,NRBP1,C2orf16	25.032	25.108	-0.071	-0.07
chr2	27508073	GCKR	OID20421	PAPPA	trans	1	39.237	0.999013	T	!	GCKR,FNDC4,IFT172,KRTCAP3,NRBP1,C2orf16	9.6475	9.601	-0.042	-0.042
chr2	27508073	GCKR	OID20482	MILR1	trans	1	39.237	0.999013	T	!	GCKR,FNDC4,IFT172,KRTCAP3,NRBP1,C2orf16	13.37	13.37	-0.051	-0.051
chr2	27508073	GCKR	OID20545	NFATC1	trans	1	39.237	0.999013	T	!	GCKR,FNDC4,IFT172,KRTCAP3,NRBP1,C2orf16	8.7972	8.7972	0.04	0.04
chr2	27508073	GCKR	OID20556	CNTNAP2	trans	1	39.237	0.999013	T	!	GCKR,FNDC4,IFT172,KRTCAP3,NRBP1,C2orf16	11.981	11.981	-0.045	-0.045
chr2	27508073	GCKR	OID20560	SELPLG	trans	1	39.237	0.999013	T	!	GCKR,FNDC4,IFT172,KRTCAP3,NRBP1,C2orf16	11.386	11.386	0.047	0.047
chr2	27508073	GCKR	OID20597	PLXNA4	trans	1	39.237	0.999013	T	!	GCKR,FNDC4,IFT172,KRTCAP3,NRBP1,C2orf16	14.167	14.167	0.052	0.052
chr2	27508073	GCKR	OID20603	CD200	trans	1	39.237	0.999013	T	!	GCKR,FNDC4,IFT172,KRTCAP3,NRBP1,C2orf16	19.852	19.852	-0.062	-0.062
chr2	27508073	GCKR	OID20613	CXCL6	trans	1	39.237	0.999013	T	!	GCKR,FNDC4,IFT172,KRTCAP3,NRBP1,C2orf16	15.141	15.141	0.053	0.053
chr2	27508073	GCKR	OID20635	CD79B	trans	1	39.237	0.999013	T	!	GCKR,FNDC4,IFT172,KRTCAP3,NRBP1,C2orf16	12.923	12.91	-0.049	-0.049
chr2	27508073	GCKR	OID20636	CLEC7A	trans	1	39.237	0.999013	T	!	GCKR,FNDC4,IFT172,KRTCAP3,NRBP1,C2orf16	10.027	10.027	-0.045	-0.045
chr2	27508073	GCKR	OID20640	LAT	trans	1	39.237	0.999013	T	!	GCKR,FNDC4,IFT172,KRTCAP3,NRBP1,C2orf16	9.2429	9.3027	0.041	0.042
chr2	27508073	GCKR	OID20658	AGRP	trans	1	39.237	0.999013	T	!	GCKR,FNDC4,IFT172,KRTCAP3,NRBP1,C2orf16	16.094	16.094	0.056	0.056
chr2	27508073	GCKR	OID20680	CD276	trans	1	39.237	0.999013	T	!	GCKR,FNDC4,IFT172,KRTCAP3,NRBP1,C2orf16	17.161	17.161	-0.056	-0.056
chr2	27508073	GCKR	OID20683	NCK2	trans	1	39.237	0.999013	T	!	GCKR,FNDC4,IFT172,KRTCAP3,NRBP1,C2orf16	8.9409	8.9409	0.041	0.041
chr2	27508073	GCKR	OID20690	SIGLEC1	trans	1	39.237	0.999013	T	!	GCKR,FNDC4,IFT172,KRTCAP3,NRBP1,C2orf16	10.45	10.314	-0.043	-0.042
chr2	27508073	GCKR	OID20698	EGF	trans	1	39.237	0.999013	T	!	GCKR,FNDC4,IFT172,KRTCAP3,NRBP1,C2orf16	8.7482	8.7937	0.04	0.04
chr2	27508073	GCKR	OID20706	NELL2	trans	1	39.237	0.999013	T	!	GCKR,FNDC4,IFT172,KRTCAP3,NRBP1,C2orf16	12.896	13.048	-0.049	-0.049
chr2	27508073	GCKR	OID20713	BTN2A1	trans	1	39.237	0.999013	T	!	GCKR,FNDC4,IFT172,KRTCAP3,NRBP1,C2orf16	10.093	10.093	-0.043	-0.043
chr2	27508073	GCKR	OID20715	FGF19	trans	1	39.237	0.999013	T	!	GCKR,FNDC4,IFT172,KRTCAP3,NRBP1,C2orf16	12.953	12.953	0.05	0.05
chr2	27508073	GCKR	OID20719	CSF1	trans	1	39.237	0.999013	T	!	GCKR,FNDC4,IFT172,KRTCAP3,NRBP1,C2orf16	14.619	14.619	-0.053	-0.053
chr2	27508073	GCKR	OID20722	FIS1	trans	1	39.237	0.999013	T	!	GCKR,FNDC4,IFT172,KRTCAP3,NRBP1,C2orf16	12.186	12.186	0.048	0.048
chr2	27508073	GCKR	OID20728	SCG3	trans	1	39.237	0.999013	T	!	GCKR,FNDC4,IFT172,KRTCAP3,NRBP1,C2orf16	10.421	10.421	-0.04	-0.04
chr2	27508073	GCKR	OID20734	ROBO1	trans	1	39.237	0.999013	T	!	GCKR,FNDC4,IFT172,KRTCAP3,NRBP1,C2orf16	11.137	10.973	-0.046	-0.046
chr2	27508073	GCKR	OID20739	SIRPB1	trans	1	39.237	0.999013	T	!	GCKR,FNDC4,IFT172,KRTCAP3,NRBP1,C2orf16	9.6854	9.6854	-0.043	-0.043
chr2	27508073	GCKR	OID20753	MEPE	trans	1	39.237	0.999013	T	!	GCKR,FNDC4,IFT172,KRTCAP3,NRBP1,C2orf16	17.117	17.15	-0.058	-0.058
chr2	27508073	GCKR	OID20755	ADGRE2	trans	1	39.237	0.999013	T	!	GCKR,FNDC4,IFT172,KRTCAP3,NRBP1,C2orf16	16.81	16.81	-0.059	-0.059
chr2	27508073	GCKR	OID20758	ESM1	trans	1	39.237	0.999013	T	!	GCKR,FNDC4,IFT172,KRTCAP3,NRBP1,C2orf16	19.077	19.077	-0.061	-0.061
chr2	27508073	GCKR	OID20768	LTBR	trans	1	39.237	0.999013	T	!	GCKR,FNDC4,IFT172,KRTCAP3,NRBP1,C2orf16	24.912	24.912	-0.071	-0.071
chr2	27508073	GCKR	OID20771	CHRDL1	trans	1	39.237	0.999013	T	!	GCKR,FNDC4,IFT172,KRTCAP3,NRBP1,C2orf16	9.3427	9.3427	-0.042	-0.042
chr2	27508073	GCKR	OID20782	FSTL3	trans	1	39.237	0.999013	T	!	GCKR,FNDC4,IFT172,KRTCAP3,NRBP1,C2orf16	10.623	10.623	-0.045	-0.045
chr2	27508073	GCKR	OID20788	CXCL3	trans	1	39.237	0.999013	T	!	GCKR,FNDC4,IFT172,KRTCAP3,NRBP1,C2orf16	9.0503	9.0503	0.041	0.041
chr2	27508073	GCKR	OID20899	MAP4K5	trans	1	39.237	0.999013	T	!	GCKR,FNDC4,IFT172,KRTCAP3,NRBP1,C2orf16	10.381	10.381	0.044	0.044
chr2	27508073	GCKR	OID20928	CLEC10A	trans	1	39.237	0.999013	T	!	GCKR,FNDC4,IFT172,KRTCAP3,NRBP1,C2orf16	8.8324	8.8713	-0.042	-0.042
chr2	27508073	GCKR	OID20930	CHMP1A	trans	1	39.237	0.999013	T	!	GCKR,FNDC4,IFT172,KRTCAP3,NRBP1,C2orf16	8.8632	8.8632	0.04	0.04
chr2	27508073	GCKR	OID20933	GFRA3	trans	1	39.237	0.999013	T	!	GCKR,FNDC4,IFT172,KRTCAP3,NRBP1,C2orf16	14.256	14.146	-0.052	-0.052
chr2	27508073	GCKR	OID20944	GPC5	trans	1	39.237	0.999013	T	!	GCKR,FNDC4,IFT172,KRTCAP3,NRBP1,C2orf16	20.404	20.404	0.06	0.06
chr2	27508073	GCKR	OID20946	FLRT2	trans	1	39.237	0.999013	T	!	GCKR,FNDC4,IFT172,KRTCAP3,NRBP1,C2orf16	22.268	22.268	-0.061	-0.061
chr2	27508073	GCKR	OID20947	TMPRSS5	trans	1	39.237	0.999013	T	!	GCKR,FNDC4,IFT172,KRTCAP3,NRBP1,C2orf16	13.036	13.138	-0.045	-0.045
chr2	27508073	GCKR	OID20952	TXLNA	trans	1	39.237	0.999013	T	!	GCKR,FNDC4,IFT172,KRTCAP3,NRBP1,C2orf16	10.004	10.004	0.043	0.043
chr2	27508073	GCKR	OID20963	LPO	trans	1	39.237	0.999013	T	!	GCKR,FNDC4,IFT172,KRTCAP3,NRBP1,C2orf16	9.8113	9.8628	-0.042	-0.042
chr2	27508073	GCKR	OID20970	LAYN	trans	1	39.237	0.999013	T	!	GCKR,FNDC4,IFT172,KRTCAP3,NRBP1,C2orf16	15.736	15.736	-0.055	-0.055
chr2	27508073	GCKR	OID21001	ADAM22	trans	1	39.237	0.999013	T	!	GCKR,FNDC4,IFT172,KRTCAP3,NRBP1,C2orf16	13.15	13.082	-0.048	-0.048
chr2	27508073	GCKR	OID21002	PLA2G10	trans	1	39.237	0.999013	T	!	GCKR,FNDC4,IFT172,KRTCAP3,NRBP1,C2orf16	17.386	17.386	-0.058	-0.058
chr2	27508073	GCKR	OID21041	LGALS8	trans	1	39.237	0.999013	T	!	GCKR,FNDC4,IFT172,KRTCAP3,NRBP1,C2orf16	12.055	12.055	0.046	0.046
chr2	27508073	GCKR	OID21045	RGMB	trans	1	39.237	0.999013	T	!	GCKR,FNDC4,IFT172,KRTCAP3,NRBP1,C2orf16	14.462	14.462	-0.053	-0.053
chr2	27508073	GCKR	OID21047	OXT	trans	1	39.237	0.999013	T	!	GCKR,FNDC4,IFT172,KRTCAP3,NRBP1,C2orf16	17.206	17.127	0.057	0.056
chr2	27508073	GCKR	OID21048	SCARF2	trans	1	39.237	0.999013	T	!	GCKR,FNDC4,IFT172,KRTCAP3,NRBP1,C2orf16	14.219	14.621	-0.053	-0.054
chr2	27508073	GCKR	OID21049	TNFRSF8	trans	1	39.237	0.999013	T	!	GCKR,FNDC4,IFT172,KRTCAP3,NRBP1,C2orf16	11.917	11.917	-0.047	-0.047
chr2	27508073	GCKR	OID21057	NTRK3	trans	1	39.237	0.999013	T	!	GCKR,FNDC4,IFT172,KRTCAP3,NRBP1,C2orf16	10.2	10.102	-0.044	-0.044
chr2	27508073	GCKR	OID21061	CLEC1B	trans	1	39.237	0.999013	T	!	GCKR,FNDC4,IFT172,KRTCAP3,NRBP1,C2orf16	12.754	12.754	0.049	0.049
chr2	27508073	GCKR	OID21062	FOLR2	trans	1	39.237	0.999013	T	!	GCKR,FNDC4,IFT172,KRTCAP3,NRBP1,C2orf16	25.868	25.868	-0.071	-0.071
chr2	27508073	GCKR	OID21071	ITGAM	trans	1	39.237	0.999013	T	!	GCKR,FNDC4,IFT172,KRTCAP3,NRBP1,C2orf16	16.898	16.898	-0.058	-0.058
chr2	27508073	GCKR	OID21076	BCAM	trans	1	39.237	0.999013	T	!	GCKR,FNDC4,IFT172,KRTCAP3,NRBP1,C2orf16	13.648	13.648	-0.052	-0.052
chr2	27508073	GCKR	OID21079	DSC2	trans	1	39.237	0.999013	T	!	GCKR,FNDC4,IFT172,KRTCAP3,NRBP1,C2orf16	14.073	14.073	-0.052	-0.052
chr2	27508073	GCKR	OID21090	CLEC14A	trans	1	39.237	0.999013	T	!	GCKR,FNDC4,IFT172,KRTCAP3,NRBP1,C2orf16	14.214	14.15	-0.052	-0.052
chr2	27508073	GCKR	OID21092	CNTN3	trans	1	39.237	0.999013	T	!	GCKR,FNDC4,IFT172,KRTCAP3,NRBP1,C2orf16	34.915	34.915	0.082	0.082
chr2	27508073	GCKR	OID21093	INHBC	trans	1	39.237	0.999013	T	!	GCKR,FNDC4,IFT172,KRTCAP3,NRBP1,C2orf16	20.111	20.111	0.061	0.061
chr2	27508073	GCKR	OID21107	TNXB	trans	1	39.237	0.999013	T	!	GCKR,FNDC4,IFT172,KRTCAP3,NRBP1,C2orf16	8.7745	8.7745	-0.038	-0.038
chr2	27508073	GCKR	OID21109	SPINT1	trans	1	39.237	0.999013	T	!	GCKR,FNDC4,IFT172,KRTCAP3,NRBP1,C2orf16	17.212	17.441	-0.057	-0.058
chr2	27508073	GCKR	OID21123	OGN	trans	1	39.237	0.999013	T	!	GCKR,FNDC4,IFT172,KRTCAP3,NRBP1,C2orf16	9.8907	9.8907	-0.037	-0.037
chr2	27508073	GCKR	OID21124	PLAU	trans	1	39.237	0.999013	T	!	GCKR,FNDC4,IFT172,KRTCAP3,NRBP1,C2orf16	12.571	12.563	-0.05	-0.049
chr2	27508073	GCKR	OID21130	CD300LG	trans	1	39.237	0.999013	T	!	GCKR,FNDC4,IFT172,KRTCAP3,NRBP1,C2orf16	13.649	13.934	-0.052	-0.052
chr2	27508073	GCKR	OID21137	HAVCR2	trans	1	39.237	0.999013	T	!	GCKR,FNDC4,IFT172,KRTCAP3,NRBP1,C2orf16	16.047	15.966	-0.056	-0.055
chr2	27508073	GCKR	OID21140	FYB	trans	1	39.237	0.999013	T	!	GCKR,FNDC4,IFT172,KRTCAP3,NRBP1,C2orf16	13.351	13.351	0.051	0.051
chr2	27508073	GCKR	OID21145	TNFRSF1B	trans	1	39.237	0.999013	T	!	GCKR,FNDC4,IFT172,KRTCAP3,NRBP1,C2orf16	11.154	11.154	-0.046	-0.046
chr2	27508073	GCKR	OID21148	SPINK5	trans	1	39.237	0.999013	T	!	GCKR,FNDC4,IFT172,KRTCAP3,NRBP1,C2orf16	26.838	26.838	-0.071	-0.071
chr2	27508073	GCKR	OID21151	F11R	trans	1	39.237	0.999013	T	!	GCKR,FNDC4,IFT172,KRTCAP3,NRBP1,C2orf16	11.433	11.433	0.046	0.046
chr2	27508073	GCKR	OID21153	PAMR1	trans	1	39.237	0.999013	T	!	GCKR,FNDC4,IFT172,KRTCAP3,NRBP1,C2orf16	16.558	16.558	0.056	0.056
chr2	27508073	GCKR	OID21155	TNFRSF1A	trans	1	39.237	0.999013	T	!	GCKR,FNDC4,IFT172,KRTCAP3,NRBP1,C2orf16	12.674	12.616	-0.05	-0.049
chr2	27508073	GCKR	OID21157	STC2	trans	1	39.237	0.999013	T	!	GCKR,FNDC4,IFT172,KRTCAP3,NRBP1,C2orf16	12.977	12.934	-0.05	-0.05
chr2	27508073	GCKR	OID21180	SMAD1	trans	1	39.237	0.999013	T	!	GCKR,FNDC4,IFT172,KRTCAP3,NRBP1,C2orf16	14.083	14.083	0.052	0.052
chr2	27508073	GCKR	OID21209	FOPNL	trans	1	39.237	0.999013	T	!	GCKR,FNDC4,IFT172,KRTCAP3,NRBP1,C2orf16	9.6029	9.6029	0.042	0.042
chr2	27508073	GCKR	OID21239	FLI1	trans	1	39.237	0.999013	T	!	GCKR,FNDC4,IFT172,KRTCAP3,NRBP1,C2orf16	13.179	13.179	0.05	0.05
chr2	27508073	GCKR	OID21263	GCG	trans	1	39.237	0.999013	T	!	GCKR,FNDC4,IFT172,KRTCAP3,NRBP1,C2orf16	15.244	15.244	0.054	0.054
chr2	27508073	GCKR	OID21319	CDKN1A	trans	1	39.237	0.999013	T	!	GCKR,FNDC4,IFT172,KRTCAP3,NRBP1,C2orf16	14.882	14.882	0.053	0.053
chr2	27508073	GCKR	OID21320	KIF1BP	trans	1	39.237	0.999013	T	!	GCKR,FNDC4,IFT172,KRTCAP3,NRBP1,C2orf16	8.7749	8.7749	0.04	0.04
chr2	27508073	GCKR	OID21333	LRRC25	trans	1	39.237	0.999013	T	!	GCKR,FNDC4,IFT172,KRTCAP3,NRBP1,C2orf16	13.271	13.209	-0.05	-0.05
chr2	27508073	GCKR	OID21340	CES3	trans	1	39.237	0.999013	T	!	GCKR,FNDC4,IFT172,KRTCAP3,NRBP1,C2orf16	14.803	14.803	0.053	0.053
chr2	27508073	GCKR	OID21342	EPHA2	trans	1	39.237	0.999013	T	!	GCKR,FNDC4,IFT172,KRTCAP3,NRBP1,C2orf16	13.106	13.175	-0.05	-0.05
chr2	27508073	GCKR	OID21354	DPP6	trans	1	39.237	0.999013	T	!	GCKR,FNDC4,IFT172,KRTCAP3,NRBP1,C2orf16	15.403	15.403	-0.055	-0.055
chr2	27508073	GCKR	OID21355	VPS37A	trans	1	39.237	0.999013	T	!	GCKR,FNDC4,IFT172,KRTCAP3,NRBP1,C2orf16	11.22	11.22	0.046	0.046
chr2	27508073	GCKR	OID21367	USO1	trans	1	39.237	0.999013	T	!	GCKR,FNDC4,IFT172,KRTCAP3,NRBP1,C2orf16	9.8152	9.8152	0.043	0.043
chr2	27508073	GCKR	OID21388	NPY	trans	1	39.237	0.999013	T	!	GCKR,FNDC4,IFT172,KRTCAP3,NRBP1,C2orf16	10.654	10.583	0.045	0.045
chr2	27508073	GCKR	OID21392	CPE	trans	1	39.237	0.999013	T	!	GCKR,FNDC4,IFT172,KRTCAP3,NRBP1,C2orf16	16.189	16.189	-0.056	-0.056
chr2	27508073	GCKR	OID21402	FGF21	trans	1	39.237	0.999013	T	!	GCKR,FNDC4,IFT172,KRTCAP3,NRBP1,C2orf16	84.231	84.231	0.13	0.13
chr2	27508073	GCKR	OID21423	GALNT2	trans	1	39.237	0.999013	T	!	GCKR,FNDC4,IFT172,KRTCAP3,NRBP1,C2orf16	12.242	12.242	-0.048	-0.048
chr2	27508073	GCKR	OID21424	RTN4R	trans	1	39.237	0.999013	T	!	GCKR,FNDC4,IFT172,KRTCAP3,NRBP1,C2orf16	10.561	10.556	0.046	0.046
chr2	27508073	GCKR	OID21465	HBEGF	trans	1	39.237	0.999013	T	!	GCKR,FNDC4,IFT172,KRTCAP3,NRBP1,C2orf16	9.8899	10.022	0.043	0.043
chr2	27508073	GCKR	OID21473	PLA2G15	trans	1	39.237	0.999013	T	!	GCKR,FNDC4,IFT172,KRTCAP3,NRBP1,C2orf16	9.7397	9.7397	-0.042	-0.042
chr2	27508073	GCKR	OID21475	PPP1R12A	trans	1	39.237	0.999013	T	!	GCKR,FNDC4,IFT172,KRTCAP3,NRBP1,C2orf16	11.125	11.055	0.046	0.046
chr2	27508073	GCKR	OID21477	TJAP1	trans	1	39.237	0.999013	T	!	GCKR,FNDC4,IFT172,KRTCAP3,NRBP1,C2orf16	9.571	9.571	0.042	0.042
chr2	27508073	GCKR	OID21481	C4BPB	trans	1	39.237	0.999013	T	!	GCKR,FNDC4,IFT172,KRTCAP3,NRBP1,C2orf16	8.6545	8.7395	0.039	0.04
chr2	27508073	GCKR	OID21485	FOLR3	trans	1	39.237	0.999013	T	!	GCKR,FNDC4,IFT172,KRTCAP3,NRBP1,C2orf16	10.075	10.075	-0.042	-0.042
chr2	27508073	GCKR	OID21486	NBL1	trans	1	39.237	0.999013	T	!	GCKR,FNDC4,IFT172,KRTCAP3,NRBP1,C2orf16	17.532	17.532	-0.059	-0.059
chr2	27508073	GCKR	OID21488	SEZ6L	trans	1	39.237	0.999013	T	!	GCKR,FNDC4,IFT172,KRTCAP3,NRBP1,C2orf16	12.087	12.087	-0.049	-0.049
chr2	27508073	GCKR	OID21490	NECTIN4	trans	1	39.237	0.999013	T	!	GCKR,FNDC4,IFT172,KRTCAP3,NRBP1,C2orf16	26.262	26.262	-0.072	-0.072
chr2	27508073	GCKR	OID21502	ADAMTS8	trans	1	39.237	0.999013	T	!	GCKR,FNDC4,IFT172,KRTCAP3,NRBP1,C2orf16	9.7463	9.7463	-0.044	-0.044
chr2	27508073	GCKR	OID21503	SIAE	trans	1	39.237	0.999013	T	!	GCKR,FNDC4,IFT172,KRTCAP3,NRBP1,C2orf16	9.5771	9.5771	0.042	0.042
chr2	27508073	GCKR	OID21505	WFDC2	trans	1	39.237	0.999013	T	!	GCKR,FNDC4,IFT172,KRTCAP3,NRBP1,C2orf16	9.0388	9.0388	-0.041	-0.041
chr2	27508073	GCKR	OID21506	SNAP29	trans	1	39.237	0.999013	T	!	GCKR,FNDC4,IFT172,KRTCAP3,NRBP1,C2orf16	13.119	13.119	0.05	0.05
chr2	27508073	GCKR	OID21509	P4HB	trans	1	39.237	0.999013	T	!	GCKR,FNDC4,IFT172,KRTCAP3,NRBP1,C2orf16	11.098	10.915	0.046	0.045
chr2	27508073	GCKR	OID21510	ERBB4	trans	1	39.237	0.999013	T	!	GCKR,FNDC4,IFT172,KRTCAP3,NRBP1,C2orf16	22.8	24.064	-0.067	-0.067
chr2	27508073	GCKR	OID21513	MSRA	trans	1	39.237	0.999013	T	!	GCKR,FNDC4,IFT172,KRTCAP3,NRBP1,C2orf16	8.9024	8.9024	0.041	0.041
chr2	27508073	GCKR	OID21514	FURIN	trans	1	39.237	0.999013	T	!	GCKR,FNDC4,IFT172,KRTCAP3,NRBP1,C2orf16	46.762	46.762	0.097	0.097
chr2	27508073	GCKR	OID21517	KLK8	trans	1	39.237	0.999013	T	!	GCKR,FNDC4,IFT172,KRTCAP3,NRBP1,C2orf16	12.001	12.008	-0.049	-0.049
chr2	27375230	GCKR	OID20072	SUSD1	trans	0.95	39.125	0.999407	T	C	SNX17,ZNF513,EIF2B4,PPM1G,FTH1P3,GTF3C2	11.937	11.937	0.047	0.047
chr2	27375230	GCKR	OID20133	PDGFRA	trans	0.95	39.125	0.999407	T	C	SNX17,ZNF513,EIF2B4,PPM1G,FTH1P3,GTF3C2	9.3282	9.3694	-0.041	-0.041
chr2	27375230	GCKR	OID20136	NTRK2	trans	0.95	39.125	0.999407	T	C	SNX17,ZNF513,EIF2B4,PPM1G,FTH1P3,GTF3C2	22.335	22.335	-0.066	-0.066
chr2	27375230	GCKR	OID20147	IL6ST	trans	0.95	39.125	0.999407	T	C	SNX17,ZNF513,EIF2B4,PPM1G,FTH1P3,GTF3C2	8.9235	8.9416	-0.041	-0.041
chr2	27375230	GCKR	OID20157	CDH6	trans	0.95	39.125	0.999407	T	C	SNX17,ZNF513,EIF2B4,PPM1G,FTH1P3,GTF3C2	14.149	14.149	-0.05	-0.05
chr2	27375230	GCKR	OID20187	LEP	trans	0.95	39.125	0.999407	T	C	SNX17,ZNF513,EIF2B4,PPM1G,FTH1P3,GTF3C2	9.8055	9.8055	-0.043	-0.043
chr2	27375230	GCKR	OID20238	PLTP	trans	0.95	39.125	0.999407	T	C	SNX17,ZNF513,EIF2B4,PPM1G,FTH1P3,GTF3C2	9.9088	9.9088	-0.043	-0.043
chr2	27375230	GCKR	OID20241	CA4	trans	0.95	39.125	0.999407	T	C	SNX17,ZNF513,EIF2B4,PPM1G,FTH1P3,GTF3C2	9.6592	10.036	-0.041	-0.042
chr2	27375230	GCKR	OID20317	PLXNB2	trans	0.95	39.125	0.999407	T	C	SNX17,ZNF513,EIF2B4,PPM1G,FTH1P3,GTF3C2	15.412	15.412	-0.055	-0.055
chr2	27375230	GCKR	OID20478	YTHDF3	trans	0.95	39.125	0.999407	T	C	SNX17,ZNF513,EIF2B4,PPM1G,FTH1P3,GTF3C2	10.814	10.814	0.045	0.045
chr2	27375230	GCKR	OID20559	CLIP2	trans	0.95	39.125	0.999407	T	C	SNX17,ZNF513,EIF2B4,PPM1G,FTH1P3,GTF3C2	9.0912	9.0621	0.041	0.041
chr2	27375230	GCKR	OID20627	DNAJA2	trans	0.95	39.125	0.999407	T	C	SNX17,ZNF513,EIF2B4,PPM1G,FTH1P3,GTF3C2	10.222	10.222	0.044	0.044
chr2	27375230	GCKR	OID20711	MGLL	trans	0.95	39.125	0.999407	T	C	SNX17,ZNF513,EIF2B4,PPM1G,FTH1P3,GTF3C2	10.607	10.607	0.044	0.044
chr2	27375230	GCKR	OID20714	SHMT1	trans	0.95	39.125	0.999407	T	C	SNX17,ZNF513,EIF2B4,PPM1G,FTH1P3,GTF3C2	10.588	10.588	0.041	0.041
chr2	27375230	GCKR	OID20760	ATPIF1	trans	0.95	39.125	0.999407	T	C	SNX17,ZNF513,EIF2B4,PPM1G,FTH1P3,GTF3C2	8.865	8.865	0.04	0.04
chr2	27375230	GCKR	OID20918	EBAG9	trans	0.95	39.125	0.999407	T	C	SNX17,ZNF513,EIF2B4,PPM1G,FTH1P3,GTF3C2	9.7766	9.7766	0.042	0.042
chr2	27375230	GCKR	OID20942	TBCC	trans	0.95	39.125	0.999407	T	C	SNX17,ZNF513,EIF2B4,PPM1G,FTH1P3,GTF3C2	9.2764	9.2764	0.042	0.042
chr2	27375230	GCKR	OID20958	CC2D1A	trans	0.95	39.125	0.999407	T	C	SNX17,ZNF513,EIF2B4,PPM1G,FTH1P3,GTF3C2	8.9694	8.9694	0.041	0.041
chr2	27375230	GCKR	OID20959	MITD1	trans	0.95	39.125	0.999407	T	C	SNX17,ZNF513,EIF2B4,PPM1G,FTH1P3,GTF3C2	9.0312	9.3042	0.041	0.041
chr2	27375230	GCKR	OID21000	EIF4B	trans	0.95	39.125	0.999407	T	C	SNX17,ZNF513,EIF2B4,PPM1G,FTH1P3,GTF3C2	9.7175	9.7175	0.042	0.042
chr2	27375230	GCKR	OID21032	SUMF2	trans	0.95	39.125	0.999407	T	C	SNX17,ZNF513,EIF2B4,PPM1G,FTH1P3,GTF3C2	12.542	12.542	0.047	0.047
chr2	27375230	GCKR	OID21075	GGT1	trans	0.95	39.125	0.999407	T	C	SNX17,ZNF513,EIF2B4,PPM1G,FTH1P3,GTF3C2	11.474	11.474	0.047	0.047
chr2	27375230	GCKR	OID21269	ACAA1	trans	0.95	39.125	0.999407	T	C	SNX17,ZNF513,EIF2B4,PPM1G,FTH1P3,GTF3C2	10.492	10.492	0.044	0.044
chr2	27375230	GCKR	OID21277	STAT5B	trans	0.95	39.125	0.999407	T	C	SNX17,ZNF513,EIF2B4,PPM1G,FTH1P3,GTF3C2	9.4741	9.4741	0.042	0.042
chr2	27375230	GCKR	OID21285	TACC3	trans	0.95	39.125	0.999407	T	C	SNX17,ZNF513,EIF2B4,PPM1G,FTH1P3,GTF3C2	10.703	10.703	0.044	0.044
chr2	27375230	GCKR	OID21292	LAT2	trans	0.95	39.125	0.999407	T	C	SNX17,ZNF513,EIF2B4,PPM1G,FTH1P3,GTF3C2	11.018	11.018	0.045	0.045
chr2	27375230	GCKR	OID21317	CNPY4	trans	0.95	39.125	0.999407	T	C	SNX17,ZNF513,EIF2B4,PPM1G,FTH1P3,GTF3C2	9.0754	9.0754	0.041	0.041
chr2	27375230	GCKR	OID21323	ERBIN	trans	0.95	39.125	0.999407	T	C	SNX17,ZNF513,EIF2B4,PPM1G,FTH1P3,GTF3C2	9.9719	9.9719	0.043	0.043
chr2	27375230	GCKR	OID21338	ERP44	trans	0.95	39.125	0.999407	T	C	SNX17,ZNF513,EIF2B4,PPM1G,FTH1P3,GTF3C2	18.483	18.483	0.06	0.06
chr2	27375230	GCKR	OID21348	YES1	trans	0.95	39.125	0.999407	T	C	SNX17,ZNF513,EIF2B4,PPM1G,FTH1P3,GTF3C2	9.6331	9.6331	0.042	0.042
chr2	27375230	GCKR	OID21357	AREG	trans	0.95	39.125	0.999407	T	C	SNX17,ZNF513,EIF2B4,PPM1G,FTH1P3,GTF3C2	13.102	13.102	-0.05	-0.05
chr2	27375230	GCKR	OID21363	DNAJB1	trans	0.95	39.125	0.999407	T	C	SNX17,ZNF513,EIF2B4,PPM1G,FTH1P3,GTF3C2	15.251	15.251	0.054	0.054
chr2	27375230	GCKR	OID21375	SIRT2	trans	0.95	39.125	0.999407	T	C	SNX17,ZNF513,EIF2B4,PPM1G,FTH1P3,GTF3C2	8.7435	8.7435	0.04	0.04
chr2	27375230	GCKR	OID21428	DAB2	trans	0.95	39.125	0.999407	T	C	SNX17,ZNF513,EIF2B4,PPM1G,FTH1P3,GTF3C2	8.8202	8.7936	0.04	0.04
chr2	27375230	GCKR	OID21508	XPNPEP2	trans	0.95	39.125	0.999407	T	C	SNX17,ZNF513,EIF2B4,PPM1G,FTH1P3,GTF3C2	20.546	20.546	0.063	0.063
chr2	27508073	GCKR	OID20094	SLITRK6	trans	1	39.237	0.999014	!	C	GCKR,FNDC4,IFT172,KRTCAP3,NRBP1,C2orf16	30.676	30.676	-0.077	-0.077
chr2	27508073	GCKR	OID20099	CLEC1A	trans	1	39.237	0.999014	!	C	GCKR,FNDC4,IFT172,KRTCAP3,NRBP1,C2orf16	13.991	13.991	-0.05	-0.05
chr2	27508073	GCKR	OID20116	BOC	trans	1	39.237	0.999014	!	C	GCKR,FNDC4,IFT172,KRTCAP3,NRBP1,C2orf16	27.067	27.067	-0.073	-0.073
chr2	27508073	GCKR	OID20128	LEPR	trans	1	39.237	0.999014	!	C	GCKR,FNDC4,IFT172,KRTCAP3,NRBP1,C2orf16	104.02	104.02	0.142	0.142
chr2	27508073	GCKR	OID20137	ACY1	trans	1	39.237	0.999014	!	C	GCKR,FNDC4,IFT172,KRTCAP3,NRBP1,C2orf16	21.996	21.996	0.066	0.066
chr2	27508073	GCKR	OID20155	IGFBPL1	trans	1	39.237	0.999014	!	C	GCKR,FNDC4,IFT172,KRTCAP3,NRBP1,C2orf16	16.434	16.434	0.06	0.06
chr2	27508073	GCKR	OID20224	ROR1	trans	1	39.237	0.999014	!	C	GCKR,FNDC4,IFT172,KRTCAP3,NRBP1,C2orf16	25.312	25.312	-0.07	-0.07
chr2	27508073	GCKR	OID20232	KYAT1	trans	1	39.237	0.999014	!	C	GCKR,FNDC4,IFT172,KRTCAP3,NRBP1,C2orf16	9.6879	9.6879	0.042	0.042
chr2	27508073	GCKR	OID20242	EPHB4	trans	1	39.237	0.999014	!	C	GCKR,FNDC4,IFT172,KRTCAP3,NRBP1,C2orf16	8.7749	8.8163	-0.04	-0.04
chr2	27508073	GCKR	OID20243	CDH5	trans	1	39.237	0.999014	!	C	GCKR,FNDC4,IFT172,KRTCAP3,NRBP1,C2orf16	18.278	18.278	-0.06	-0.06
chr2	27508073	GCKR	OID20253	NOTCH3	trans	1	39.237	0.999014	!	C	GCKR,FNDC4,IFT172,KRTCAP3,NRBP1,C2orf16	25.738	25.738	-0.071	-0.071
chr2	27508073	GCKR	OID20259	XG	trans	1	39.237	0.999014	!	C	GCKR,FNDC4,IFT172,KRTCAP3,NRBP1,C2orf16	9.443	9.443	-0.042	-0.042
chr2	27508073	GCKR	OID20260	ADGRE5	trans	1	39.237	0.999014	!	C	GCKR,FNDC4,IFT172,KRTCAP3,NRBP1,C2orf16	16.206	16.206	-0.057	-0.057
chr2	27508073	GCKR	OID20283	SEMA7A	trans	1	39.237	0.999014	!	C	GCKR,FNDC4,IFT172,KRTCAP3,NRBP1,C2orf16	8.7561	8.8491	-0.041	-0.041
chr2	27508073	GCKR	OID20306	PTPRS	trans	1	39.237	0.999014	!	C	GCKR,FNDC4,IFT172,KRTCAP3,NRBP1,C2orf16	47.223	47.223	-0.099	-0.099
chr2	27508073	GCKR	OID20307	CNTN1	trans	1	39.237	0.999014	!	C	GCKR,FNDC4,IFT172,KRTCAP3,NRBP1,C2orf16	10.942	10.942	-0.046	-0.046
chr2	27508073	GCKR	OID20311	NOTCH1	trans	1	39.237	0.999014	!	C	GCKR,FNDC4,IFT172,KRTCAP3,NRBP1,C2orf16	19.471	19.471	-0.062	-0.062
chr2	27508073	GCKR	OID20339	CD59	trans	1	39.237	0.999014	!	C	GCKR,FNDC4,IFT172,KRTCAP3,NRBP1,C2orf16	9.1242	9.1539	-0.041	-0.041
chr2	27508073	GCKR	OID20345	VASN	trans	1	39.237	0.999014	!	C	GCKR,FNDC4,IFT172,KRTCAP3,NRBP1,C2orf16	23.457	23.457	-0.067	-0.067
chr2	27508073	GCKR	OID20361	SPARCL1	trans	1	39.237	0.999014	!	C	GCKR,FNDC4,IFT172,KRTCAP3,NRBP1,C2orf16	13.991	13.991	-0.046	-0.046
chr2	27508073	GCKR	OID20377	CD55	trans	1	39.237	0.999014	!	C	GCKR,FNDC4,IFT172,KRTCAP3,NRBP1,C2orf16	12.248	12.248	-0.048	-0.048
chr2	27508073	GCKR	OID20397	CD93	trans	1	39.237	0.999014	!	C	GCKR,FNDC4,IFT172,KRTCAP3,NRBP1,C2orf16	22.609	22.609	-0.067	-0.067
chr2	27508073	GCKR	OID20408	PTGDS	trans	1	39.237	0.999014	!	C	GCKR,FNDC4,IFT172,KRTCAP3,NRBP1,C2orf16	10.763	10.763	-0.045	-0.045
chr2	27508073	GCKR	OID20410	C2	trans	1	39.237	0.999014	!	C	GCKR,FNDC4,IFT172,KRTCAP3,NRBP1,C2orf16	18.721	18.721	0.059	0.059
chr2	27508073	GCKR	OID20412	CCL5	trans	1	39.237	0.999014	!	C	GCKR,FNDC4,IFT172,KRTCAP3,NRBP1,C2orf16	9.759	9.814	0.043	0.043
chr2	27508073	GCKR	OID20413	IGFBP6	trans	1	39.237	0.999014	!	C	GCKR,FNDC4,IFT172,KRTCAP3,NRBP1,C2orf16	11.738	11.738	-0.048	-0.048
chr2	27508073	GCKR	OID20459	MVK	trans	1	39.237	0.999014	!	C	GCKR,FNDC4,IFT172,KRTCAP3,NRBP1,C2orf16	8.9065	8.9065	0.041	0.041
chr2	27508073	GCKR	OID20581	ITGA11	trans	1	39.237	0.999014	!	C	GCKR,FNDC4,IFT172,KRTCAP3,NRBP1,C2orf16	20.683	20.683	-0.064	-0.064
chr2	27508073	GCKR	OID20585	IL17RB	trans	1	39.237	0.999014	!	C	GCKR,FNDC4,IFT172,KRTCAP3,NRBP1,C2orf16	20.049	20.049	-0.064	-0.064
chr2	27508073	GCKR	OID20606	LIFR	trans	1	39.237	0.999014	!	C	GCKR,FNDC4,IFT172,KRTCAP3,NRBP1,C2orf16	11.294	11.294	-0.046	-0.046
chr2	27508073	GCKR	OID20611	TNFSF10	trans	1	39.237	0.999014	!	C	GCKR,FNDC4,IFT172,KRTCAP3,NRBP1,C2orf16	9.1496	9.1478	-0.042	-0.042
chr2	27508073	GCKR	OID20617	CKAP4	trans	1	39.237	0.999014	!	C	GCKR,FNDC4,IFT172,KRTCAP3,NRBP1,C2orf16	11.642	11.642	-0.047	-0.047
chr2	27508073	GCKR	OID20626	BSG	trans	1	39.237	0.999014	!	C	GCKR,FNDC4,IFT172,KRTCAP3,NRBP1,C2orf16	19.622	19.622	-0.062	-0.062
chr2	27508073	GCKR	OID20669	KYNU	trans	1	39.237	0.999014	!	C	GCKR,FNDC4,IFT172,KRTCAP3,NRBP1,C2orf16	9.5128	8.8532	0.042	0.039
chr2	27508073	GCKR	OID20678	IFNGR1	trans	1	39.237	0.999014	!	C	GCKR,FNDC4,IFT172,KRTCAP3,NRBP1,C2orf16	18.288	18.288	-0.06	-0.06
chr2	27508073	GCKR	OID20699	CRLF1	trans	1	39.237	0.999014	!	C	GCKR,FNDC4,IFT172,KRTCAP3,NRBP1,C2orf16	9.8523	9.9046	-0.044	-0.044
chr2	27508073	GCKR	OID20705	ERBB3	trans	1	39.237	0.999014	!	C	GCKR,FNDC4,IFT172,KRTCAP3,NRBP1,C2orf16	99.24	99.24	0.142	0.142
chr2	27508073	GCKR	OID20716	CD58	trans	1	39.237	0.999014	!	C	GCKR,FNDC4,IFT172,KRTCAP3,NRBP1,C2orf16	18.994	18.994	-0.06	-0.06
chr2	27508073	GCKR	OID20736	ENPP5	trans	1	39.237	0.999014	!	C	GCKR,FNDC4,IFT172,KRTCAP3,NRBP1,C2orf16	9.551	9.551	-0.042	-0.042
chr2	27508073	GCKR	OID20763	PRSS8	trans	1	39.237	0.999014	!	C	GCKR,FNDC4,IFT172,KRTCAP3,NRBP1,C2orf16	21.325	21.325	0.065	0.065
chr2	27508073	GCKR	OID20770	FST	trans	1	39.237	0.999014	!	C	GCKR,FNDC4,IFT172,KRTCAP3,NRBP1,C2orf16	69.003	69.003	0.117	0.117
chr2	27508073	GCKR	OID20922	PHOSPHO1	trans	1	39.237	0.999014	!	C	GCKR,FNDC4,IFT172,KRTCAP3,NRBP1,C2orf16	12.146	12.146	-0.048	-0.048
chr2	27508073	GCKR	OID20972	BAG3	trans	1	39.237	0.999014	!	C	GCKR,FNDC4,IFT172,KRTCAP3,NRBP1,C2orf16	8.8826	8.8826	-0.041	-0.041
chr2	27508073	GCKR	OID20974	ADGRB3	trans	1	39.237	0.999014	!	C	GCKR,FNDC4,IFT172,KRTCAP3,NRBP1,C2orf16	17.536	17.536	-0.046	-0.046
chr2	27508073	GCKR	OID20976	CX3CL1	trans	1	39.237	0.999014	!	C	GCKR,FNDC4,IFT172,KRTCAP3,NRBP1,C2orf16	16.963	16.963	-0.057	-0.057
chr2	27508073	GCKR	OID20982	EPHB6	trans	1	39.237	0.999014	!	C	GCKR,FNDC4,IFT172,KRTCAP3,NRBP1,C2orf16	10.852	10.852	-0.046	-0.046
chr2	27508073	GCKR	OID21007	ROBO2	trans	1	39.237	0.999014	!	C	GCKR,FNDC4,IFT172,KRTCAP3,NRBP1,C2orf16	10.182	10.182	-0.044	-0.044
chr2	27508073	GCKR	OID21008	CDH3	trans	1	39.237	0.999014	!	C	GCKR,FNDC4,IFT172,KRTCAP3,NRBP1,C2orf16	17.169	17.169	-0.058	-0.058
chr2	27508073	GCKR	OID21050	THY1	trans	1	39.237	0.999014	!	C	GCKR,FNDC4,IFT172,KRTCAP3,NRBP1,C2orf16	16.79	16.79	-0.057	-0.057
chr2	27508073	GCKR	OID21052	TNFRSF21	trans	1	39.237	0.999014	!	C	GCKR,FNDC4,IFT172,KRTCAP3,NRBP1,C2orf16	22.774	22.774	-0.067	-0.067
chr2	27508073	GCKR	OID21064	JAM2	trans	1	39.237	0.999014	!	C	GCKR,FNDC4,IFT172,KRTCAP3,NRBP1,C2orf16	15.064	15.064	-0.054	-0.054
chr2	27508073	GCKR	OID21065	RGMA	trans	1	39.237	0.999014	!	C	GCKR,FNDC4,IFT172,KRTCAP3,NRBP1,C2orf16	34.509	34.509	-0.085	-0.085
chr2	27508073	GCKR	OID21108	CD109	trans	1	39.237	0.999014	!	C	GCKR,FNDC4,IFT172,KRTCAP3,NRBP1,C2orf16	29.218	29.218	-0.057	-0.057
chr2	27508073	GCKR	OID21110	CD99	trans	1	39.237	0.999014	!	C	GCKR,FNDC4,IFT172,KRTCAP3,NRBP1,C2orf16	24.971	24.971	-0.07	-0.07
chr2	27508073	GCKR	OID21113	DSG2	trans	1	39.237	0.999014	!	C	GCKR,FNDC4,IFT172,KRTCAP3,NRBP1,C2orf16	16.081	16.081	-0.056	-0.056
chr2	27508073	GCKR	OID21134	MFGE8	trans	1	39.237	0.999014	!	C	GCKR,FNDC4,IFT172,KRTCAP3,NRBP1,C2orf16	22.72	22.72	0.067	0.067
chr2	27508073	GCKR	OID21289	SEZ6L2	trans	1	39.237	0.999014	!	C	GCKR,FNDC4,IFT172,KRTCAP3,NRBP1,C2orf16	16.521	16.521	-0.056	-0.056
chr2	27508073	GCKR	OID21312	IGSF3	trans	1	39.237	0.999014	!	C	GCKR,FNDC4,IFT172,KRTCAP3,NRBP1,C2orf16	11.124	11.124	-0.046	-0.046
chr2	27508073	GCKR	OID21325	DSG4	trans	1	39.237	0.999014	!	C	GCKR,FNDC4,IFT172,KRTCAP3,NRBP1,C2orf16	19.296	19.296	-0.062	-0.062
chr2	27508073	GCKR	OID21344	CA12	trans	1	39.237	0.999014	!	C	GCKR,FNDC4,IFT172,KRTCAP3,NRBP1,C2orf16	32.723	32.723	-0.079	-0.079
chr2	27508073	GCKR	OID21368	CYR61	trans	1	39.237	0.999014	!	C	GCKR,FNDC4,IFT172,KRTCAP3,NRBP1,C2orf16	12.019	12.019	0.048	0.048
chr2	27508073	GCKR	OID21416	ITGAV	trans	1	39.237	0.999014	!	C	GCKR,FNDC4,IFT172,KRTCAP3,NRBP1,C2orf16	9.3127	9.7182	-0.042	-0.043
chr2	27508073	GCKR	OID21419	CLMP	trans	1	39.237	0.999014	!	C	GCKR,FNDC4,IFT172,KRTCAP3,NRBP1,C2orf16	19.779	19.779	-0.063	-0.063
chr2	27508073	GCKR	OID21438	GPC1	trans	1	39.237	0.999014	!	C	GCKR,FNDC4,IFT172,KRTCAP3,NRBP1,C2orf16	14.731	18.208	-0.053	-0.057
chr2	27508073	GCKR	OID21446	TNFRSF19	trans	1	39.237	0.999014	!	C	GCKR,FNDC4,IFT172,KRTCAP3,NRBP1,C2orf16	13.163	13.163	-0.05	-0.05
chr2	27508073	GCKR	OID21453	SORD	trans	1	39.237	0.999014	!	C	GCKR,FNDC4,IFT172,KRTCAP3,NRBP1,C2orf16	10.666	10.666	0.045	0.045
chr2	27508073	GCKR	OID21460	DSG3	trans	1	39.237	0.999014	!	C	GCKR,FNDC4,IFT172,KRTCAP3,NRBP1,C2orf16	32.496	32.496	-0.081	-0.081
chr2	27508073	GCKR	OID21484	L1CAM	trans	1	39.237	0.999014	!	C	GCKR,FNDC4,IFT172,KRTCAP3,NRBP1,C2orf16	20.065	20.065	-0.061	-0.061
chr2	27508073	GCKR	OID21492	MANSC1	trans	1	39.237	0.999014	!	C	GCKR,FNDC4,IFT172,KRTCAP3,NRBP1,C2orf16	38.084	38.084	-0.087	-0.087
chr2	27508073	GCKR	OID21493	TGFBR2	trans	1	39.237	0.999014	!	C	GCKR,FNDC4,IFT172,KRTCAP3,NRBP1,C2orf16	19.632	19.632	-0.062	-0.062
chr2	27508073	GCKR	OID21500	CTSF	trans	1	39.237	0.999014	!	C	GCKR,FNDC4,IFT172,KRTCAP3,NRBP1,C2orf16	56.444	56.444	0.105	0.105
chr2	27508073	GCKR	OID21507	FGFBP1	trans	1	39.237	0.999014	!	C	GCKR,FNDC4,IFT172,KRTCAP3,NRBP1,C2orf16	15.896	15.896	-0.056	-0.056
chr2	27508073	GCKR	OID21525	DLL1	trans	1	39.237	0.999014	!	C	GCKR,FNDC4,IFT172,KRTCAP3,NRBP1,C2orf16	10.13	10.13	-0.044	-0.044
chr2	27508073	GCKR	OID21530	LYPD3	trans	1	39.237	0.999014	!	C	GCKR,FNDC4,IFT172,KRTCAP3,NRBP1,C2orf16	16.099	16.099	-0.056	-0.056
chr2	27518370	GCKR	OID20095	GPR37	trans	0.92	38.113	0.9999	T	!	GCKR,FNDC4,IFT172,C2orf16,ZNF512,KRTCAP3	37.069	37.069	0.079	0.079
chr2	27518370	GCKR	OID20330	FAP	trans	0.92	38.113	0.9999	T	!	GCKR,FNDC4,IFT172,C2orf16,ZNF512,KRTCAP3	8.6955	9.6483	-0.04	-0.042
chr2	27518370	GCKR	OID20438	LRRN1	trans	0.92	38.116	0.999892	!	C	GCKR,FNDC4,IFT172,C2orf16,ZNF512,KRTCAP3	10.311	10.311	-0.041	-0.041
chr2	27518370	GCKR	OID20664	CLSTN2	trans	0.92	38.116	0.999892	!	C	GCKR,FNDC4,IFT172,C2orf16,ZNF512,KRTCAP3	12.685	12.884	-0.048	-0.049
chr2	27518370	GCKR	OID20665	FASLG	trans	0.92	38.116	0.999892	!	C	GCKR,FNDC4,IFT172,C2orf16,ZNF512,KRTCAP3	14.396	14.465	0.053	0.053
chr2	27518370	GCKR	OID20725	OMD	trans	0.92	38.116	0.999892	!	C	GCKR,FNDC4,IFT172,C2orf16,ZNF512,KRTCAP3	9.3546	9.3546	-0.042	-0.042
chr2	27518370	GCKR	OID21006	CNTN5	trans	0.92	38.113	0.9999	T	!	GCKR,FNDC4,IFT172,C2orf16,ZNF512,KRTCAP3	17.803	17.803	-0.057	-0.057
chr2	27518370	GCKR	OID21025	CD34	trans	0.92	38.116	0.999892	!	C	GCKR,FNDC4,IFT172,C2orf16,ZNF512,KRTCAP3	13.023	13.023	-0.05	-0.05
chr2	27518370	GCKR	OID21386	CBLN4	trans	0.92	38.113	0.9999	T	!	GCKR,FNDC4,IFT172,C2orf16,ZNF512,KRTCAP3	8.9825	8.9825	-0.041	-0.041
chr2	27518370	GCKR	OID21440	F3	trans	0.92	38.116	0.999892	!	C	GCKR,FNDC4,IFT172,C2orf16,ZNF512,KRTCAP3	19.252	19.252	-0.06	-0.06
chr2	27519736	GCKR	OID20693	CCL23	trans	0.92	38.127	0.999932	T	!	GCKR,FNDC4,IFT172,C2orf16,ZNF512,KRTCAP3	19.741	19.741	0.063	0.063
chr2	27519736	GCKR	OID21358	PODXL	trans	0.92	38.127	0.999932	T	!	GCKR,FNDC4,IFT172,C2orf16,ZNF512,KRTCAP3	9.6068	9.6068	-0.042	-0.042
chr2	27519736	GCKR	OID21447	TACSTD2	trans	0.92	38.127	0.999932	T	!	GCKR,FNDC4,IFT172,C2orf16,ZNF512,KRTCAP3	13.639	13.639	-0.045	-0.045
chr2	27526125	GCKR	OID20334	CCL16	trans	0.92	38.128	0.999455	AT	A	GCKR,FNDC4,IFT172,C2orf16,ZNF512,KRTCAP3	8.7791	8.7684	0.042	0.042
chr2	27526125	GCKR	OID20352	ITIH3	trans	0.92	38.128	0.999455	AT	A	GCKR,FNDC4,IFT172,C2orf16,ZNF512,KRTCAP3	10.276	10.265	0.043	0.043
chr2	27526125	GCKR	OID20384	PCOLCE	trans	0.92	38.128	0.999455	AT	A	GCKR,FNDC4,IFT172,C2orf16,ZNF512,KRTCAP3	18.78	18.78	0.061	0.061
chr2	27526125	GCKR	OID20388	TFPI	trans	0.92	38.128	0.999455	AT	A	GCKR,FNDC4,IFT172,C2orf16,ZNF512,KRTCAP3	9.63	10.229	0.043	0.043
chr2	27526125	GCKR	OID20399	CHI3L1	trans	0.92	38.128	0.999455	AT	A	GCKR,FNDC4,IFT172,C2orf16,ZNF512,KRTCAP3	17.667	17.667	0.06	0.06
chr2	27526126	GCKR	OID20121	CCL27	trans	0.92	38.128	0.999456	T	!	GCKR,FNDC4,IFT172,C2orf16,ZNF512,KRTCAP3	9.467	9.467	0.043	0.043
chr2	27526126	GCKR	OID20417	TGFBI	trans	0.92	38.128	0.999456	T	!	GCKR,FNDC4,IFT172,C2orf16,ZNF512,KRTCAP3	17.594	17.594	0.054	0.054
chr2	27529596	GCKR	OID20104	ENTPD5	trans	0.86	38.3	0.996004	G	A	GCKR,FNDC4,IFT172,C2orf16,ZNF512,KRTCAP3	8.9796	8.8299	-0.04	-0.04
chr2	27529596	GCKR	OID20461	IL3RA	trans	0.86	38.3	0.996004	G	A	GCKR,FNDC4,IFT172,C2orf16,ZNF512,KRTCAP3	12.064	12.064	-0.047	-0.047
chr2	27529596	GCKR	OID21426	CNTN2	trans	0.86	38.3	0.996004	G	A	GCKR,FNDC4,IFT172,C2orf16,ZNF512,KRTCAP3	11.184	11.184	-0.044	-0.044
chr4	99318162	ADH1B	OID21026	VCAN	trans	1	2.17	0.994773	T	!	ADH1B,LOC100507053,ADH1C,ADH1A,ADH7,ADH6	26.709	26.326	0.246	0.244
chr6	26092913	HFE	OID20170	CDH2	trans	1	7.942	0.999745	!	G	HFE,HIST1H4C,HIST1H1T,HIST1H2BC,HIST1H2AC,HIST1H1C	10.305	10.305	0.079	0.079
chr6	26092913	HFE	OID20369	TFRC	trans	1	7.942	0.999745	!	G	HFE,HIST1H4C,HIST1H1T,HIST1H2BC,HIST1H2AC,HIST1H1C	121.78	31.062	-0.282	-0.168
chr6	26098246	HFE	OID20281	SERPINA11	trans	0.99	7.869	0.999834	C	T	HFE,HIST1H4C,HIST1H1T,HIST1H2BC,HIST1H2AC,HIST1H1C	14.824	14.824	-0.094	-0.094
chr6	26098246	HFE	OID20550	COL9A1	trans	0.99	7.869	0.999834	C	T	HFE,HIST1H4C,HIST1H1T,HIST1H2BC,HIST1H2AC,HIST1H1C	19.226	19.78	0.111	0.11
chr10	100152437	ERLIN1	OID20075	CA5A	trans	1	49.948	0.999969	C	T	ERLIN1,CHUK,CPN1,CWF19L1,SNORA12,BLOC1S2	10.687	10.687	0.042	0.042
chr10	100152437	ERLIN1	OID20117	ADH4	trans	1	49.948	0.999969	C	T	ERLIN1,CHUK,CPN1,CWF19L1,SNORA12,BLOC1S2	15.048	15.048	0.052	0.052
chr10	100152437	ERLIN1	OID20166	GSTA1	trans	1	49.948	0.999969	C	T	ERLIN1,CHUK,CPN1,CWF19L1,SNORA12,BLOC1S2	18.289	18.289	0.057	0.057
chr10	100152437	ERLIN1	OID21028	SMPD1	trans	1	49.948	0.999969	C	T	ERLIN1,CHUK,CPN1,CWF19L1,SNORA12,BLOC1S2	15.091	15.064	0.053	0.053
chr10	100152437	ERLIN1	OID21395	HAO1	trans	1	49.948	0.999969	C	T	ERLIN1,CHUK,CPN1,CWF19L1,SNORA12,BLOC1S2	11.861	11.861	0.046	0.046
chr10	100164661	ERLIN1	OID20139	AGXT	trans	1	49.894	0.999923	T	C	ERLIN1,CHUK,CWF19L1,SNORA12,CPN1,BLOC1S2	14.639	14.639	0.051	0.051
chr10	100164661	ERLIN1	OID20227	FBP1	trans	1	49.894	0.999923	T	C	ERLIN1,CHUK,CWF19L1,SNORA12,CPN1,BLOC1S2	15.919	15.919	0.053	0.053
chr10	100164661	ERLIN1	OID20676	SMPDL3A	trans	1	49.894	0.999923	T	C	ERLIN1,CHUK,CWF19L1,SNORA12,CPN1,BLOC1S2	15.616	15.609	0.058	0.058
chr10	100164661	ERLIN1	OID20931	NAAA	trans	1	49.894	0.999923	T	C	ERLIN1,CHUK,CWF19L1,SNORA12,CPN1,BLOC1S2	16.781	16.656	0.049	0.049
chr10	100164661	ERLIN1	OID21242	GSTA3	trans	1	49.894	0.999923	T	C	ERLIN1,CHUK,CWF19L1,SNORA12,CPN1,BLOC1S2	14.066	14.066	0.05	0.05
chr10	100164661	ERLIN1	OID21296	KRT18	trans	1	49.894	0.999923	T	C	ERLIN1,CHUK,CWF19L1,SNORA12,CPN1,BLOC1S2	15.565	15.565	0.054	0.054
chr10	100164661	ERLIN1	OID21425	SCLY	trans	1	49.894	0.999923	T	C	ERLIN1,CHUK,CWF19L1,SNORA12,CPN1,BLOC1S2	13.729	13.729	0.05	0.05
chr10	100164661	ERLIN1	OID21480	DCXR	trans	1	49.894	0.999923	T	C	ERLIN1,CHUK,CWF19L1,SNORA12,CPN1,BLOC1S2	18.575	18.575	0.058	0.058
chr10	112150963	GPAM	OID21028	SMPD1	trans	0.99	27.342	0.999598	A	G	GPAM,TECTB,MIR6715B,MIR6715A,GUCY2GP,ACSL5	12.731	12.668	0.055	0.055
chr10	112157327	GPAM	OID20931	NAAA	trans	0.99	27.403	0.999914	T	A	GPAM,TECTB,MIR6715B,MIR6715A,GUCY2GP,ACSL5	21.623	21.632	0.064	0.064
chr10	112174128	GPAM	OID20676	SMPDL3A	trans	0.99	27.378	0.99992	A	G	GPAM,TECTB,MIR6715B,MIR6715A,GUCY2GP,ACSL5	12.879	12.732	0.059	0.059
chr10	112177097	GPAM	OID21032	SUMF2	trans	0.99	27.446	0.999906	C	T	GPAM,TECTB,MIR6715B,MIR6715A,GUCY2GP,ACSL5	10.483	10.6	-0.047	-0.048
chr10	112190660	GPAM	OID20300	HYOU1	trans	0.98	26.94	0.987189	T	C	GPAM,TECTB,MIR6715B,MIR6715A,GUCY2GP,ACSL5	10.18	10.18	-0.049	-0.049
chr19	19285807	TM6SF2	OID20240	LDLR	trans	0.99	1.367	0.987178	!	C	SUGP1,TM6SF2,HAPLN4,NCAN,MAU2,NR2C2AP	11.312	13.129	-0.197	-0.209
chr19	19285807	TM6SF2	OID20676	SMPDL3A	trans	0.99	1.367	0.987217	T	!	SUGP1,TM6SF2,HAPLN4,NCAN,MAU2,NR2C2AP	15.52	17.707	0.247	0.264
chr19	19285807	TM6SF2	OID20931	NAAA	trans	0.99	1.367	0.987217	T	!	SUGP1,TM6SF2,HAPLN4,NCAN,MAU2,NR2C2AP	7.9724	9.3937	0.142	0.154
chr19	19285807	TM6SF2	OID21028	SMPD1	trans	0.99	1.367	0.987217	T	!	SUGP1,TM6SF2,HAPLN4,NCAN,MAU2,NR2C2AP	12.98	15.147	0.211	0.228
chr19	19347579	TM6SF2	OID20088	PON2	trans	0.99	1.371	0.987377	!	A	MAU2,SUGP1,GATAD2A,TM6SF2,HAPLN4,MIR640	12.135	13.557	0.193	0.205
chr19	19347579	TM6SF2	OID20235	PCSK9	trans	0.99	1.371	0.987377	!	A	MAU2,SUGP1,GATAD2A,TM6SF2,HAPLN4,MIR640	11.334	12.702	-0.196	-0.208
chr19	54170611	TMC4/MBOAT	OID21340	CES3	trans	0.98	44.079	0.997116	!	GTTTTA	TMC4,MBOAT7,LENG1,CNOT3,TSEN34,RPS9	22.832	22.832	-0.066	-0.066
chr19	54171009	TMC4/MBOAT	OID20676	SMPDL3A	trans	0.95	43.127	0.996543	T	C	TMC4,MBOAT7,LENG1,CNOT3,TSEN34,RPS9	16.631	17.056	0.061	0.061
chr19	54171009	TMC4/MBOAT	OID21468	IDUA	trans	0.95	43.127	0.996543	T	C	TMC4,MBOAT7,LENG1,CNOT3,TSEN34,RPS9	9.0002	9.3051	0.037	0.038
chr19	54171328	TMC4/MBOAT	OID21028	SMPD1	trans	0.98	44.201	0.997141	C	T	TMC4,MBOAT7,LENG1,CNOT3,TSEN34,RPS9	21.092	21.114	0.065	0.064
chr19	54171328	TMC4/MBOAT	OID21054	CPM	trans	0.98	44.201	0.997141	C	T	TMC4,MBOAT7,LENG1,CNOT3,TSEN34,RPS9	18.717	18.717	0.06	0.06
chr19	54171328	TMC4/MBOAT	OID21500	CTSF	trans	0.98	44.201	0.997141	C	T	TMC4,MBOAT7,LENG1,CNOT3,TSEN34,RPS9	14.272	14.144	0.051	0.051
chr19	54173119	TMC4/MBOAT	OID20244	CES1	trans	1	44.149	0.998138	GC	G	TMC4,MBOAT7,LENG1,TSEN34,CNOT3,RPS9	13.325	13.58	-0.05	-0.05
chr19	54173119	TMC4/MBOAT	OID21032	SUMF2	trans	1	44.149	0.998138	GC	G	TMC4,MBOAT7,LENG1,TSEN34,CNOT3,RPS9	28.157	28.157	-0.071	-0.071
chr19	54173307	TMC4/MBOAT	OID20104	ENTPD5	trans	1	44.162	0.997959	C	!	TMC4,MBOAT7,LENG1,TSEN34,CNOT3,RPS9	9.5305	9.3524	0.04	0.04
chr19	54173307	TMC4/MBOAT	OID20931	NAAA	trans	1	44.162	0.997959	C	!	TMC4,MBOAT7,LENG1,TSEN34,CNOT3,RPS9	24.793	24.67	0.061	0.061
chr19	54173068	TMC4/MBOAT	OID20751	CRELD2	trans		44.139	0.998101	T	!	TMC4,MBOAT7,LENG1,TSEN34,CNOT3,RPS9	14.031	14.031	-0.051	-0.051
chr2	164668241	COBLL1	OID20188	LPL	trans	0.82	34.717	0.999782	G	!	COBLL1,SNORA70F,GRB14,LOC101929633,SLC38A11,SCN3A	21.884	21.638	0.066	0.066
chr2	164672114	COBLL1	OID21147	TIMP4	trans	0.99	39.26	0.999784	!	G	COBLL1,SNORA70F,GRB14,LOC101929633,SLC38A11,SCN3A	10.276	10.315	0.044	0.044
chr2	164688863	COBLL1	OID20187	LEP	trans	0.95	40.251	0.999196	CAA	C	COBLL1,SNORA70F,GRB14,LOC101929633,SLC38A11,SCN3A	9.2948	9.2475	0.042	0.041
chr4	87310240	HSD17B13	OID21340	CES3	trans	1	27.821	0.999116	!	T	HSD17B13,MIR5705,HSD17B11,KLHL8,NUDT9,SPARCL1	10.939	10.939	0.049	0.049
chr4	87310713	HSD17B13	OID20357	HYAL1	trans	0.92	27.222	0.999475	T	C	HSD17B13,MIR5705,HSD17B11,KLHL8,NUDT9,SPARCL1	8.8698	8.8698	-0.044	-0.044
chr7	65907885	GUSB	OID20296	GUSB	cis	0.93	46.187	0.999723	T	!	VKORC1L1,GUSB,LOC441242,CCT6P1,SNORA22,ASL	66.127	28.348	-0.109	0.19
chr7	65952779	GUSB	OID20931	NAAA	trans	0.95	45.966	0.987611	T	!	VKORC1L1,GUSB,ASL,CRCP,LOC441242,CCT6P1	12.756	12.756	-0.043	-0.043
chr7	65979372	GUSB	OID20296	GUSB	cis	0.90	47.475	0.999845	!	TGA	GUSB,VKORC1L1,ASL,CRCP,LOC441242,CCT6P1	117.79	117.79	-0.146	-0.146
chr7	65979372	GUSB	OID20406	DPP4	trans	0.90	47.475	0.999845	!	TGA	GUSB,VKORC1L1,ASL,CRCP,LOC441242,CCT6P1	20.122	20.32	-0.061	-0.062

## Sheet: Supplementary Table 8 - Soma
Supplementary Table 8 - Somalogic. Association of proteins as mesured with SomaScan with NAFL diagnose compared to population (excluding cirrhosis). P-values are two-sided, have not been adjusted for multiple comparisons and are from a linear regression model.
SeqId	Effect	P-value	GeneName	Uniprot	Target	TargetFullName
SeqId.3343-1	1.0978	1.02682e-64	ACY1	Q03154	Aminoacylase-1	Aminoacylase-1
SeqId.18185-118	1.07313	8.27086e-61	ALDOB	P05062	ALDOB	Fructose-bisphosphate aldolase B
SeqId.8325-37	1.05503	3.42822e-58	ADH4	P08319	ADH4	Alcohol dehydrogenase 4
SeqId.7206-20	1.05469	1.69977e-57	FBP1	P09467	F16P1	Fructose-1,6-bisphosphatase 1
SeqId.17396-23	1.01859	2.54518e-53	ADH1A	P07327	ADH1A	Alcohol dehydrogenase 1A
SeqId.18342-2	1.01312	3.74111e-53	PSAT1	Q9Y617	SERC	Phosphoserine aminotransferase
SeqId.14636-25	0.976226	1.46923e-52	HRSP12	P52758	Ribonuclease UK114	Ribonuclease UK114
SeqId.19241-31	0.973779	4.80189e-52	RBP5	P82980	RBP-III	Retinol-binding protein 5
SeqId.18398-1	0.991883	3.11615e-51	AKR1D1	P51857	AK1D1	3-oxo-5-beta-steroid 4-dehydrogenase
SeqId.9416-77	0.98146	7.09739e-51	CPM	P14384	CBPM	Carboxypeptidase M
SeqId.18397-5	0.970652	1.82537e-50	AKR1C4	P17516	AK1C4	Aldo-keto reductase family 1 member C4
SeqId.11241-8	0.969345	8.42817e-50	ASL	P04424	ARLY	Argininosuccinate lyase
SeqId.17138-8	0.97385	5.80901e-49	GSTA1	P08263	GST A1-1	Glutathione S-transferase A1
SeqId.18173-11	0.96871	6.70767e-48	AKR7A3	O95154	ARK73	Aflatoxin B1 aldehyde reductase member 3
SeqId.11424-4	0.927846	1.31132e-43	FAH	P16930	FAAA	Fumarylacetoacetase
SeqId.15562-24	0.902514	6.9055e-43	GUSB	P08236	BGLR	Beta-glucuronidase
SeqId.9213-24	0.9022	1.48276e-41	FTCD	O95954	FTCD	Formimidoyltransferase-cyclodeaminase
SeqId.11313-100	0.874807	2.15947e-41	PCBD1	P61457	PHS	Pterin-4-alpha-carbinolamine dehydratase
SeqId.15525-294	0.834508	7.08067e-41	ADH1C	P00326	ADH1G	Alcohol dehydrogenase 1C
SeqId.6379-62	0.857572	3.13386e-39	ADAMTSL2	Q86TH1	ATL2	ADAMTS-like protein 2
SeqId.8337-65	0.848075	1.08356e-38	PTPRU	Q92729	PTPRU	Receptor-type tyrosine-protein phosphatase U
SeqId.15487-164	0.870522	1.9285e-38	CES1	P23141	carboxylesterase, liver	Liver carboxylesterase 1
SeqId.15431-31	0.862888	3.94196e-38	OTC	P00480	OTCase	Ornithine carbamoyltransferase, mitochondrial
SeqId.9829-91	0.85233	7.59166e-38	SULT2A1	Q06520	SULT 2A1	Bile salt sulfotransferase
SeqId.2948-58	0.836357	4.9813e-37	GHR	P10912	Growth hormone receptor	Growth hormone receptor
SeqId.5722-78	0.826238	8.78807e-37	PRCP	P42785	Prolylcarboxypeptidase	Lysosomal Pro-X carboxypeptidase
SeqId.17758-79	0.800699	5.11623e-36	DCXR	Q7Z4W1	DCXR	L-xylulose reductase
SeqId.6408-2	0.803039	2.31632e-35	INHBC	P55103	INHBC	Inhibin beta C chain
SeqId.2731-29	0.817721	3.12136e-35	POR	P16435	NADPH-P450 Oxidoreductase	NADPH--cytochrome P450 reductase
SeqId.18381-16	0.823913	5.27117e-35	ALDH2	P05091	ALDH-E2	Aldehyde dehydrogenase, mitochondrial
SeqId.14079-14	0.80081	1.39322e-33	IL18R1	Q13478	IL-18 Ra	Interleukin-18 receptor 1
SeqId.13496-19	0.766946	5.71161e-33	HMGCS1	Q01581	HMCS1	Hydroxymethylglutaryl-CoA synthase, cytoplasmic
SeqId.15594-47	0.737621	1.44935e-32	HTRA1	Q92743	HTRA1	Serine protease HTRA1
SeqId.19197-95	0.752463	1.72916e-32	ACAT1	P24752	THIL	Acetyl-CoA acetyltransferase, mitochondrial
SeqId.5708-1	0.757991	2.10526e-32	LEAP2	Q969E1	LEAP2	Liver-expressed antimicrobial peptide 2
SeqId.11646-4	0.743253	3.4507e-32	CHST9	Q7L1S5	Carbohydrate sulfotransferase 9	Carbohydrate sulfotransferase 9
SeqId.9834-62	0.777597	4.41629e-32	ADH1B	P00325	ADH1B	Alcohol dehydrogenase 1B
SeqId.4435-66	0.777366	6.37126e-32	ENPP7	Q6UWV6	ENPP7	Ectonucleotide pyrophosphatase/phosphodiesterase family member 7
SeqId.19120-33	0.742196	2.98347e-30	DAO	P14920	OXDA	D-amino-acid oxidase
SeqId.19617-5	0.727337	5.61709e-30	PTGR1	Q14914	LTB4DH	Prostaglandin reductase 1
SeqId.13998-26	0.740018	1.05532e-29	ADSSL1	Q8N142	PURA1	Adenylosuccinate synthetase isozyme 1
SeqId.15447-45	0.752667	1.14686e-29	SORD	Q00796	Sorbitol dehydrogenase	Sorbitol dehydrogenase
SeqId.3470-1	0.749101	1.78503e-29	SELE	P16581	sE-Selectin	E-selectin
SeqId.11265-8	0.731182	2.05974e-29	ALDH1A1	P00352	Retinal dehydrogenase 1	Retinal dehydrogenase 1
SeqId.16818-200	0.610876	2.76564e-29	CDCP1	Q9H5V8	CDCP1	CUB domain-containing protein 1
SeqId.19557-3	0.734689	6.89619e-29	KLB	Q86Z14	KLOTB	Beta-klotho
SeqId.15483-377	0.737323	1.67557e-28	AGRN	O00468	Agrin	Agrin
SeqId.7179-69	0.666812	2.31288e-28	NFASC	O94856	NFASC	Neurofascin
SeqId.5353-89	0.719825	2.64917e-28	IL1RN	P18510	IL-1Ra	Interleukin-1 receptor antagonist protein
SeqId.15426-5	0.739464	2.71784e-28	NEU1	Q99519	NEUR1	Sialidase-1
SeqId.17782-23	0.716494	7.54365e-28	ACAA1	P09110	THIK	3-ketoacyl-CoA thiolase, peroxisomal
SeqId.3554-24	-0.669161	1.49044e-27	ADIPOQ	Q15848	Adiponectin	Adiponectin
SeqId.12370-30	-0.68125	3.90212e-27	APOF	Q13790	Apo F	Apolipoprotein F
SeqId.18901-26	0.703392	5.04787e-27	HSPA1B	P0DMV9	HS71B	Heat shock 70 kDa protein 1B
SeqId.13492-44	0.706793	6.43309e-27	HSPA9	P38646	HSPA9B	Stress-70 protein, mitochondrial
SeqId.13704-5	0.718991	1.07925e-26	HMGCS2	P54868	HMCS2	Hydroxymethylglutaryl-CoA synthase, mitochondrial
SeqId.9876-20	0.704635	1.59667e-26	ALDOC	P09972	aldolase C	Fructose-bisphosphate aldolase C
SeqId.19506-6	0.704515	2.94134e-26	GLYAT	Q6IB77	GLYAT	Glycine N-acyltransferase
SeqId.6383-90	0.712037	3.96853e-26	TLL1	O43897	TLL1	Tolloid-like protein 1
SeqId.15452-5	0.692011	4.38784e-26	NT5E	P21589	5'-Nucleotidase	5'-Nucleotidase
SeqId.4763-31	0.697809	7.0105e-26	AFM	P43652	Afamin	Afamin
SeqId.3314-74	0.676657	8.58192e-26	GFRA1	P56159	GFRa-1	GDNF family receptor alpha-1
SeqId.8469-41	-0.624317	1.56115e-25	IGFBP2	P18065	IGFBP-2	Insulin-like growth factor-binding protein 2
SeqId.17366-6	0.663344	2.12075e-25	DCUN1D1	Q96GG9	DCNL1	DCN1-like protein 1
SeqId.17329-2	0.646517	2.44826e-25	BDH2	Q9BUT1	BDH2	3-hydroxybutyrate dehydrogenase type 2
SeqId.13697-51	0.696807	3.99042e-25	GPD1	P21695	GPDA	Glycerol-3-phosphate dehydrogenase [NAD(+)], cytoplasmic
SeqId.4559-64	0.674984	8.03029e-25	KYNU	Q16719	KYNU	Kynureninase
SeqId.13983-27	0.688895	9.1589e-25	CRYZ	Q08257	QOR	Quinone oxidoreductase
SeqId.7948-129	0.647989	1.21974e-24	GLTPD2	A6NH11	GLTD2	Glycolipid transfer protein domain-containing protein 2
SeqId.5028-59	0.665441	1.76099e-24	CD163	Q86VB7	sCD163	Scavenger receptor cysteine-rich type 1 protein M130
SeqId.2212-69	0.601983	2.84692e-24	PLAT	P00750	tPA	Tissue-type plasminogen activator
SeqId.15533-97	0.545816	3.53478e-24	MSR1	P21757	Macrophage scavenger receptor	Macrophage scavenger receptor types I and II
SeqId.16616-137	0.633856	3.67156e-24	ENO3	P13929	ENOB	Beta-enolase
SeqId.6629-3	0.678163	6.09993e-24	DEFB1	P60022	HBD-1	Beta-defensin 1
SeqId.4883-56	0.66813	6.5273e-24	INS	P01308	Insulin	Insulin
SeqId.3216-2	0.638885	1.31524e-23	PIGR	P01833	PIGR	Polymeric immunoglobulin receptor
SeqId.17768-50	0.635232	1.34485e-23	HAO1	Q9UJM8	HAOX1	Hydroxyacid oxidase 1
SeqId.5452-71	0.649624	1.94544e-23	ASGR1	P07306	ASGR1	Asialoglycoprotein receptor 1
SeqId.16081-38	0.661252	2.4166e-23	AKR1B10	O60218	Aldose reductase-like	Aldo-keto reductase family 1 member B10
SeqId.17755-5	0.638406	2.5881e-23	UGDH	O60701	UGDH	UDP-glucose 6-dehydrogenase
SeqId.13738-8	0.65002	2.94421e-23	INHBA	P08476	Inhibin bA chain	Inhibin beta A chain
SeqId.6561-77	0.64377	3.42983e-23	LOC652493		Ig K chain V-I region HK102-like	Ig Kappa chain V-I region HK102- like
SeqId.9207-60	0.65583	1.11098e-22	CRYZL1	O95825	QORL1	Quinone oxidoreductase-like protein 1
SeqId.11214-40	0.622815	1.11543e-22	DNAJB9	Q9UBS3	DNJB9	DnaJ homolog subfamily B member 9
SeqId.13268-45	0.650524	1.16371e-22	WNT5A	P41221	WNT5A	Protein Wnt-5a
SeqId.10565-19	-0.655548	1.47465e-22	SLITRK3	O94933	SLIK3	SLIT and NTRK-like protein 3
SeqId.4124-24	0.638352	1.67301e-22	HSPA1A	P0DMV8	HSP 70	Heat shock 70 kDa protein 1A
SeqId.3348-49	0.62121	2.22706e-22	BMP1	P13497	BMP-1	Bone morphogenetic protein 1
SeqId.8922-4	0.642905	2.33223e-22	TMCC3	Q9ULS5	TMCC3	Transmembrane and coiled-coil domains protein 3
SeqId.5307-12	0.642215	2.50193e-22	F9	P00740	Coagulation Factor IXab	Coagulation factor IXab
SeqId.11516-7	0.637837	3.39768e-22	FABP1	P07148	FABPL	Fatty acid-binding protein, liver
SeqId.14133-93	0.639362	3.46702e-22	IL1R2	P27930	IL-1 sRII	Interleukin-1 receptor type 2
SeqId.4876-32	0.638633	4.13471e-22	F9	P00740	Coagulation Factor IX	Coagulation factor IX
SeqId.2742-68	0.615362	4.33774e-22	SIGLEC7	Q9Y286	Siglec-7	Sialic acid-binding Ig-like lectin 7
SeqId.5000-52	0.641714	5.69892e-22	LGALS3BP	Q08380	LG3BP	Galectin-3-binding protein
SeqId.10666-7	0.588813	1.41627e-21	GNPTG	Q9UJJ9	GNPTG	N-acetylglucosamine-1-phosphotransferase subunit gamma
SeqId.15470-11	0.60238	1.41708e-21	HEXB	P07686	Hexosaminidase B	Beta-hexosaminidase subunit beta
SeqId.8484-24	0.532179	1.4644e-21	LEP	P41159	Leptin	Leptin
SeqId.7638-30	0.615653	2.70097e-21	LMAN2	Q12907	Lectin, mannose-binding 2	Vesicular integral-membrane protein VIP36
SeqId.9931-20	0.57448	3.28466e-21	KRT1	P04264	Keratin-1	Keratin, type II cytoskeletal 1
SeqId.3339-33	0.609142	5.1052e-21	THBS2	P35442	TSP2	Thrombospondin-2
SeqId.18188-12	0.616932	5.23726e-21	GATM	P50440	GATM	Glycine amidinotransferase, mitochondrial
SeqId.10014-31	0.612888	1.32281e-20	SNAI2	O43623	SLUG	Zinc finger protein SNAI2
SeqId.8356-88	0.61375	1.40397e-20	OXT	P01178	NEU1	Oxytocin-neurophysin 1
SeqId.17785-11	0.585669	1.63143e-20	RCL	O43598	RCL	2'-deoxynucleoside 5'-phosphate N-hydrolase 1
SeqId.5478-50	0.613196	2.8027e-20	FOLH1	Q04609	PSMA	Glutamate carboxypeptidase 2
SeqId.4929-55	-0.567177	3.458e-20	SHBG	P04278	SHBG	Sex hormone-binding globulin
SeqId.3220-40	0.564828	3.64593e-20	RET	P07949	RET	Proto-oncogene tyrosine-protein kinase receptor Ret
SeqId.12618-50	0.597722	3.99194e-20	AKR1C1	Q04828	Aldo-keto reductase 1C1	Aldo-keto reductase family 1 member C1
SeqId.13022-20	0.609082	6.56866e-20	TP53I11	O14683	P5I11	Tumor protein p53-inducible protein 11
SeqId.2567-5	0.606349	6.94293e-20	CFI	P05156	Factor I	Complement factor I
SeqId.15513-108	0.601149	7.25466e-20	PRSS8	Q16651	Prostasin	Prostasin
SeqId.4159-130	0.601	1.48938e-19	CFH	P08603	Factor H	Complement factor H
SeqId.9357-4	0.590798	1.92527e-19	CREG1	O75629	CREG1	Protein CREG1
SeqId.6923-1	0.59883	2.56572e-19	PLOD2	O00469	PLOD2	Procollagen-lysine,2-oxoglutarate 5-dioxygenase 2
SeqId.5462-62	0.595649	2.62206e-19	FCN3	O75636	Ficolin-3	Ficolin-3
SeqId.3336-50	0.543246	3.76392e-19	TFPI	P10646	TFPI	Tissue factor pathway inhibitor
SeqId.5121-3	0.567156	4.06935e-19	SEMA6B	Q9H3T3	SEM6B	Semaphorin-6B
SeqId.6054-6	0.583829	7.28996e-19	NXPH3	O95157	NXPH3	Neurexophilin-3
SeqId.17706-4	0.572026	7.77749e-19	PPP1R1A	Q13522	PPR1A	Protein phosphatase 1 regulatory subunit 1A
SeqId.11287-14	0.579254	8.08427e-19	CYB5A	P00167	Cytochrome b5	Cytochrome b5
SeqId.9385-4	0.582752	1.16791e-18	GAA	P10253	GAA	Lysosomal alpha-glucosidase
SeqId.6378-2	0.587378	1.17243e-18	C5orf38	Q86SI9	CEI	Protein CEI
SeqId.11457-53	0.577868	1.88461e-18	GALE	Q14376	GALE	UDP-glucose 4-epimerase
SeqId.5437-63	0.50549	1.91296e-18	FABP3	P05413	FABP	Fatty acid-binding protein, heart
SeqId.9264-11	0.581327	2.12302e-18	CTSO	P43234	CATO	Cathepsin O
SeqId.16612-28	0.582021	2.2273e-18	SDC3	O75056	SDC3	Syndecan-3
SeqId.16763-11	0.583759	2.29676e-18	LECT2	O14960	LECT2	Leukocyte cell-derived chemotaxin-2
SeqId.6448-36	0.578223	2.51371e-18	SEMA3C	Q99985	Sema E	Semaphorin-3C
SeqId.18893-26	0.559615	2.56723e-18	GPR56	Q9Y653	GPR56	Adhesion G-protein coupled receptor G1
SeqId.2643-57	0.584397	3.62516e-18	CDH3	P22223	P-Cadherin	Cadherin-3
SeqId.3070-1	0.570893	4.04307e-18	IL2	P60568	IL-2	Interleukin-2
SeqId.11556-19	0.56148	4.4141e-18	ARFGAP1	Q8N6T3	ARFG1	ADP-ribosylation factor GTPase-activating protein 1
SeqId.19561-216	0.556359	4.4612e-18	PLXND1	Q9Y4D7	PLXD1	Plexin-D1
SeqId.6576-1	0.572365	4.61712e-18	ART4	Q93070	ART4	Ecto-ADP-ribosyltransferase 4
SeqId.2771-35	-0.571541	4.67718e-18	IGFBP1	P08833	IGFBP-1	Insulin-like growth factor-binding protein 1
SeqId.13939-14	0.545193	5.04236e-18	UGP2	Q16851	UGPA1	UTP--glucose-1-phosphate uridylyltransferase
SeqId.3311-27	0.571525	6.40085e-18	FCGR3B	O75015	FCG3B	Low affinity immunoglobulin gamma Fc region receptor III-B
SeqId.5596-75	0.557885	7.36904e-18	CD5	P06127	CD5	T-cell surface glycoprotein CD5
SeqId.3327-27	0.574287	7.37125e-18	NTN4	Q9HB63	NET4	Netrin-4
SeqId.9211-19	0.561039	1.10671e-17	SERPINF1	P36955	PEDF	Pigment epithelium-derived factor
SeqId.12373-73	0.533293	1.44159e-17	TRA2B	P62995	TRA2B	Transformer-2 protein homolog beta
SeqId.11547-84	0.559585	1.48642e-17	MUSK	O15146	MUSK	Muscle, skeletal receptor tyrosine-protein kinase
SeqId.8106-15	0.565178	1.87343e-17	SSR1	P43307	SSRA	Translocon-associated protein subunit alpha
SeqId.5105-2	0.557337	2.11778e-17	RTN4R	Q9BZR6	Nogo Receptor	Reticulon-4 receptor
SeqId.10490-3	0.552792	2.98612e-17	RPN1	P04843	RPN1	Dolichyl-diphosphooligosaccharide--protein glycosyltransferase subunit 1
SeqId.13682-47	0.563022	3.22701e-17	CSF1R	P07333	M-CSF R	Macrophage colony-stimulating factor 1 receptor
SeqId.13933-276	0.528067	6.28768e-17	NAB1	Q13506	NAB1	NGFI-A-binding protein 1
SeqId.8405-108	0.542065	6.34611e-17	ADAM10	O14672	ADAM 10	Disintegrin and metalloproteinase domain-containing protein 10
SeqId.6433-57	0.534787	6.41239e-17	FAM20A	Q96MK3	FA20A	Pseudokinase FAM20A
SeqId.19238-12	0.535034	6.98156e-17	GLUL	P15104	GLNA	Glutamine synthetase
SeqId.3316-58	0.555125	7.73206e-17	SERPIND1	P05546	Heparin cofactor II	Heparin cofactor 2
SeqId.8352-26	0.539715	7.7515e-17	SIGLEC12	Q96PQ1	SIG12	Sialic acid-binding Ig-like lectin 12
SeqId.8465-52	0.546149	8.75951e-17	CTSH	P09668	Cathepsin H	Cathepsin H
SeqId.3616-3	0.547457	1.17344e-16	GNS	P15586	GNS	N-acetylglucosamine-6-sulfatase
SeqId.9832-33	0.552897	1.40899e-16	HGD	Q93099	HGD	Homogentisate 1,2-dioxygenase
SeqId.7945-10	0.539669	1.5508e-16	SEMA6A	Q9H2E6	Semaphorin-6A	Semaphorin-6A
SeqId.9199-6	0.543499	1.68951e-16	UBE2G2	P60604	UB2G2	Ubiquitin-conjugating enzyme E2 G2
SeqId.4337-49	0.535616	1.83337e-16	CRP	P02741	CRP	C-reactive protein
SeqId.19622-7	0.539277	2.06879e-16	INHBA	P08476	Activin A	Inhibin beta A chain
SeqId.4459-68	0.546827	2.16508e-16	PCSK7	Q16549	PCSK7	Proprotein convertase subtilisin/kexin type 7
SeqId.12572-236	0.519937	2.51466e-16	EFS	O43281	EFS	Embryonal Fyn-associated substrate
SeqId.13580-2	0.52916	2.64e-16	UAP1	Q16222	Sperm-associated antigen 2	UDP-N-acetylhexosamine pyrophosphorylase
SeqId.10451-11	0.517812	2.95438e-16	NUCB1	Q02818	NUCB1	Nucleobindin-1
SeqId.16015-19	0.54407	3.93238e-16	GPT	P24298	ALT	Alanine aminotransferase 1
SeqId.6414-8	0.509406	4.96533e-16	OAF	Q86UD1	OAF	Out at first protein homolog
SeqId.7144-234	0.539887	5.5825e-16	KAZALD1	Q96I82	KAZD1	Kazal-type serine protease inhibitor domain-containing protein 1
SeqId.13990-1	0.515129	5.59965e-16	PC	P11498	pyruvate carboxylase	Pyruvate carboxylase, mitochondrial
SeqId.15386-7	0.429287	6.61076e-16	FABP4	P15090	FABPA	Fatty acid-binding protein, adipocyte
SeqId.3283-21	0.491864	7.12188e-16	TGFBI	Q15582	BGH3	Transforming growth factor-beta-induced protein ig-h3
SeqId.16057-6	0.523077	7.31251e-16	IGF2R	P11717	IGF-II receptor	Cation-independent mannose-6-phosphate receptor
SeqId.7891-45	0.521325	9.1898e-16	UGT1A6	P19224	UGT 1A6	UDP-glucuronosyltransferase 1-6
SeqId.6895-1	0.522363	1.17083e-15	TFRC	P02786	TR	Transferrin receptor protein 1
SeqId.8989-40	0.483608	1.29467e-15	SCUBE1	Q8IWY4	SCUB1	Signal peptide, CUB and EGF-like domain-containing protein 1
SeqId.17691-1	0.507624	1.59911e-15	TPP1	O14773	TPP1	Tripeptidyl-peptidase 1
SeqId.15368-3	0.519756	1.75711e-15	BMPER	Q8N8U9	BMPER	BMP-binding endothelial regulator protein
SeqId.7859-21	0.511812	2.0099e-15	PCDHGC3	Q9UN70	PCDGK	Protocadherin gamma-C3
SeqId.6069-71	0.519219	2.01731e-15	SUMF2	Q8NBJ7	SUMF2	Sulfatase-modifying factor 2
SeqId.9451-20	0.518597	2.07831e-15	UMOD	P07911	Uromodulin	Uromodulin
SeqId.2943-5	0.509951	2.95894e-15	CYP3A4	P08684	Cytochrome P450 3A4	Cytochrome P450 3A4
SeqId.9021-1	0.449878	3.10384e-15	HAVCR1	Q96D42	TIM-1	Hepatitis A virus cellular receptor 1
SeqId.9187-2	0.5053	3.49742e-15	HMGN1	P05114	HMGN1	Non-histone chromosomal protein HMG-14
SeqId.15644-1	0.525849	3.63249e-15	BTD	P43251	Biotinidase	Biotinidase
SeqId.6647-55	0.488264	3.78587e-15	UBC	P0CG48	PolyUbiquitin K63	PolyUbiquitin K63-linked
SeqId.19126-4	0.508196	4.00751e-15	RPRD1B	Q9NQG5	C20orf77	Regulation of nuclear pre-mRNA domain-containing protein 1B
SeqId.15326-64	0.507958	4.0427e-15	GBP1	P32455	GBP1	Guanylate-binding protein 1
SeqId.6543-182	0.511539	4.154e-15	PRLH	P81277	PRRP	Prolactin-releasing peptide
SeqId.15331-47	0.494402	4.22327e-15	RBBP4	Q09028	RBBP4	Histone-binding protein RBBP4
SeqId.13053-6	0.504395	4.44634e-15	SLC6A14	Q9UN76	S6A14	Sodium- and chloride-dependent neutral and basic amino acid transporter B(0+)
SeqId.6334-9	0.520951	5.22685e-15	GGT2	P36268	GGT2	Inactive gamma-glutamyltranspeptidase 2
SeqId.14006-36	0.51613	5.71831e-15	GNMT	Q14749	GNMT	Glycine N-methyltransferase
SeqId.3421-54	0.515804	5.93679e-15	TNFSF8	P32971	CD30 Ligand	Tumor necrosis factor ligand superfamily member 8
SeqId.2705-5	0.519149	5.98995e-15	CCL25	O15444	TECK	C-C motif chemokine 25
SeqId.8660-5	0.505396	7.03091e-15	OLFML3	Q9NRN5	OLFL3	Olfactomedin-like protein 3
SeqId.9197-4	0.501289	7.19548e-15	LGALS9	O00182	LEG9	Galectin-9
SeqId.19467-3	0.500754	7.52953e-15	RBKS	Q9H477	RBSK	Ribokinase
SeqId.3503-4	0.500449	7.52995e-15	ITGA1|ITGB1	P56199|P05556	Integrin a1b1	Integrin alpha-I: beta-1 complex
SeqId.8250-2	0.52276	8.15969e-15	PTPRJ	Q12913	PTPRJ	Receptor-type tyrosine-protein phosphatase eta
SeqId.7991-54	0.511824	8.76621e-15	IQCF1	Q8N6M8	IQCF1	IQ domain-containing protein F1
SeqId.15499-11	0.517537	9.68261e-15	ATRN	O75882	Attractin	Attractin
SeqId.13665-35	0.517901	9.70942e-15	PPP2R3A	Q06190	PP2A, subunit B	Serine/threonine-protein phosphatase 2A regulatory subunit B'' subunit alpha
SeqId.3179-51	0.470934	9.77154e-15	CTSA	P10619	Cathepsin A	Lysosomal protective protein
SeqId.16300-4	0.44367	1.0392e-14	TREM2	Q9NZC2	TREM2	Triggering receptor expressed on myeloid cells 2
SeqId.17435-43	0.508903	1.0413e-14	ETFA	P13804	ETFA	Electron transfer flavoprotein subunit alpha, mitochondrial
SeqId.13729-26	0.516011	1.05542e-14	SFXN5	Q8TD22	SFXN5	Sideroflexin-5
SeqId.12759-47	0.475676	1.431e-14	ILF3	Q12906	DRBP76	Interleukin enhancer-binding factor 3
SeqId.12514-16	0.511086	1.46851e-14	METTL1	Q9UBP6	METTL1	tRNA (guanine-N(7)-)-methyltransferase
SeqId.5223-59	0.498829	1.527e-14	GCKR	Q14397	GCKR	Glucokinase regulatory protein
SeqId.3284-75	0.467586	1.55329e-14	BGN	P21810	BGN	Biglycan
SeqId.4533-76	0.484201	1.76457e-14	ADAMTS15	Q8TE58	ATS15	A disintegrin and metalloproteinase with thrombospondin motifs 15
SeqId.15514-26	0.50892	2.08365e-14	BCHE	P06276	Pseudocholinesterase	Cholinesterase
SeqId.3520-58	0.481455	2.12644e-14	TGFB3	P10600	TGF-b3	Transforming growth factor beta-3
SeqId.8760-10	0.505099	2.22268e-14	DCUN1D5	Q9BTE7	DCNL5	DCN1-like protein 5
SeqId.3320-49	0.472506	3.07994e-14	IGFBP7	Q16270	IGFBP-7	Insulin-like growth factor-binding protein 7
SeqId.5837-49	0.508462	3.62069e-14	LIFR	P42702	LIF sR	Leukemia inhibitory factor receptor
SeqId.8864-59	0.479153	3.73956e-14	CENPW	Q5EE01	CENPW	Centromere protein W
SeqId.4129-72	0.504372	3.95026e-14	CFB	P00751	Factor B	Complement factor B
SeqId.17836-17	0.486929	4.32637e-14	S100A16	Q96FQ6	S100A16	Protein S100-A16
SeqId.3057-55	0.499138	4.60059e-14	WISP1	O95388	WISP-1	WNT1-inducible-signaling pathway protein 1
SeqId.6296-36	0.463395	4.94564e-14	OIT3	Q8WWZ8	OIT3	Oncoprotein-induced transcript 3 protein
SeqId.3077-66	0.50128	6.48011e-14	F10	P00742	Coagulation Factor Xa	Coagulation factor Xa
SeqId.4971-1	0.477483	7.34081e-14	CTSZ	Q9UBR2	CATZ	Cathepsin Z
SeqId.4563-61	0.485403	7.46319e-14	PLCG1	P19174	PLCG1	1-phosphatidylinositol 4,5-bisphosphate phosphodiesterase gamma-1
SeqId.19377-14	0.493415	7.84966e-14	OLFM2	O95897	NOE2	Noelin-2
SeqId.11538-216	0.474631	7.88506e-14	MLYCD	O95822	DCMC	Malonyl-CoA decarboxylase, mitochondrial
SeqId.6932-42	0.492509	8.19364e-14	ITGA5	P08648	ITA5	Integrin alpha-5
SeqId.6039-24	0.4917	8.54295e-14	CRHBP	P24387	CRHBP	Corticotropin-releasing factor-binding protein
SeqId.10917-40	0.453409	1.12363e-13	GNGT2	O14610	GBGT2	Guanine nucleotide-binding protein G(I)/G(S)/G(O) subunit gamma-T2
SeqId.8905-20	0.468723	1.27282e-13	KCNMB3	Q9NPA1	KCMB3	Calcium-activated potassium channel subunit beta-3
SeqId.9363-11	0.485685	1.28394e-13	CT55	Q8WUE5	CX048	Cancer/testis antigen 55
SeqId.6409-57	0.494578	1.30885e-13	ADGRF5	Q8IZF2	GP116	Adhesion G protein-coupled receptor F5
SeqId.13501-10	0.476894	1.31028e-13	SLC35G2	Q8TBE7	S35G2	Solute carrier family 35 member G2
SeqId.6620-82	0.488859	1.43292e-13	LINGO1	Q96FE5	LIGO1	Leucine-rich repeat and immunoglobulin-like domain-containing nogo receptor-interacting protein 1
SeqId.11263-57	0.458867	1.60212e-13	CASQ1	P31415	CASQ1	Calsequestrin-1
SeqId.15526-33	0.461366	1.63989e-13	GSS	P48637	GSHB	Glutathione synthetase
SeqId.2925-9	0.435641	1.8455e-13	SERPINE1	P05121	PAI-1	Plasminogen activator inhibitor 1
SeqId.8874-53	0.475601	2.0955e-13	CLN5	O75503	CLN5	Ceroid-lipofuscinosis neuronal protein 5
SeqId.4878-3	0.490755	2.17289e-13	F10	P00742	Coagulation Factor X	Coagulation Factor X
SeqId.15468-14	0.488256	2.82894e-13	CFHR1	Q03591	FHR1	Complement factor H-related protein 1
SeqId.12750-9	0.476528	2.86711e-13	ITGB2	P05107	LFA-1 beta-2	Integrin beta-2
SeqId.3169-70	0.476979	2.99322e-13	IDUA	P35475	IDUA	Alpha-L-iduronidase
SeqId.8086-49	0.47175	3.0457e-13	ITM2B	Q9Y287	ITM2B	Integral membrane protein 2B
SeqId.7090-17	0.453577	3.35487e-13	GALNT1	Q10472	GALT1	Polypeptide N-acetylgalactosaminyltransferase 1
SeqId.7147-35	0.433582	3.83068e-13	WFDC8	Q8IUA0	WFDC8	WAP four-disulfide core domain protein 8
SeqId.12987-12	0.446892	4.15602e-13	SRSF7	Q16629	SRSF7	Serine/arginine-rich splicing factor 7
SeqId.12510-3	0.46871	4.18001e-13	STAP1	Q9ULZ2	STAP1	Signal-transducing adaptor protein 1
SeqId.9369-174	0.482843	4.2155e-13	LRRC4C	Q9HCJ2	NGL1	Leucine-rich repeat-containing protein 4C
SeqId.2474-54	0.470466	4.96035e-13	APCS	P02743	SAP	Serum amyloid P-component
SeqId.2700-56	0.47897	5.57309e-13	PROS1	P07225	Protein S	Vitamin K-dependent protein S
SeqId.13655-34	0.45214	5.81313e-13	NCL	P19338	Nucleolin	Nucleolin
SeqId.8252-2	0.482297	7.80844e-13	NOTUM	Q6P988	NOTUM	Palmitoleoyl-protein carboxylesterase NOTUM
SeqId.11440-58	0.463542	8.37133e-13	SOCS3	O14543	SOCS-3	Suppressor of cytokine signaling 3
SeqId.6527-1	0.479296	8.45828e-13	TRIL	Q7L0X0	TRIL	TLR4 interactor with leucine rich repeats
SeqId.2714-78	0.473315	8.66492e-13	AIMP1	Q12904	EMAP-2	Endothelial monocyte-activating polypeptide 2
SeqId.11573-3	0.448784	9.50568e-13	SRSF6	Q13247	SRSF6	Serine/arginine-rich splicing factor 6
SeqId.13013-41	0.473271	9.75773e-13	PARK2	O60260	PRKN2	E3 ubiquitin-protein ligase parkin
SeqId.17456-53	0.452489	1.01823e-12	GOLM1	Q8NBJ4	GOLM1	Golgi membrane protein 1
SeqId.2617-56	0.46689	1.07627e-12	ERBB3	P21860	ERBB3	Receptor tyrosine-protein kinase erbB-3
SeqId.2418-55	0.476393	1.11811e-12	APOE	P02649	Apo E	Apolipoprotein E
SeqId.2631-50	0.466793	1.23467e-12	IL10RB	Q08334	IL-10 Rb	Interleukin-10 receptor subunit beta
SeqId.15475-4	0.477045	1.33017e-12	PLTP	P55058	PLTP	Phospholipid transfer protein
SeqId.6291-55	0.43876	1.35061e-12	CLSTN3	Q9BQT9	Alcadein-beta	Calsyntenin-3
SeqId.13961-18	0.446248	1.39299e-12	KIF3A	Q9Y496	KIF3A	Kinesin-like protein KIF3A
SeqId.9370-69	0.469749	1.42023e-12	GGH	Q92820	GGH	Gamma-glutamyl hydrolase
SeqId.7856-51	0.456691	1.43743e-12	FAM151A	Q8WW52	F151A	Protein FAM151A
SeqId.5745-64	0.470057	1.61571e-12	PI15	O43692	PI15	Peptidase inhibitor 15
SeqId.6439-59	0.465491	1.66282e-12	C14orf93	Q9H972	CN093	Uncharacterized protein C14orf93
SeqId.11480-1	0.455734	1.67683e-12	ALDH3A1	P30838	Aldehyde dehydrogenase, class 3	Aldehyde dehydrogenase, dimeric NADP-preferring
SeqId.12848-9	0.455732	1.7673e-12	ARHGEF2	Q92974	ARHG2	Rho guanine nucleotide exchange factor 2
SeqId.6897-38	0.467795	1.98546e-12	B3GAT3	O94766	B3GA3	Galactosylgalactosylxylosylprotein 3-beta-glucuronosyltransferase 3
SeqId.4913-78	0.441066	2.03678e-12	CCL16	O15467	HCC-4	C-C motif chemokine 16
SeqId.7747-47	0.469859	2.04896e-12	NDUFB11	Q9NX14	NDUBB	NADH dehydrogenase [ubiquinone] 1 beta subcomplex subunit 11, mitochondrial
SeqId.5128-53	0.453065	2.2926e-12	SLAMF6	Q96DU3	SLAF6	SLAM family member 6
SeqId.5024-67	0.463436	2.48791e-12	RB1	P06400	Rb	Retinoblastoma-associated protein
SeqId.6276-16	0.431893	2.64821e-12	FURIN	P09958	Furin	Furin
SeqId.15430-165	0.465411	2.69609e-12	OPTC	Q9UBM4	OPT	Opticin
SeqId.6461-54	0.464104	2.8958e-12	APOC3	P02656	Apo C-III	Apolipoprotein C-III
SeqId.8653-132	0.467583	2.89615e-12	DNAJC4	Q9NNZ3	DNJC4	DnaJ homolog subfamily C member 4
SeqId.10521-10	-0.430488	2.9379e-12	MXRA8	Q9BRK3	MXRA8	Matrix-remodeling-associated protein 8
SeqId.3232-28	0.447458	3.27733e-12	ACP5	P13686	TrATPase	Tartrate-resistant acid phosphatase type 5
SeqId.15606-19	0.451509	3.3408e-12	KRT19	P08727	Keratin 19	Keratin, type I cytoskeletal 19
SeqId.13561-5	0.453624	3.48298e-12	HTR6	P50406	5HT6R	5-hydroxytryptamine receptor 6
SeqId.10572-65	0.448909	3.49764e-12	CST8	O60676	CST8	Cystatin-8
SeqId.6324-11	0.433913	3.82559e-12	DNASE1L2	Q92874	DNSL2	Deoxyribonuclease-1-like 2
SeqId.19123-6	0.450715	3.90677e-12	NFKBID	Q8NI38	IKBD	NF-kappa-B inhibitor delta
SeqId.18205-123	0.452667	4.14298e-12	MAGEA6	P43360	MAGE-6	Melanoma-associated antigen 6
SeqId.15460-9	0.446577	4.17099e-12	DPP4	P27487	CD26	Dipeptidyl peptidase 4
SeqId.9251-28	0.454505	4.36614e-12	MAN2B2	Q9Y2E5	MA2B2	Epididymis-specific alpha-mannosidase
SeqId.19236-24	0.41386	4.44976e-12	SUB1	P53999	TCP4	Activated RNA polymerase II transcriptional coactivator p15
SeqId.8888-33	0.444941	4.64566e-12	SMIM9	A6NGZ8	CX068	Small integral membrane protein 9
SeqId.4374-45	0.313404	5.13368e-12	GDF15	Q99988	MIC-1	Growth/differentiation factor 15
SeqId.6264-9	0.438477	5.17692e-12	CYR61	O00622	CYR61	Protein CYR61
SeqId.7738-299	0.450723	5.2461e-12	STX2	P32856	STX2	Syntaxin-2
SeqId.7767-1	0.45416	5.38765e-12	CLPSL2	Q6UWE3	CF126	Colipase-like protein 2
SeqId.12478-15	0.398671	5.58139e-12	RPL30	P62888	RL30	60S ribosomal protein L30
SeqId.5903-91	0.426538	6.42009e-12	HSPA8	P11142	HSP70 protein 8	Heat shock cognate 71 kDa protein
SeqId.2950-57	0.446763	6.43631e-12	IGFBP4	P22692	IGFBP-4	Insulin-like growth factor-binding protein 4
SeqId.11539-4	0.450595	6.5527e-12	ATP5J2	P56134	ATPK	ATP synthase subunit f, mitochondrial
SeqId.11590-5	0.407247	6.8568e-12	RBM23	Q86U06	RBM23	Probable RNA-binding protein 23
SeqId.15559-5	-0.459484	7.40982e-12	ANTXR2	P58335	ANTR2	Anthrax toxin receptor 2
SeqId.18275-5	0.45353	7.42071e-12	CRIP1	P50238	CRIP1	Cysteine-rich protein 1
SeqId.2696-87	0.421546	7.87511e-12	PSPN	O60542	Persephin	Persephin
SeqId.18231-147	0.459115	7.92281e-12	PRND	Q9UKY0	PRND	Prion-like protein doppel
SeqId.11149-3	0.439689	8.22306e-12	TLR1	Q15399	TLR1	Toll-like receptor 1
SeqId.8929-7	0.44166	8.42809e-12	BDP1	A6H8Y1	BDP1	Transcription factor TFIIIB component B'' homolog
SeqId.9398-30	0.437328	8.95255e-12	GALP	Q9UBC7	GALP	Galanin-like peptide
SeqId.5843-60	-0.455622	9.34132e-12	EHMT2	Q96KQ7	NG36	Histone-lysine N-methyltransferase EHMT2
SeqId.7019-13	0.444575	9.87105e-12	SEMA7A	O75326	Semaphorin-7A	Semaphorin-7A
SeqId.19367-34	0.448909	1.00389e-11	DCI	P42126	D3D2	Enoyl-CoA delta isomerase 1, mitochondrial
SeqId.14618-26	-0.445504	1.00901e-11	VOPP1	Q96AW1	ECOP	Vesicular, overexpressed in cancer, prosurvival protein 1
SeqId.13429-3	0.449571	1.04715e-11	WFDC10A	Q9H1F0	WF10A	WAP four-disulfide core domain protein 10A
SeqId.2788-55	0.453636	1.05437e-11	MMP3	P08254	MMP-3	Stromelysin-1
SeqId.18840-205	0.444711	1.1328e-11	SH2D1B	O14796	SH21B	SH2 domain-containing protein 1B
SeqId.6289-78	0.442383	1.22528e-11	ARHGAP36	Q6ZRI8	RHG36	Rho GTPase-activating protein 36
SeqId.8664-36	0.452341	1.22543e-11	PKDCC	Q504Y2	PKDCC	Extracellular tyrosine-protein kinase PKDCC
SeqId.13942-140	0.434743	1.22784e-11	SPSB1	Q96BD6	SPSB1	SPRY domain-containing SOCS box protein 1
SeqId.8024-64	0.44571	1.23423e-11	TPST2	O60704	TPST2	Protein-tyrosine sulfotransferase 2
SeqId.10575-31	0.425517	1.27855e-11	PUF60	Q9UHX1	PUF60	Poly(U)-binding-splicing factor PUF60
SeqId.12473-48	0.446916	1.341e-11	KCTD5	Q9NXV2	KCTD5	BTB/POZ domain-containing protein KCTD5
SeqId.10866-60	0.405926	1.41906e-11	SMEK1	Q6IN85	P4R3A	Serine/threonine-protein phosphatase 4 regulatory subunit 3A
SeqId.11264-33	0.437	1.46317e-11	XDH	P47989	XDH	Xanthine dehydrogenase/oxidase
SeqId.11425-31	0.432136	1.47209e-11	RUFY1	Q96T51	RUFY1	RUN and FYVE domain-containing protein 1
SeqId.17736-105	0.450607	1.60353e-11	APTX	Q7Z2E3	APTX	Aprataxin
SeqId.10438-19	0.442927	1.62477e-11	CSF2RA	P15509	CSF2R	Granulocyte-macrophage colony-stimulating factor receptor subunit alpha
SeqId.12524-18	0.435493	1.73672e-11	SAT2	Q96F10	SAT2	Diamine acetyltransferase 2
SeqId.5451-1	0.429238	1.79991e-11	ALCAM	Q13740	ALCAM	CD166 antigen
SeqId.18814-21	0.440226	1.89054e-11	INHBA|INHBC	P08476|P55103	Activin AC	Inhibin beta A chain:Inhibin beta C chain heterodimer
SeqId.12798-46	0.440305	1.91127e-11	SLC4A8	Q2Y0W8	S4A8	Electroneutral sodium bicarbonate exchanger 1
SeqId.6521-35	0.440224	1.92731e-11	NPTX2	P47972	NPTX2	Neuronal pentraxin-2
SeqId.6626-81	0.434876	1.94449e-11	CHST12	Q9NRB3	CHSTC	Carbohydrate sulfotransferase 12
SeqId.17341-89	0.423738	1.95333e-11	ACAT2	Q9BWD1	THIC	Acetyl-CoA acetyltransferase, cytosolic
SeqId.5602-62	0.42821	1.98135e-11	RNASE10	Q5GAN6	RNS10	Inactive ribonuclease-like protein 10
SeqId.2838-53	0.441446	2.01044e-11	MMP17	Q9ULZ9	MMP-17	Matrix metalloproteinase-17
SeqId.3079-62	0.418992	2.02266e-11	RARRES2	Q99969	TIG2	Retinoic acid receptor responder protein 2
SeqId.17813-21	0.434795	2.35295e-11	BPHL	Q86WA6	BPHL	Valacyclovir hydrolase
SeqId.11117-2	0.422525	2.35368e-11	SPATA20	Q8TB22	SPT20	Spermatogenesis-associated protein 20
SeqId.17787-1	0.403293	2.58556e-11	ECHS1	P30084	Enoyl-CoA hydratase	Enoyl-CoA hydratase, mitochondrial
SeqId.2878-66	0.426612	2.64409e-11	YES1	P07947	YES	Tyrosine-protein kinase Yes
SeqId.17725-37	0.439012	2.69111e-11	USH1C	Q9Y6N9	USH1C	Harmonin
SeqId.6425-87	0.40683	2.75086e-11	MMP19	Q99542	MMP19	Matrix metalloproteinase-19
SeqId.13439-6	0.436087	2.76457e-11	IQCF3	P0C7M6	IQCF3	IQ domain-containing protein F3
SeqId.2632-5	0.429463	2.97122e-11	IL12RB1	P42701	IL-12 Rb1	Interleukin-12 receptor subunit beta-1
SeqId.12807-89	0.390935	3.09105e-11	ARHGAP30	Q7Z6I6	RHG30	Rho GTPase-activating protein 30
SeqId.10561-5	0.442106	3.23241e-11	PGLYRP3	Q96LB9	PGRP-I-alpha	Peptidoglycan recognition protein 3
SeqId.3186-2	0.439356	3.25724e-11	C2	P06681	C2	Complement C2
SeqId.8942-2	0.413485	3.27669e-11	MRPL21	Q7Z2W9	RM21	39S ribosomal protein L21, mitochondrial
SeqId.3472-40	0.440658	3.39684e-11	BIRC5	O15392	Survivin	Baculoviral IAP repeat-containing protein 5
SeqId.4150-75	0.436424	3.45298e-11	PLG	P00747	Plasmin	Plasmin
SeqId.11098-1	0.411684	3.93425e-11	PDXK	O00764	PDXK	Pyridoxal kinase
SeqId.2637-77	0.406125	4.19414e-11	MRC1	P22897	Macrophage mannose receptor	Macrophage mannose receptor 1
SeqId.7141-21	0.438472	4.24489e-11	MGAT4B	Q9UQ53	MGT4B	Alpha-1,3-mannosyl-glycoprotein 4-beta-N-acetylglucosaminyltransferase B
SeqId.15310-61	0.418965	4.36264e-11	PRC1	O43663	PRC1	Protein regulator of cytokinesis 1
SeqId.10990-21	0.421357	4.36369e-11	LRRK2	Q5S007	LRRK2	Leucine-rich repeat serine/threonine-protein kinase 2
SeqId.13059-33	0.436704	4.48949e-11	RFK	Q969G6	RIFK	Riboflavin kinase
SeqId.7054-87	0.418006	4.50408e-11	CLEC2D	Q9UHP7	CLC2D	C-type lectin domain family 2 member D
SeqId.4163-5	0.418466	4.52718e-11	H2AFZ	P0C0S5	Histone H2A.z	Histone H2A.z
SeqId.11277-23	0.414576	4.55707e-11	ATF6	P18850	ATF6A	Cyclic AMP-dependent transcription factor ATF-6 alpha
SeqId.14341-8	0.420754	4.7022e-11	FAM69C	Q0P6D2	FA69C	Protein FAM69C
SeqId.18417-3	0.437655	5.14346e-11	AS3MT	Q9HBK9	AS3MT	Arsenite methyltransferase
SeqId.2719-3	0.430093	5.23511e-11	CSF3R	Q99062	G-CSF-R	Granulocyte colony-stimulating factor receptor
SeqId.7795-14	0.424702	5.361e-11	KLRC3	Q07444	NKG2E	NKG2-E type II integral membrane protein
SeqId.2681-23	0.416258	5.42656e-11	HGF	P14210	HGF	Hepatocyte growth factor
SeqId.8388-24	0.425101	5.4357e-11	SPAST	Q9UBP0	Spastin	Spastin
SeqId.12436-84	0.395659	5.52063e-11	GSTO1	P78417	GST omega-1	Glutathione S-transferase omega-1
SeqId.16753-46	0.422611	5.55199e-11	COL6A2	P12110	CO6A2	Collagen alpha-2(VI) chain
SeqId.7935-26	0.424801	5.62842e-11	LARGE	O95461	LARGE	Glycosyltransferase-like protein LARGE1
SeqId.7921-65	0.433669	5.86471e-11	FJX1	Q86VR8	FJX1	Four-jointed box protein 1
SeqId.9216-100	0.402945	6.3262e-11	PLXNB2	O15031	PLXB2	Plexin-B2
SeqId.3447-64	0.414425	6.44705e-11	CXCL8	P10145	IL-8	Interleukin-8
SeqId.2449-1	0.405821	6.47196e-11	PLA2G5	P39877	GV	Calcium-dependent phospholipase A2
SeqId.7881-244	0.412176	6.83174e-11	PARP16	Q8N5Y8	PAR16	Mono [ADP-ribose] polymerase PARP16
SeqId.2853-68	0.43009	7.28985e-11	CHEK1	O14757	CHK1	Serine/threonine-protein kinase Chk1
SeqId.18943-4	0.418951	7.47305e-11	PTGR2	Q8N8N7	PTGR2	Prostaglandin reductase 2
SeqId.2505-49	0.423543	7.7808e-11	GFRA3	O60609	GFRa-3	GDNF family receptor alpha-3
SeqId.14121-24	0.425679	7.85814e-11	TNFRSF10D	Q9UBN6	TRAIL R4	Tumor necrosis factor receptor superfamily member 10D
SeqId.11284-24	0.411526	8.01553e-11	LAIR1	Q6GTX8	LAIR1	Leukocyte-associated immunoglobulin-like receptor 1
SeqId.16781-2	0.41457	8.2188e-11	ENGASE	Q8NFI3	ENASE	Cytosolic endo-beta-N-acetylglucosaminidase
SeqId.7888-58	0.431892	8.31442e-11	COA3	Q9Y2R0	CCD56	Cytochrome c oxidase assembly factor 3 homolog, mitochondrial
SeqId.7917-17	0.417428	8.7047e-11	CPD	O75976	CBPD	Carboxypeptidase D
SeqId.18876-77	0.406074	8.91399e-11	CHST4	Q8NCG5	CHST4	Carbohydrate sulfotransferase 4
SeqId.6594-64	0.423901	9.42051e-11	SAYSD1	Q9NPB0	SMDC1	SAYSvFN domain-containing protein 1
SeqId.5345-51	0.409872	9.57665e-11	CKAP2	Q8WWK9	CKAP2	Cytoskeleton-associated protein 2
SeqId.12934-1	0.426221	9.67879e-11	HERC5	Q9UII4	HERC5	E3 ISG15--protein ligase HERC5
SeqId.13451-2	0.424666	9.70737e-11	FNDC4	Q9H6D8	FNDC4	Fibronectin type III domain-containing protein 4
SeqId.7127-3	0.43329	1.05444e-10	APOA2	P02652	Apo A-II	Apolipoprotein A-II
SeqId.18276-34	0.406524	1.05828e-10	TCL1B	O95988	TCL1B	T-cell leukemia/lymphoma protein 1B
SeqId.7765-15	0.418123	1.11031e-10	ITM2A	O43736	ITM2A	Integral membrane protein 2A
SeqId.12795-2	0.413228	1.14692e-10	ZNF566	Q969W8	ZN566	Zinc finger protein 566
SeqId.8263-64	0.406661	1.18202e-10	TYMSOS	Q8TAI1	CR056	TYMS opposite strand protein
SeqId.12960-9	0.413602	1.18949e-10	GCK	P35557	HXK4	Glucokinase
SeqId.4304-18	0.412673	1.29775e-10	LCORL	Q8N3X6	transcription factor MLR1, isoform CRA_b	Ligand-dependent nuclear receptor corepressor-like protein
SeqId.17441-4	0.428158	1.32556e-10	ALPI	P09923	Alkaline phosphatase, intestine	Intestinal-type alkaline phosphatase
SeqId.4996-66	0.4265	1.33765e-10	HRG	P04196	HRG	Histidine-rich glycoprotein
SeqId.3357-67	0.412951	1.36389e-10	CDK2|CCNA2	P24941|P20248	CDK2/cyclin A	Cyclin-dependent kinase 2:Cyclin-A2 complex
SeqId.2695-25	0.423179	1.37606e-10	PECAM1	P16284	PECAM-1	Platelet endothelial cell adhesion molecule
SeqId.9963-19	0.413439	1.41442e-10	PCDHB10	Q9UN67	PCDBA	Protocadherin beta-10
SeqId.17365-7	0.422991	1.44911e-10	CCBL1	Q16773	KAT1	Kynurenine--oxoglutarate transaminase 1
SeqId.8992-1	0.416307	1.45685e-10	TMEM2	Q9UHN6	TMEM2	Transmembrane protein 2
SeqId.9003-99	0.4201	1.46995e-10	MARCO	Q9UEW3	MARCO	Macrophage receptor MARCO
SeqId.8839-4	0.411707	1.49731e-10	MTX2	O75431	Metaxin-2	Metaxin-2
SeqId.19296-51	0.429815	1.53256e-10	MYL7	Q01449	MLRA	Myosin regulatory light chain 2, atrial isoform
SeqId.3184-25	0.423849	1.76905e-10	F7	P08709	Coagulation Factor VII	Coagulation factor VII
SeqId.16299-13	0.428178	1.83525e-10	TIGIT	Q495A1	TIGIT	T-cell immunoreceptor with Ig and ITIM domains
SeqId.13691-10	0.415008	1.84972e-10	SLC5A8	Q8N695	SC5A8	Sodium-coupled monocarboxylate transporter 1
SeqId.13994-1	0.423463	1.91171e-10	FBL	P22087	FBRL	rRNA 2'-O-methyltransferase fibrillarin
SeqId.7864-3	0.42317	1.92606e-10	SIGLEC8	Q9NYZ4	SIGL8	Sialic acid-binding Ig-like lectin 8
SeqId.3346-72	0.425198	2.02546e-10	AURKB	Q96GD4	AURKB	Aurora kinase B
SeqId.12988-49	0.390205	2.0376e-10	EWSR1	Q01844	EWS	RNA-binding protein EWS
SeqId.4440-15	0.415073	2.14406e-10	FCRL3	Q96P31	FCRL3	Fc receptor-like protein 3
SeqId.5754-76	0.404147	2.23584e-10	INSL6	Q9Y581	INSL6	Insulin-like peptide INSL6
SeqId.9962-1	0.421326	2.25649e-10	CDHR5	Q9HBB8	MUCDL	Cadherin-related family member 5
SeqId.18900-37	0.368	2.29913e-10	HRAS	P01112	H-ras (WT)	GTPase HRas
SeqId.17505-125	0.412817	2.30205e-10	NAALADL1	Q9UQQ1	NALDL	N-acetylated-alpha-linked acidic dipeptidase-like protein
SeqId.12738-43	0.411546	2.31266e-10	NISCH	Q9Y2I1	NISCH	Nischarin
SeqId.11107-25	0.40765	2.33952e-10	TENM3	Q9P273	TEN3	Teneurin-3
SeqId.11563-51	0.411836	2.41749e-10	SYTL4	Q96C24	SYTL4	Synaptotagmin-like protein 4
SeqId.3486-58	0.409271	2.50748e-10	FGF1	P05230	b-ECGF	Fibroblast growth factor 1
SeqId.12389-4	0.406281	2.51257e-10	ORC6L	Q9Y5N6	ORC6	Origin recognition complex subunit 6
SeqId.2979-8	0.402096	2.51727e-10	CXCL5	P42830	ENA-78	C-X-C motif chemokine 5
SeqId.13430-50	0.400889	2.57361e-10	SLC14A1	Q13336	UT1	Urea transporter 1
SeqId.18328-36	0.420802	2.58538e-10	PYCR2	Q96C36	P5CR2	Pyrroline-5-carboxylate reductase 2
SeqId.18187-16	0.421067	2.6151e-10	ASPA	P45381	ACY2	Aspartoacylase
SeqId.18228-30	0.39887	2.63114e-10	NOP16	Q9Y3C1	NOP16	Nucleolar protein 16
SeqId.2994-71	0.405179	2.64724e-10	IL1RL2	Q9HB29	IL-1Rrp2	Interleukin-1 receptor-like 2
SeqId.12892-10	0.412304	2.6552e-10	SYTL1	Q8IYJ3	SYTL1	Synaptotagmin-like protein 1
SeqId.11825-27	0.402052	2.69827e-10	PPARGC1A	Q9UBK2	PRGC1	Peroxisome proliferator-activated receptor gamma coactivator 1-alpha
SeqId.19335-2	0.407764	2.79962e-10	HN1	Q9UK76	HN1	Hematological and neurological expressed 1 protein
SeqId.5756-66	0.403716	2.81864e-10	PAPPA2	Q9BXP8	PAPP2	Pappalysin-2
SeqId.12455-48	0.412478	2.84882e-10	MYNN	Q9NPC7	MYNN	Myoneurin
SeqId.8654-13	0.411881	2.89109e-10	ADAM10	O14672	ADAM 10	Disintegrin and metalloproteinase domain-containing protein 10
SeqId.12400-25	0.409473	2.9115e-10	UBE2T	Q9NPD8	UBE2T	Ubiquitin-conjugating enzyme E2 T
SeqId.2443-10	0.414339	2.98557e-10	FGF8	P55075	FGF-8B	Fibroblast growth factor 8 isoform B
SeqId.3044-3	0.380921	2.99122e-10	CCL18	P55774	PARC	C-C motif chemokine 18
SeqId.13378-80	0.418252	2.99486e-10	C5orf63	A6NC05	YD286	Glutaredoxin-like protein C5orf63
SeqId.3122-6	0.400119	3.00789e-10	DIABLO	Q9NR28	SMAC	Diablo homolog, mitochondrial
SeqId.7192-37	0.411803	3.08644e-10	IFNLR1	Q8IU57	CRF2-12	Interferon lambda receptor 1
SeqId.16312-45	0.420278	3.15684e-10	CDH6	P55285	Cadherin-6	Cadherin-6
SeqId.5262-57	0.397464	3.41431e-10	BCAR3	O75815	BCAR3	Breast cancer anti-estrogen resistance protein 3
SeqId.11286-78	0.417194	3.56773e-10	VIMP	Q9BQE4	SELS	Selenoprotein S
SeqId.18910-45	0.403214	3.60512e-10	LIN7A	O14910	LIN7A	Protein lin-7 homolog A
SeqId.15318-75	0.400944	3.69682e-10	S100A10	P60903	Calpactin I light chain	Protein S100-A10
SeqId.4280-47	0.402817	3.71707e-10	PSMA2	P25787	PSA2	Proteasome subunit alpha type-2
SeqId.8520-8	0.388036	3.73113e-10	ADAM30	Q9UKF2	ADA30	Disintegrin and metalloproteinase domain-containing protein 30
SeqId.3809-1	0.40436	3.80641e-10	FGFR3	P22607	FGFR-3	Fibroblast growth factor receptor 3
SeqId.14294-61	0.404479	3.84655e-10	MBD1	Q9UIS9	MBD1	Methyl-CpG-binding domain protein 1
SeqId.8932-1	0.391145	3.88713e-10	ENTPD6	O75354	ENTP6	Ectonucleoside triphosphate diphosphohydrolase 6
SeqId.15574-37	0.397769	4.06505e-10	CCNA2	P20248	Cyclin A	Cyclin-A2
SeqId.11218-84	0.370142	4.0668e-10	TPMT	P51580	TPMT	Thiopurine S-methyltransferase
SeqId.13529-39	0.394709	4.10936e-10	NAP1L2	Q9ULW6	NP1L2	Nucleosome assembly protein 1-like 2
SeqId.4564-2	0.421211	4.22288e-10	PLXNC1	O60486	PLXC1	Plexin-C1
SeqId.19109-32	0.407	4.26109e-10	TCEAL8	Q8IYN2	TCAL8	Transcription elongation factor A protein-like 8
SeqId.19279-42	0.400259	4.74898e-10	RBP1	P09455	CRBP	Retinol-binding protein 1
SeqId.4455-89	0.412366	4.83359e-10	MFGE8	Q08431	MFGM	Lactadherin
SeqId.4967-1	0.384596	4.90298e-10	C1QBP	Q07021	C1QBP	Complement component 1 Q subcomponent-binding protein, mitochondrial
SeqId.4553-65	0.389995	4.95989e-10	HDGFRP2	Q7Z4V5	HDGR2	Hepatoma-derived growth factor-related protein 2
SeqId.13926-1	0.404954	4.9632e-10	RMI1	Q9H9A7	RMI1	RecQ-mediated genome instability protein 1
SeqId.6455-52	0.396187	5.0273e-10	HAPLN4	Q86UW8	HPLN4	Hyaluronan and proteoglycan link protein 4
SeqId.7628-40	0.408473	5.16032e-10	CRELD1	Q96HD1	CREL1	Cysteine-rich with EGF-like domain protein 1
SeqId.7751-121	0.413262	5.16865e-10	SFRP2	Q96HF1	SARP-1	Secreted frizzled-related protein 2
SeqId.3040-59	0.397146	5.18426e-10	CCL3	P10147	MIP-1a	C-C motif chemokine 3
SeqId.6493-9	0.403669	5.37119e-10	CPZ	Q66K79	CBPZ	Carboxypeptidase Z
SeqId.8587-21	0.395977	5.40641e-10	SPINK14	Q6IE38	ISK52	Serine protease inhibitor Kazal-type 14
SeqId.10435-2	0.38933	5.50068e-10	AGA	P20933	ASPG	N(4)-(beta-N-acetylglucosaminyl)-L-asparaginase
SeqId.3647-49	0.416155	5.51825e-10	TLR4|LY96	O00206|Q9Y6Y9	TLR4:MD-2 complex	Toll-like receptor 4:Lymphocyte antigen 96 complex
SeqId.5757-45	0.391609	5.59318e-10	GNAS	O95467	GNAS3	Neuroendocrine secretory protein 55
SeqId.18324-61	0.401945	5.74134e-10	SUOX	P51687	SUOX	Sulfite oxidase, mitochondrial
SeqId.17511-10	0.41288	5.89446e-10	RPP30	P78346	RPP30	Ribonuclease P protein subunit p30
SeqId.10938-13	0.399311	6.01181e-10	CD58	P19256	sLFA-3	Lymphocyte function-associated antigen 3
SeqId.12864-9	0.412381	6.03328e-10	NIPAL4	Q0D2K0	NIPA4	Magnesium transporter NIPA4
SeqId.14111-15	0.395225	6.05742e-10	THBS2	P35442	TSP2	Thrombospondin-2
SeqId.14144-3	0.373414	6.07308e-10	HIST3H2A	Q7L7L0	H2A3	Histone H2A type 3
SeqId.3401-8	0.40646	6.07339e-10	PTPN2	P17706	TCPTP	Tyrosine-protein phosphatase non-receptor type 2
SeqId.4862-63	0.400957	6.15494e-10	BMPR2	Q13873	BMP RII	Bone morphogenetic protein receptor type-2
SeqId.19196-73	0.401304	6.22765e-10	HOPX	Q9BPY8	HOP	Homeodomain-only protein
SeqId.8775-61	0.396104	6.25464e-10	FAM24B	Q8N5W8	FA24B	Protein FAM24B
SeqId.11560-76	0.39806	6.51742e-10	NFATC4	Q14934	NFAC4	Nuclear factor of activated T-cells, cytoplasmic 4
SeqId.9848-22	0.389167	6.67111e-10	CCNH	P51946	Cyclin H	Cyclin-H
SeqId.13043-157	0.401205	6.70184e-10	ATAD2	Q6PL18	ATAD2	ATPase family AAA domain-containing protein 2
SeqId.11672-17	0.406412	6.80391e-10	KIF16B	Q96L93	KI16B	Kinesin-like protein KIF16B
SeqId.3445-53	0.391431	6.91327e-10	IL15RA	Q13261	IL-15 Ra	Interleukin-15 receptor subunit alpha
SeqId.14135-3	0.389106	7.04775e-10	RXFP1	Q9HBX9	RXFP1	Relaxin receptor 1
SeqId.7202-107	0.401986	7.12148e-10	SEMA6C	Q9H3T2	SEMA6C	Semaphorin-6C
SeqId.10036-201	0.381675	7.22335e-10	ZHX3	Q9H4I2	ZHX3	Zinc fingers and homeoboxes protein 3
SeqId.2640-3	0.411944	7.27951e-10	MST1R	Q04912	MSP R	Macrophage-stimulating protein receptor
SeqId.4718-5	0.399191	7.40837e-10	PPIB	P23284	PPIB	Peptidyl-prolyl cis-trans isomerase B
SeqId.4152-58	0.40436	7.41734e-10	KLKB1	P03952	Prekallikrein	Plasma kallikrein
SeqId.19376-74	0.379052	7.44617e-10	NNMT	P40261	NNMT	Nicotinamide N-methyltransferase
SeqId.4540-11	0.411433	7.50414e-10	CBX5	P45973	CBX5	Chromobox protein homolog 5
SeqId.3059-50	0.410309	7.52104e-10	TNFSF13B	Q9Y275	BAFF	Tumor necrosis factor ligand superfamily member 13B
SeqId.8700-325	0.399148	7.57149e-10	GALNT11	Q8NCW6	GLT11	Polypeptide N-acetylgalactosaminyltransferase 11
SeqId.12415-122	0.400683	7.59733e-10	EDF1	O60869	EDF1	Endothelial differentiation-related factor 1
SeqId.3738-54	0.390541	7.83881e-10	CSF1	P09603	CSF-1	Macrophage colony-stimulating factor 1
SeqId.7930-3	0.393555	8.0312e-10	EXOSC1	Q9Y3B2	EXOS1	Exosome complex component CSL4
SeqId.14029-42	0.380163	8.14435e-10	COPS2	P61201	CSN2	COP9 signalosome complex subunit 2
SeqId.5134-52	0.378013	8.20748e-10	HAVCR2	Q8TDQ0	TIMD3	Hepatitis A virus cellular receptor 2
SeqId.6447-73	0.403587	8.30984e-10	PTX3	P26022	PTX3	Pentraxin-related protein PTX3
SeqId.12872-35	0.392948	8.45019e-10	CNGA2	Q16280	CNGA2	Cyclic nucleotide-gated olfactory channel
SeqId.12716-3	0.403029	8.49707e-10	ZNF175	Q9Y473	ZN175	Zinc finger protein 175
SeqId.2447-7	0.38846	8.58354e-10	PLA2G2E	Q9NZK7	GIIE	Group IIE secretory phospholipase A2
SeqId.2605-49	0.405503	8.58479e-10	TNFRSF8	P28908	CD30	Tumor necrosis factor receptor superfamily member 8
SeqId.16302-11	0.40001	8.91974e-10	BPIFA2	Q96DR5	SPLC2	BPI fold-containing family A member 2
SeqId.9880-33	0.412787	8.97312e-10	TDO2	P48775	T23O	Tryptophan 2,3-dioxygenase
SeqId.12511-83	0.408491	8.98856e-10	SLC41A2	Q96JW4	S41A2	Solute carrier family 41 member 2
SeqId.13672-3	0.400583	9.11445e-10	HSPA6	P17066	HSP76	Heat shock 70 kDa protein 6
SeqId.12482-5	0.397069	9.144e-10	BPTF	Q12830	BPTF	Nucleosome-remodeling factor subunit BPTF
SeqId.11692-21	0.38551	9.28947e-10	SHC4	Q6S5L8	SHC4	SHC-transforming protein 4
SeqId.8828-21	0.376441	9.45708e-10	ESRP1	Q6NXG1	ESRP1	Epithelial splicing regulatory protein 1
SeqId.8985-13	0.404897	9.58757e-10	SERAC1	Q96JX3	SRAC1	Protein SERAC1
SeqId.7740-33	0.384068	9.80881e-10	FATE1	Q969F0	FATE1	Fetal and adult testis-expressed transcript protein
SeqId.7064-2	0.402193	9.87148e-10	VAMP8	Q9BV40	VAMP8	Vesicle-associated membrane protein 8
SeqId.18339-207	0.388399	1.0084e-09	PSMB3	P49720	PSB3	Proteasome subunit beta type-3
SeqId.9910-9	0.397824	1.01488e-09	MTAP	Q13126	MTAP	S-methyl-5'-thioadenosine phosphorylase
SeqId.12793-4	0.389253	1.01925e-09	PIWIL1	Q96J94	PIWL1	Piwi-like protein 1
SeqId.9993-11	0.392576	1.02126e-09	ZNF264	O43296	ZN264	Zinc finger protein 264
SeqId.3182-38	0.408099	1.02815e-09	ENTPD1	P49961	CD39	Ectonucleoside triphosphate diphosphohydrolase 1
SeqId.4984-83	0.343274	1.03415e-09	ESD	P10768	Esterase D	S-formylglutathione hydrolase
SeqId.13132-14	0.408525	1.03811e-09	SEMA5A	Q13591	SEM5A	Semaphorin-5A
SeqId.18297-8	0.397024	1.06252e-09	MRAS	O14807	RASM	Ras-related protein M-Ras
SeqId.9544-24	0.380224	1.08465e-09	C7orf69	Q9H7B7	CG069	Uncharacterized protein C7orf69
SeqId.17760-128	0.386875	1.1147e-09	WDR5	P61964	WDR5	WD repeat-containing protein 5
SeqId.11262-39	0.393466	1.1171e-09	TRABD	Q9H4I3	TRABD	TraB domain-containing protein
SeqId.9574-11	0.398931	1.15211e-09	BIN1	O00499	BIN1	Myc box-dependent-interacting protein 1
SeqId.9107-59	0.401143	1.17332e-09	ARMC10	Q8N2F6	ARM10	Armadillo repeat-containing protein 10
SeqId.12794-6	0.383801	1.2192e-09	NLRP4	Q96MN2	NALP4	NACHT, LRR and PYD domains-containing protein 4
SeqId.5090-49	0.402933	1.22699e-09	LILRB1	Q8NHL6	ILT-2	Leukocyte immunoglobulin-like receptor subfamily B member 1
SeqId.8699-43	0.379618	1.26324e-09	CRIM1	Q9NZV1	CRIM1	Cysteine-rich motor neuron 1 protein
SeqId.5117-14	0.386157	1.27786e-09	ROBO3	Q96MS0	ROBO3	Roundabout homolog 3
SeqId.4301-58	0.405976	1.29093e-09	TK1	P04183	Thymidine kinase	Thymidine kinase, cytosolic
SeqId.5764-4	0.395542	1.2981e-09	GALNT2	Q10471	GALT2	Polypeptide N-acetylgalactosaminyltransferase 2
SeqId.2431-17	0.381327	1.30198e-09	CTSG	P08311	Cathepsin G	Cathepsin G
SeqId.12452-32	0.400195	1.35293e-09	SUV420H2	Q86Y97	SV422	Histone-lysine N-methyltransferase SUV420H2
SeqId.16814-13	0.399828	1.37254e-09	FHL1	Q13642	SLIM 1	Four and a half LIM domains protein 1
SeqId.13468-5	0.385473	1.41088e-09	NEURL4	Q96JN8	NEUL4	Neuralized-like protein 4
SeqId.5628-21	0.403913	1.44505e-09	SEMA3G	Q9NS98	SEM3G	Semaphorin-3G
SeqId.12735-39	0.391802	1.45514e-09	CSDE1	O75534	CSDE1	Cold shock domain-containing protein E1
SeqId.5988-49	0.402154	1.48255e-09	TNFSF14	O43557	LIGHT	Tumor necrosis factor ligand superfamily member 14
SeqId.17812-2	0.393174	1.49408e-09	PTP4A1	Q93096	TP4A1	Protein tyrosine phosphatase type IVA 1
SeqId.12880-1	0.382321	1.4944e-09	SV2A	Q7L0J3	SV2A	Synaptic vesicle glycoprotein 2A
SeqId.17772-7	0.400901	1.4975e-09	UBD	O15205	UBD	Ubiquitin D
SeqId.10044-12	0.40407	1.49977e-09	WNT10A	Q9GZT5	WN10A	Protein Wnt-10a
SeqId.18338-26	0.381333	1.50019e-09	IDH1	O75874	IDH	Isocitrate dehydrogenase [NADP] cytoplasmic
SeqId.2876-74	0.377525	1.54897e-09	TOP1	P11387	Topoisomerase I	DNA topoisomerase 1
SeqId.15375-49	0.395625	1.55105e-09	CPB1	P15086	Carboxypeptidase B1	Carboxypeptidase B
SeqId.15390-3	0.40103	1.61711e-09	GAL	P22466	Galanin	Galanin
SeqId.12403-30	0.39102	1.67571e-09	RAB39B	Q96DA2	RB39B	Ras-related protein Rab-39B
SeqId.4429-51	0.385247	1.81625e-09	CHST6	Q9GZX3	CHST6	Carbohydrate sulfotransferase 6
SeqId.4128-27	0.392096	1.82724e-09	CCL24	O00175	Eotaxin-2	C-C motif chemokine 24
SeqId.8094-20	0.376962	1.88529e-09	CISD2	Q8N5K1	CISD2	CDGSH iron-sulfur domain-containing protein 2
SeqId.7267-2	0.389053	1.8933e-09	SPTLC2	O15270	LCB2	Serine palmitoyltransferase 2
SeqId.7894-155	0.377503	1.90321e-09	FGF3	P11487	FGF-3	Fibroblast growth factor 3
SeqId.11387-3	0.374961	1.95846e-09	ATF6B	Q99941	ATF6B	Cyclic AMP-dependent transcription factor ATF-6 beta
SeqId.18304-19	0.392288	1.97695e-09	BCCIP	Q9P287	BCCIP	BRCA2 and CDKN1A-interacting protein
SeqId.11330-15	0.382378	1.99098e-09	CSNK2B	P67870	CSK2B	Casein kinase II subunit beta
SeqId.12904-180	0.381367	2.00737e-09	CUBN	O60494	cubilin	cubilin
SeqId.12721-4	0.392772	2.01031e-09	TAX1BP1	Q86VP1	TAXB1	Tax1-binding protein 1
SeqId.8305-18	0.39172	2.01237e-09	SULF2	Q8IWU5	SULF2	Extracellular sulfatase Sulf-2
SeqId.18880-81	0.399533	2.21003e-09	COL3A1	P02461	Collagen Type III	Collagen Type III
SeqId.10758-2	0.383119	2.2222e-09	KERA	O60938	KERA	Keratocan
SeqId.17822-57	0.392845	2.2525e-09	RERG	Q96A58	RERG	Ras-related and estrogen-regulated growth inhibitor
SeqId.2649-77	0.392632	2.27108e-09	ICAM3	P32942	sICAM-3	Intercellular adhesion molecule 3
SeqId.6079-59	0.393858	2.27358e-09	ACPL2	Q8TE99	ACPL2	2-phosphoxylose phosphatase 1
SeqId.12528-40	0.383063	2.28971e-09	WRNIP1	Q96S55	WRIP1	ATPase WRNIP1
SeqId.10462-14	0.389901	2.3213e-09	INSL5	Q9Y5Q6	INSL5	Insulin-like peptide INSL5
SeqId.9392-43	0.401088	2.3449e-09	MGAT4A	Q9UM21	MGT4A	Alpha-1,3-mannosyl-glycoprotein 4-beta-N-acetylglucosaminyltransferase A
SeqId.8068-43	0.39269	2.36018e-09	KIAA1161	Q6NSJ0	K1161	Uncharacterized family 31 glucosidase KIAA1161
SeqId.9121-28	0.383651	2.39718e-09	FUT2	Q10981	FUT2	Galactoside 2-alpha-L-fucosyltransferase 2
SeqId.12632-14	0.382336	2.406e-09	NAT1	P18440	ARY1	Arylamine N-acetyltransferase 1
SeqId.11601-26	0.381171	2.43448e-09	DHX8	Q14562	DHX8	ATP-dependent RNA helicase DHX8
SeqId.5758-49	0.383655	2.5046e-09	KLK9	Q9UKQ9	kallikrein 9	Kallikrein-9
SeqId.7792-58	0.379233	2.56395e-09	CCDC90B	Q9GZT6	CC90B	Coiled-coil domain-containing protein 90B, mitochondrial
SeqId.8686-342	0.362369	2.59603e-09	C11orf73	Q53FT3	HIKES	Protein Hikeshi
SeqId.3581-53	0.395818	2.6136e-09	AHSG	P02765	a2-HS-Glycoprotein	Alpha-2-HS-glycoprotein
SeqId.2760-2	0.38786	2.62514e-09	FAM107A	O95990	DRR1	Protein FAM107A
SeqId.11593-21	0.382516	2.78664e-09	CXCL9	Q07325	MIG	C-X-C motif chemokine 9
SeqId.8785-1	0.387694	2.79892e-09	ARMC5	Q96C12	ARMC5	Armadillo repeat-containing protein 5
SeqId.12754-14	0.3865	2.80672e-09	CSDC2	Q9Y534	CSDC2	Cold shock domain-containing protein C2
SeqId.6342-10	0.383604	2.81379e-09	NPNT	Q6UXI9	Nephronectin	Nephronectin
SeqId.12827-37	0.390172	2.82268e-09	RGS3	P49796	RGS3	Regulator of G-protein signaling 3
SeqId.12976-49	0.379269	2.84461e-09	SORBS3	O60504	Vinexin b	Vinexin b
SeqId.4430-44	0.394637	2.90457e-09	COLEC11	Q9BWP8	Collectin Kidney 1	Collectin-11
SeqId.9128-34	0.38274	2.90532e-09	FLRT3	Q9NZU0	FLRT3	Leucine-rich repeat transmembrane protein FLRT3
SeqId.9751-72	0.348956	2.91581e-09	YBX1	P67809	NSEP1	Nuclease-sensitive element-binding protein 1
SeqId.5590-11	0.382333	2.94033e-09	ZPLD1	Q8TCW7	ZPLD1	Zona pellucida-like domain-containing protein 1
SeqId.3620-67	0.378884	2.97293e-09	IL22RA1	Q8N6P7	IL22RA1	Interleukin-22 receptor subunit alpha-1
SeqId.8681-93	0.395703	3.05437e-09	PGRMC2	O15173	PGRC2	Membrane-associated progesterone receptor component 2
SeqId.18411-83	0.381539	3.06873e-09	ARL15	Q9NXU5	ARL15	ADP-ribosylation factor-like protein 15
SeqId.5347-59	0.379054	3.12483e-09	CCNB1	P14635	Cyclin B1	G2/mitotic-specific cyclin-B1
SeqId.6547-83	0.384505	3.14794e-09	TMPRSS11D	O60235	TM11D	Transmembrane protease serine 11D
SeqId.6649-51	0.355263	3.15801e-09	NTN1	O95631	NET1	Netrin-1
SeqId.6049-64	-0.379227	3.28742e-09	PTPRS	Q13332	PTPRS	Receptor-type tyrosine-protein phosphatase S
SeqId.12663-1	0.393135	3.31701e-09	TST	Q16762	THTR	Thiosulfate sulfurtransferase
SeqId.11254-13	0.380261	3.32467e-09	PAPLN	O95428	PPN	Papilin
SeqId.11671-19	0.383581	3.38157e-09	BRPF1	P55201	BRPF1	Peregrin
SeqId.2982-82	0.373283	3.39799e-09	LGALS4	P56470	Galectin-4	Galectin-4
SeqId.3374-49	0.382764	3.39848e-09	HCK	P08631	HCK	Tyrosine-protein kinase HCK
SeqId.2734-49	0.371842	3.47201e-09	NCR2	O95944	NKp44	Natural cytotoxicity triggering receptor 2
SeqId.17468-1	0.3825	3.48534e-09	SUFU	Q9UMX1	SUFU	Suppressor of fused homolog
SeqId.3078-1	0.371566	3.51662e-09	PGF	P49763	PlGF	Placenta growth factor
SeqId.5033-27	0.379852	3.55332e-09	TPM1	P09493	Tropomyosin 1 alpha chain	Tropomyosin alpha-1 chain
SeqId.8803-61	0.3763	3.60783e-09	PVRL1	Q15223	nectin-1 gamma	Nectin-1, isoform gamma
SeqId.7189-55	0.386285	3.63384e-09	CHST3	Q7LGC8	CHST3	Carbohydrate sulfotransferase 3
SeqId.5410-53	0.373705	3.6462e-09	CDH15	P55291	CAD15	Cadherin-15
SeqId.2633-52	0.377696	3.64912e-09	IL13RA1	P78552	IL-13 Ra1	Interleukin-13 receptor subunit alpha-1
SeqId.4392-54	0.361444	3.66366e-09	FGF12	P61328	FGF-12	Fibroblast growth factor 12
SeqId.2741-22	0.391968	3.67652e-09	SIGLEC6	O43699	Siglec-6	Sialic acid-binding Ig-like lectin 6
SeqId.3489-9	0.37509	3.81791e-09	CNTF	P26441	CNTF	Ciliary neurotrophic factor
SeqId.13511-29	0.363105	3.83377e-09	SATB1	Q01826	SATB1	DNA-binding protein SATB1
SeqId.7071-23	0.374284	3.84829e-09	MAN1B1	Q9UKM7	MA1B1	Endoplasmic reticulum mannosyl-oligosaccharide 1,2-alpha-mannosidase
SeqId.6283-60	0.389454	3.96316e-09	MCEMP1	Q8IX19	MCEM1	Mast cell-expressed membrane protein 1
SeqId.8889-5	0.375378	3.97959e-09	CCPG1	Q9ULG6	CCPG1	Cell cycle progression protein 1
SeqId.4453-83	0.380772	4.11769e-09	LRRTM3	Q86VH5	LRRT3	Leucine-rich repeat transmembrane neuronal protein 3
SeqId.18890-227	0.379804	4.21352e-09	FGB	P02675	Fibrinogen B	Fibrinogen beta chain
SeqId.11587-5	0.383277	4.23531e-09	MGA	Q8IWI9	MGAP	MAX gene-associated protein
SeqId.9983-97	0.385981	4.25302e-09	PRSS35	Q8N3Z0	PRS35	Inactive serine protease 35
SeqId.19227-18	0.377931	4.26804e-09	BATF	Q16520	BATF	Basic leucine zipper transcriptional factor ATF-like
SeqId.11645-9	0.372696	4.30718e-09	P4HA1	P13674	P4HA1	Prolyl 4-hydroxylase subunit alpha-1
SeqId.9941-70	0.388004	4.3412e-09	PCDHB1	Q9Y5F3	PCDB1	Protocadherin beta-1
SeqId.13631-1	0.368898	4.3627e-09	RBBP5	Q15291	RB binding protein 5	Retinoblastoma-binding protein 5
SeqId.6473-55	0.386369	4.39425e-09	BPIFA1	Q9NP55	PLUNC	BPI fold-containing family A member 1
SeqId.17515-6	0.381576	4.45359e-09	HSPA13	P48723	STCH	Heat shock 70 kDa protein 13
SeqId.14002-18	0.379754	4.54868e-09	DOCK9	Q9BZ29	DOCK9	Dedicator of cytokinesis protein 9
SeqId.9470-15	0.381823	4.61111e-09	METTL24	Q5JXM2	MET24	Methyltransferase-like protein 24
SeqId.12803-9	0.370532	4.70779e-09	ZNF329	Q86UD4	ZN329	Zinc finger protein 329
SeqId.17377-1	0.370668	4.76281e-09	AKR1C3	P42330	Aldose reductase-like C3	Aldo-keto reductase family 1 member C3
SeqId.12817-1	0.380681	4.76389e-09	GEM	P55040	GEM	GTP-binding protein GEM
SeqId.19237-17	0.380035	4.81238e-09	DDT	P30046	D-dopachrome decarboxylase	D-dopachrome decarboxylase
SeqId.19213-1	0.385036	4.82952e-09	SPINK4	O60575	ISK4	Serine protease inhibitor Kazal-type 4
SeqId.5719-66	0.370031	4.84831e-09	FAM189A2	Q15884	CI061	Protein FAM189A2
SeqId.18255-6	0.382911	4.86554e-09	CYB5R1	Q9UHQ9	NB5R1	NADH-cytochrome b5 reductase 1
SeqId.7815-49	0.371903	4.8704e-09	IGFBPL1	Q8WX77	IBPL1	Insulin-like growth factor-binding protein-like 1
SeqId.11308-8	0.382915	4.87101e-09	CREB3L4	Q8TEY5	CR3L4	Cyclic AMP-responsive element-binding protein 3-like protein 4
SeqId.2783-18	0.390497	4.891e-09	CCL3L1	P16619	LD78-beta	C-C motif chemokine 3-like 1
SeqId.7860-9	0.380844	4.9482e-09	HERC4	Q5GLZ8	HERC4	Probable E3 ubiquitin-protein ligase HERC4
SeqId.8008-28	0.374821	4.99972e-09	HRK	O00198	HRK	Activator of apoptosis harakiri
SeqId.3189-61	0.369784	5.00264e-09	TMPRSS15	P98073	Enterokinase	Enteropeptidase
SeqId.2618-10	0.37029	5.01262e-09	ERBB4	Q15303	ERBB4	Receptor tyrosine-protein kinase erbB-4
SeqId.9366-54	0.336939	5.06241e-09	IL21R	Q9HBE5	IL-21 sR	Interleukin-21 receptor
SeqId.8870-38	0.385192	5.16387e-09	NPM1	P06748	NPM1	Nucleophosmin
SeqId.13623-4	0.378741	5.16759e-09	MLL2	O14686	MLL2	Histone-lysine N-methyltransferase 2D
SeqId.13085-18	0.37432	5.2465e-09	GLP1R	P43220	GLP1R	Glucagon-like peptide 1 receptor
SeqId.6600-70	0.387768	5.25619e-09	RELL2	Q8NC24	RELL2	RELT-like protein 2
SeqId.15439-21	0.372786	5.32849e-09	RND3	P61587	RND3	Rho-related GTP-binding protein RhoE
SeqId.19116-1	0.374298	5.40878e-09	MUTED	Q8TDH9	MUTED	Biogenesis of lysosome-related organelles complex 1 subunit 5
SeqId.8369-102	0.379126	5.42372e-09	DAG1	Q14118	DAG1	Dystroglycan
SeqId.18282-1	0.390634	5.44616e-09	GNG11	P61952	GBG11	Guanine nucleotide-binding protein G(I)/G(S)/G(O) subunit gamma-11
SeqId.12527-50	0.366222	5.5768e-09	THRA	P10827	THA	Thyroid hormone receptor alpha
SeqId.14337-1	0.3742	5.59482e-09	TRAPPC3	O43617	TPPC3	Trafficking protein particle complex subunit 3
SeqId.10425-3	0.368995	5.6751e-09	B4GALT5	O43286	B4GT5	Beta-1,4-galactosyltransferase 5
SeqId.6497-10	0.37751	5.69729e-09	RS1	O15537	XLRS1	Retinoschisin
SeqId.18290-6	0.384796	5.75322e-09	ANXA8	P13928	Annexin A8	Annexin A8
SeqId.17703-40	0.378082	5.79597e-09	GMNN	O75496	GEMI	Geminin
SeqId.6909-40	0.380793	5.81022e-09	MGAT2	Q10469	MGAT2	Alpha-1,6-mannosyl-glycoprotein 2-beta-N-acetylglucosaminyltransferase
SeqId.8955-60	0.379589	5.85334e-09	GLT8D1	Q68CQ7	GL8D1	Glycosyltransferase 8 domain-containing protein 1
SeqId.3494-71	0.375047	5.86862e-09	FGF17	O60258	FGF-17	Fibroblast growth factor 17
SeqId.6545-58	0.375322	6.05937e-09	PRNP	P04156	PRIO	Major prion protein
SeqId.12847-27	0.3568	6.21574e-09	RNGTT	O60942	MCE1	mRNA-capping enzyme
SeqId.6119-14	0.3695	6.28156e-09	MAMDC2	Q7Z304	MAMC2	MAM domain-containing protein 2
SeqId.13541-1	0.370589	6.39399e-09	MYCT1	Q8N699	MYCT1	Myc target protein 1
SeqId.6599-5	0.373923	6.55427e-09	APCDD1	Q8J025	APCD1	Protein APCDD1
SeqId.3373-5	0.367355	6.57404e-09	GZMH	P20718	Granzyme H	Granzyme H
SeqId.6921-24	0.373557	6.59965e-09	B4GALT3	O60512	B4GT3	Beta-1,4-galactosyltransferase 3
SeqId.5936-53	0.368414	6.62902e-09	TNF	P01375	TNF-a	Tumor necrosis factor
SeqId.10761-5	0.36867	6.64263e-09	TMED2	Q15363	TMED2	Transmembrane emp24 domain-containing protein 2
SeqId.2514-65	0.356211	6.67683e-09	EFNB3	Q15768	Ephrin-B3	Ephrin-B3
SeqId.9932-49	0.371458	6.69572e-09	SEMA4F	O95754	SEM4F	Semaphorin-4F
SeqId.17743-14	0.382352	6.80319e-09	UBE2A	P49459	UBE2A	Ubiquitin-conjugating enzyme E2 A
SeqId.19225-11	0.365179	6.81817e-09	BLNK	Q8WV28	BLNK	B-cell linker protein
SeqId.7146-16	0.370364	6.8406e-09	PDIA4	P13667	PDIA4	Protein disulfide-isomerase A4
SeqId.4970-55	0.367136	6.90701e-09	CA2	P00918	carbonic anhydrase II	Carbonic anhydrase 2
SeqId.17152-10	0.376886	7.26936e-09	KIR2DS4	P43632	KI2S4	Killer cell immunoglobulin-like receptor 2DS4
SeqId.11129-66	0.381401	7.45462e-09	BMP15	O95972	BMP15	Bone morphogenetic protein 15
SeqId.2602-2	0.361159	7.52588e-09	ANGPT2	O15123	Angiopoietin-2	Angiopoietin-2
SeqId.7763-25	0.38684	7.58761e-09	CDH11	P55287	Cadherin-11	Cadherin-11
SeqId.14685-17	0.36122	7.70535e-09	AKT2	P31751	PKB beta	RAC-beta serine/threonine-protein kinase
SeqId.3312-64	0.371539	7.96051e-09	FCGR1A	P12314	FCGR1	High affinity immunoglobulin gamma Fc receptor I
SeqId.10012-5	0.382034	8.11097e-09	SPDEF	O95238	SPDEF	SAM pointed domain-containing Ets transcription factor
SeqId.3361-26	0.366769	8.1631e-09	CD207	Q9UJ71	CLC4K	C-type lectin domain family 4 member K
SeqId.5034-79	0.361084	8.27466e-09	PRSS2	P07478	Trypsin 2	Trypsin-2
SeqId.16807-35	0.383381	8.28986e-09	TNNT3	P45378	TNNT3	Troponin T, fast skeletal muscle
SeqId.4278-14	0.378324	8.42432e-09	P4HB	P07237	Protein disulfide-isomerase	Protein disulfide-isomerase
SeqId.7060-2	0.370423	8.46173e-09	ERO1L	Q96HE7	ERO1A	ERO1-like protein alpha
SeqId.11239-49	0.383341	8.58025e-09	TMPRSS6	Q8IU80	TMPS6	Transmembrane protease serine 6
SeqId.13027-20	0.360938	8.5867e-09	CBX7	O95931	CBX7	Chromobox protein homolog 7
SeqId.9089-77	0.364574	8.6297e-09	JPH3	Q8WXH2	JPH3	Junctophilin-3
SeqId.12533-135	0.370126	8.71832e-09	CYTH2	Q99418	CYH2	Cytohesin-2
SeqId.11396-39	0.38304	8.8744e-09	DNAI1	Q9UI46	DNAI1	Dynein intermediate chain 1, axonemal
SeqId.9984-12	0.374044	8.97474e-09	YIPF6	Q96EC8	YIPF6	Protein YIPF6
SeqId.3322-52	0.383131	9.02264e-09	LRIG3	Q6UXM1	LRIG3	Leucine-rich repeats and immunoglobulin-like domains protein 3
SeqId.5491-12	0.38637	9.05042e-09	SPOCK2	Q92563	Testican-2	Testican-2
SeqId.19180-38	0.386264	9.24168e-09	GULP1	Q9UBP9	GULP1	PTB domain-containing engulfment adapter protein 1
SeqId.19448-104	0.361544	9.26841e-09	UPP1	Q16831	UPP1	Uridine phosphorylase 1
SeqId.2614-28	0.364744	9.32779e-09	EFNA4	P52798	Ephrin-A4	Ephrin-A4
SeqId.19145-4	0.382697	9.44703e-09	MREG	Q8N565	MREG	Melanoregulin
SeqId.9783-75	0.364303	9.63491e-09	DNAJC11	Q9NVH1	DJC11	DnaJ homolog subfamily C member 11
SeqId.5618-50	0.370773	1.02111e-08	FAM3B	P58499	FAM3B	Protein FAM3B
SeqId.10612-18	0.366599	1.02764e-08	PLOD3	O60568	PLOD3	Procollagen-lysine,2-oxoglutarate 5-dioxygenase 3
SeqId.7821-6	0.373954	1.03571e-08	C1D	Q13901	C1D	Nuclear nucleic acid-binding protein C1D
SeqId.12712-9	0.368539	1.0386e-08	HMG20A	Q9NP66	HM20A	High mobility group protein 20A
SeqId.6304-8	0.368526	1.04504e-08	C1QTNF1	Q9BXJ1	C1QT1	Complement C1q tumor necrosis factor-related protein 1
SeqId.3710-49	0.380259	1.05109e-08	PLG	P00747	Angiostatin	Angiostatin
SeqId.3212-30	0.378617	1.0594e-08	ASAH2	Q9NR71	ASAH2	Neutral ceramidase
SeqId.13463-1	0.351421	1.06032e-08	PXDN	Q92626	PXDN	Peroxidasin homolog
SeqId.12815-9	0.373044	1.0652e-08	IARS	P41252	SYIC	Isoleucine--tRNA ligase, cytoplasmic
SeqId.18832-65	0.374824	1.0874e-08	SAA2	P0DJI9	SAA2	Serum amyloid A-2 protein
SeqId.3873-51	0.378424	1.09929e-08	TPO	P07202	TMA	Thyroid peroxidase
SeqId.18306-1	0.380406	1.10937e-08	PALM	O75781	PALM	Paralemmin-1
SeqId.16749-79	0.375904	1.11305e-08	GDF10	P55107	BMP-3b	Growth/differentiation factor 10
SeqId.11158-40	0.361232	1.11824e-08	CCDC64	Q6ZP65	BICR1	Bicaudal D-related protein 1
SeqId.11167-6	0.380256	1.12686e-08	MTMR1	Q13613	MTMR1	Myotubularin-related protein 1
SeqId.17817-22	0.37438	1.13014e-08	DDIT4	Q9NX09	DDIT4	DNA damage-inducible transcript 4 protein
SeqId.8671-378	0.366176	1.15969e-08	TRAPPC5	Q8IUR0	TPPC5	Trafficking protein particle complex subunit 5
SeqId.7116-31	0.362505	1.16163e-08	OSCAR	Q8IYS5	OSCAR	Osteoclast-associated immunoglobulin-like receptor
SeqId.7854-38	0.375252	1.16448e-08	NCR3LG1	Q68D85	NR3L1	Natural cytotoxicity triggering receptor 3 ligand 1
SeqId.12713-365	0.375497	1.17288e-08	RGS19	P49795	RGS19	Regulator of G-protein signaling 19
SeqId.5114-65	0.36865	1.17826e-08	PRLR	P16471	Prolactin Receptor	Prolactin receptor
SeqId.13236-25	0.381311	1.17995e-08	WNT3A	P56704	WNT3A	Protein Wnt-3a
SeqId.4397-26	0.358928	1.18013e-08	IFNL2	Q8IZJ0	IFN-lambda 2	Interferon lambda-2
SeqId.13686-2	0.369482	1.2115e-08	IL5RA	Q01344	IL-5 Ra	Interleukin-5 receptor subunit alpha
SeqId.14286-2	0.381739	1.2142e-08	NFATC1	O95644	NF-ATc1	Nuclear factor of activated T-cells, cytoplasmic 1
SeqId.13422-66	0.361707	1.2158e-08	ENOX2	Q16206	ENOX2	Ecto-NOX disulfide-thiol exchanger 2
SeqId.4146-58	0.368529	1.21933e-08	NTF4	P34130	Neurotrophin-5	Neurotrophin-4
SeqId.8897-3	0.372319	1.2252e-08	LRRC37A2	A6NM11	L37A2	Leucine-rich repeat-containing protein 37A2
SeqId.15515-2	0.363758	1.2324e-08	SAA1	P0DJI8	SAA	Serum amyloid A-1 protein
SeqId.13228-75	0.362149	1.23616e-08	MDM2	Q00987	MDM2	E3 ubiquitin-protein ligase Mdm2
SeqId.11280-6	0.366882	1.25119e-08	GAD1	Q99259	DCE1	Glutamate decarboxylase 1
SeqId.12771-19	0.365213	1.26265e-08	ZNF180	Q9UJW8	ZN180	Zinc finger protein 180
SeqId.3091-70	0.373523	1.26586e-08	AURKA	O14965	Aurora kinase A	Aurora kinase A
SeqId.9327-3	0.363334	1.27223e-08	LYPD1	Q8N2G4	LYPD1	Ly6/PLAUR domain-containing protein 1
SeqId.4436-1	0.379588	1.30245e-08	ENTPD3	O75355	ENTP3	Ectonucleoside triphosphate diphosphohydrolase 3
SeqId.13625-19	0.364141	1.30692e-08	SSB	P05455	LA	Lupus La protein
SeqId.11441-11	0.355608	1.30949e-08	PYGL	P06737	PYGL	Glycogen phosphorylase, liver form
SeqId.3143-3	0.349722	1.31115e-08	CD4	P01730	sCD4	T-cell surface glycoprotein CD4
SeqId.19200-16	0.357247	1.31467e-08	NDUFA5	Q16718	NDUA5	NADH dehydrogenase [ubiquinone] 1 alpha subcomplex subunit 5
SeqId.7867-154	0.376218	1.33001e-08	ST6GALNAC1	Q9NSC7	SIA7A	Alpha-N-acetylgalactosaminide alpha-2,6-sialyltransferase 1
SeqId.13574-50	0.377554	1.33695e-08	RND1	Q92730	RND1	Rho-related GTP-binding protein Rho6
SeqId.11283-13	0.371126	1.33747e-08	DCAF5	Q96JK2	DCAF5	DDB1- and CUL4-associated factor 5
SeqId.10082-251	0.368682	1.33767e-08	NEFL	P07196	NFL	Neurofilament light polypeptide
SeqId.8065-245	0.359961	1.35157e-08	PATE4	P0C8F1	PATE4	Prostate and testis expressed protein 4
SeqId.15365-41	0.369397	1.3536e-08	BAI3	O60242	BAI3	Adhesion G protein-coupled receptor B3
SeqId.5261-13	0.370266	1.36726e-08	ABL2	P42684	ABL2	Abelson tyrosine-protein kinase 2
SeqId.13025-4	0.362566	1.37185e-08	FRS2	Q8WU20	FRS2	Fibroblast growth factor receptor substrate 2
SeqId.9276-7	0.371657	1.40879e-08	CPA2	P48052	CBPA2	Carboxypeptidase A2
SeqId.2754-50	0.356041	1.41945e-08	C3	P01024	C3	Complement C3
SeqId.15419-15	0.377434	1.42407e-08	MMP20	O60882	MMP20	Matrix metalloproteinase-20
SeqId.6415-90	0.380858	1.43724e-08	CPN2	P22792	CPN2	Carboxypeptidase N subunit 2
SeqId.9168-31	0.35806	1.43975e-08	CCL26	Q9Y258	Eotaxin-3	C-C motif chemokine 26
SeqId.6411-58	0.371923	1.44147e-08	DEFB135	Q30KP9	DB135	Beta-defensin 135
SeqId.2635-61	0.371236	1.45255e-08	LAYN	Q6UX15	Layilin	Layilin
SeqId.10618-190	0.364817	1.49443e-08	LRP2	P98164	megalin	Low-density lipoprotein receptor-related protein 2
SeqId.17747-45	0.368732	1.51086e-08	TRAF1	Q13077	TRAF1	TNF receptor-associated factor 1
SeqId.6273-58	0.377995	1.51615e-08	LEPRE1	Q32P28	P3H1	Prolyl 3-hydroxylase 1
SeqId.6587-6	0.380096	1.53366e-08	LRFN5	Q96NI6	LRFN5	Leucine-rich repeat and fibronectin type-III domain-containing protein 5
SeqId.8390-25	0.374004	1.53628e-08	COX7A1	P24310	CX7A1	Cytochrome c oxidase subunit 7A1, mitochondrial
SeqId.3315-15	0.360744	1.5379e-08	GPC2	Q8N158	GPC2	Glypican-2
SeqId.7262-191	0.355383	1.54489e-08	CHST14	Q8NCH0	CHSTE	Carbohydrate sulfotransferase 14
SeqId.19280-29	0.350736	1.54609e-08	UBE2D3	P61077	UB2D3	Ubiquitin-conjugating enzyme E2 D3
SeqId.13078-3	0.343352	1.56406e-08	CETN2	P41208	CETN2	Centrin-2
SeqId.5103-30	0.35901	1.57367e-08	CD200R1	Q8TD46	MO2R1	Cell surface glycoprotein CD200 receptor 1
SeqId.6230-56	0.343289	1.5905e-08	CER1	O95813	CER1	Cerberus
SeqId.6990-44	0.359251	1.59651e-08	SDF2L1	Q9HCN8	SDF2L	Stromal cell-derived factor 2-like protein 1
SeqId.6994-19	0.377773	1.59961e-08	C3orf18	Q9UK00	CC018	Uncharacterized protein C3orf18
SeqId.8071-114	0.376102	1.61273e-08	PCDHB7	Q9Y5E2	PCDB7	Protocadherin beta-7
SeqId.5098-79	0.360223	1.62446e-08	KLRF1	Q9NZS2	KLRF1	Killer cell lectin-like receptor subfamily F member 1
SeqId.13946-8	0.373355	1.62974e-08	DDX23	Q9BUQ8	DDX23	Probable ATP-dependent RNA helicase DDX23
SeqId.4987-17	0.363097	1.64062e-08	FCAR	P24071	FCAR	Immunoglobulin alpha Fc receptor
SeqId.15361-37	0.364949	1.65628e-08	ANKRD1	Q15327	ANKR1	Ankyrin repeat domain-containing protein 1
SeqId.6991-24	0.352006	1.65957e-08	FUT9	Q9Y231	FUT9	Alpha-(1,3)-fucosyltransferase 9
SeqId.11462-8	0.352086	1.68622e-08	RBFOX2	O43251	RBM9	RNA binding protein fox-1 homolog 2
SeqId.2708-54	0.368141	1.70371e-08	TNFSF18	Q9UNG2	TNFSF18	Tumor necrosis factor ligand superfamily member 18
SeqId.6621-10	0.367916	1.71518e-08	RLN2	P04090	REL2	Prorelaxin H2
SeqId.9954-2	0.375558	1.72102e-08	NPIPB3	Q92617	NPPL3	Nuclear pore complex-interacting protein family member B3
SeqId.19612-3	0.359713	1.7241e-08	CD81	P60033	CD81	CD81 antigen
SeqId.12437-18	0.352306	1.73327e-08	ULK3	Q6PHR2	ULK3	Serine/threonine-protein kinase ULK3
SeqId.8099-42	0.346839	1.74265e-08	SPON2	Q9BUD6	SPON2	Spondin-2
SeqId.13972-4	0.360817	1.74901e-08	HSD17B14	Q9BPX1	DHB14	17-beta-hydroxysteroid dehydrogenase 14
SeqId.11371-1	0.361351	1.75276e-08	GPR101	Q96P66	GP101	Probable G-protein coupled receptor 101
SeqId.13457-33	0.354806	1.7728e-08	ELF5	Q9UKW6	ELF5	ETS-related transcription factor Elf-5
SeqId.7752-31	0.37551	1.77999e-08	CLEC4D	Q8WXI8	CLC4D	C-type lectin domain family 4 member D
SeqId.3651-50	0.372702	1.78152e-08	KDR	P35968	VEGF sR2	Vascular endothelial growth factor receptor 2
SeqId.8646-61	0.370182	1.78838e-08	LRRTM4	Q86VH4	LRRT4	Leucine-rich repeat transmembrane neuronal protein 4
SeqId.2968-61	0.342939	1.79834e-08	TNFSF15	O95150	TNFSF15	Tumor necrosis factor ligand superfamily member 15
SeqId.6407-63	0.36053	1.80823e-08	LAD1	O00515	LAD1	Ladinin-1
SeqId.14112-40	0.372075	1.81275e-08	RELT	Q969Z4	RELT	Tumor necrosis factor receptor superfamily member 19L
SeqId.17774-38	0.358753	1.83656e-08	SNRPD3	P62318	SMD3	Small nuclear ribonucleoprotein Sm D3
SeqId.9106-87	0.360271	1.90264e-08	LYSMD4	Q5XG99	LYSM4	LysM and putative peptidoglycan-binding domain-containing protein 4
SeqId.6468-37	0.374162	1.9066e-08	TAC4	Q86UU9	TKN4	Tachykinin-4
SeqId.6245-4	0.364882	1.91017e-08	PVRL2	Q92692	Nectin-2	Nectin-2
SeqId.4548-4	0.371389	1.91488e-08	FUT3	P21217	Fucosyltransferase 3	Galactoside 3(4)-L-fucosyltransferase
SeqId.11192-168	-0.366966	1.91856e-08	TINAGL1	Q9GZM7	TINAL	Tubulointerstitial nephritis antigen-like
SeqId.15497-9	0.373408	1.91888e-08	HS3ST1	O14792	HS3S1	Heparan sulfate glucosamine 3-O-sulfotransferase 1
SeqId.12417-46	0.342714	1.96248e-08	TPRKB	Q9Y3C4	TPRKB	EKC/KEOPS complex subunit TPRKB
SeqId.7778-104	0.361316	1.96623e-08	C9orf89	Q96LW7	BINCA	Caspase recruitment domain-containing protein 19
SeqId.12970-35	0.366668	1.96788e-08	STAU2	Q9NUL3	STAU2	Double-stranded RNA-binding protein Staufen homolog 2
SeqId.10023-32	0.364737	1.98022e-08	VDR	P11473	VDR	Vitamin D3 receptor
SeqId.11196-31	0.353248	1.99137e-08	COL6A3	P12111	Collagen alpha-3(VI)	Collagen alpha-3(VI) chain
SeqId.7741-111	0.368328	2.00089e-08	RTF1	Q92541	RTF1	RNA polymerase-associated protein RTF1 homolog
SeqId.3065-65	0.357493	2.00895e-08	FGF5	P12034	FGF-5	Fibroblast growth factor 5
SeqId.8687-26	0.359047	2.02587e-08	TMEM106B	Q9NUM4	T106B	Transmembrane protein 106B
SeqId.9955-40	0.357752	2.0367e-08	RNF148	Q8N7C7	RN148	RING finger protein 148
SeqId.12463-7	0.368347	2.04981e-08	KLHL13	Q9P2N7	KLH13	Kelch-like protein 13
SeqId.7009-8	0.367244	2.05252e-08	CD72	P21854	CD72	B-cell differentiation antigen CD72
SeqId.6354-13	0.373228	2.05678e-08	HEPHL1	Q6MZM0	HPHL1	Hephaestin-like protein 1
SeqId.6992-67	0.375487	2.05754e-08	HBD	P02042	HBD	Hemoglobin subunit delta
SeqId.3452-17	0.356412	2.07448e-08	LCK	P06239	LCK	Tyrosine-protein kinase Lck
SeqId.9016-12	0.359516	2.07794e-08	NR1H2	P55055	NR1H2	Oxysterols receptor LXR-beta
SeqId.7246-4	0.359208	2.10466e-08	FREM2	Q5SZK8	FREM2	FRAS1-related extracellular matrix protein 2
SeqId.12471-47	0.370608	2.10763e-08	STAU1	O95793	STAU1	Double-stranded RNA-binding protein Staufen homolog 1
SeqId.11338-49	0.361053	2.11021e-08	BLK	P51451	BLK	Tyrosine-protein kinase BLK
SeqId.19242-21	0.359957	2.13105e-08	PFDN1	O60925	PFD1	Prefoldin subunit 1
SeqId.12860-7	0.359093	2.13605e-08	ARPP21	Q9UBL0	cAMP-regulated phosphoprotein 21	cAMP-regulated phosphoprotein 21
SeqId.4284-18	0.34189	2.13836e-08	RBM39	Q14498	RBM39	RNA-binding protein 39
SeqId.14005-2	0.355059	2.15484e-08	CHD7	Q9P2D1	CHD7	Chromodomain-helicase-DNA-binding protein 7
SeqId.10890-135	0.363472	2.17613e-08	LCTL	Q6UWM7	LCTL	Lactase-like protein
SeqId.9576-58	0.358975	2.17991e-08	MNX1	P50219	MNX1	Motor neuron and pancreas homeobox protein 1
SeqId.14051-54	0.358654	2.20625e-08	FOXC2	Q99958	FOXC2	Forkhead box protein C2
SeqId.8535-102	0.368807	2.20906e-08	DMKN	Q6E0U4	Dermokine	Dermokine
SeqId.7789-182	0.356778	2.22537e-08	PRDX4	Q13162	PRDX4	Peroxiredoxin-4
SeqId.17811-78	0.369989	2.25648e-08	SULT1C2	O00338	ST1C2	Sulfotransferase 1C2
SeqId.9830-109	0.372991	2.26027e-08	VAV3	Q9UKW4	VAV3	Guanine nucleotide exchange factor VAV3
SeqId.13932-45	0.371592	2.26257e-08	ARHGEF7	Q14155	COOL-1	Rho guanine nucleotide exchange factor 7
SeqId.18323-39	0.359356	2.26647e-08	CRMP1	Q14194	DRP-1	Dihydropyrimidinase-related protein 1
SeqId.8946-38	0.365048	2.26963e-08	NR1H4	Q96RI1	NR1H4	Bile acid receptor
SeqId.7805-52	0.369331	2.28139e-08	GOSR1	O95249	GOS-28	Golgi SNAP receptor complex member 1
SeqId.16324-38	0.372386	2.30868e-08	TLR1	Q15399	TLR1	Toll-like receptor 1
SeqId.9981-18	0.371291	2.33087e-08	KIAA1467	A2RU67	K1467	Protein FAM234B
SeqId.2211-9	0.333214	2.33456e-08	TIMP1	P01033	TIMP-1	Metalloproteinase inhibitor 1
SeqId.6267-51	0.339204	2.3377e-08	STMN4	Q9H169	STMN4	Stathmin-4
SeqId.16591-71	0.362026	2.34157e-08	CHIA	Q9BZP6	CHIA	Acidic mammalian chitinase
SeqId.5714-88	0.358274	2.34375e-08	IFNA6	P05013	IFNA6	Interferon alpha-6
SeqId.15306-20	0.365875	2.35001e-08	IGJ	P01591	IgJ	Immunoglobulin J chain
SeqId.12830-4	0.348789	2.36497e-08	SAP18	O00422	SAP18	Histone deacetylase complex subunit SAP18
SeqId.10453-7	0.372074	2.36885e-08	CEACAM20	Q6UY09	CEA20	Carcinoembryonic antigen-related cell adhesion molecule 20
SeqId.5476-66	0.364198	2.38714e-08	PRKCG	P05129	PKC-G	Protein kinase C gamma type
SeqId.6281-51	0.345244	2.38749e-08	ST3GAL2	Q16842	SIA4B	CMP-N-acetylneuraminate-beta-galactosamide-alpha-2,3-sialyltransferase 2
SeqId.5638-23	0.372162	2.41294e-08	COLGALT1	Q8NBJ5	GT251	Procollagen galactosyltransferase 1
SeqId.10848-137	0.361067	2.42246e-08	BTNL3	Q6UXE8	BTNL3	Butyrophilin-like protein 3
SeqId.11315-148	0.357951	2.43212e-08	PPM1D	O15297	PPM1D	Protein phosphatase 1D
SeqId.11228-37	0.362245	2.43707e-08	RIC3	Q7Z5B4	RIC3	Protein RIC-3
SeqId.12862-14	0.356272	2.4382e-08	NEDD9	Q14511	CASL	Enhancer of filamentation 1
SeqId.15573-110	-0.362871	2.44699e-08	NCAN	O14594	CSPG3	Neurocan core protein
SeqId.10035-6	0.364057	2.46261e-08	DUSP4	Q13115	DUS4	Dual specificity protein phosphatase 4
SeqId.9350-3	0.364342	2.46283e-08	FSTL4	Q6MZW2	FSTL4	Follistatin-related protein 4
SeqId.2809-25	0.34792	2.46291e-08	ADAMTS4	O75173	ADAMTS-4	A disintegrin and metalloproteinase with thrombospondin motifs 4
SeqId.8389-8	0.369469	2.49796e-08	LRRC74A	Q0VAA2	CN16B	Leucine-rich repeat-containing protein 74A
SeqId.5091-28	0.361439	2.5031e-08	LILRB2	Q8N423	ILT-4	Leukocyte immunoglobulin-like receptor subfamily B member 2
SeqId.9936-27	0.359659	2.52127e-08	LNX1	Q8TBB1	LNX1	E3 ubiquitin-protein ligase LNX
SeqId.6969-14	0.37044	2.53462e-08	WFDC5	Q8TCV5	WFDC5	WAP four-disulfide core domain protein 5
SeqId.9075-121	0.344921	2.54721e-08	KIAA1024	Q9UPX6	K1024	UPF0258 protein KIAA1024
SeqId.7892-132	0.366532	2.56461e-08	KIAA1467	A2RU67	K1467	Protein FAM234B
SeqId.13549-15	0.361146	2.58009e-08	ADAM29	Q9UKF5	ADA29	Disintegrin and metalloproteinase domain-containing protein 29
SeqId.4141-79	0.347642	2.58497e-08	CXCL10	P02778	IP-10	C-X-C motif chemokine 10
SeqId.12894-3	0.35668	2.59117e-08	PAXIP1	Q6ZW49	PAXI1	PAX-interacting protein 1
SeqId.12391-27	0.36714	2.61105e-08	PDZD7	Q9H5P4	PDZD7	PDZ domain-containing protein 7
SeqId.6480-1	0.36882	2.6142e-08	CANT1	Q8WVQ1	CANT1	Soluble calcium-activated nucleotidase 1
SeqId.6578-29	0.361981	2.63543e-08	TNMD	Q9H2S6	TNMD	Tenomodulin
SeqId.5822-22	0.353469	2.76041e-08	GDNF	P39905	GDNF	Glial cell line-derived neurotrophic factor
SeqId.6572-10	0.360289	2.78137e-08	LRRTM4	Q86VH4	LRRT4	Leucine-rich repeat transmembrane neuronal protein 4
SeqId.11190-129	0.356285	2.82184e-08	YME1L1	Q96TA2	YMEL1	ATP-dependent zinc metalloprotease YME1L1
SeqId.7818-101	0.372629	2.85958e-08	GBP6	Q6ZN66	GBP6	Guanylate-binding protein 6
SeqId.6549-60	0.36099	2.86206e-08	VSTM2L	Q96N03	VTM2L	V-set and transmembrane domain-containing protein 2-like protein
SeqId.10569-28	0.34564	2.86613e-08			MFAP2	Microfibrillar-associated protein 2
SeqId.13557-3	0.365652	2.86778e-08	PVRL3	Q9NQS3	Nectin 3	Nectin-3
SeqId.6617-12	0.365552	2.87928e-08	FCRL6	Q6DN72	FCRL6	Fc receptor-like protein 6
SeqId.8843-34	0.365173	2.88405e-08	MYRF	Q9Y2G1	MRF	Myelin regulatory factor
SeqId.9255-5	0.351969	2.88482e-08	IL17C	Q9P0M4	IL-17C	Interleukin-17C
SeqId.2578-67	0.343164	2.8927e-08	CCL2	P13500	MCP-1	C-C motif chemokine 2
SeqId.12732-13	0.352864	2.89319e-08	MPP7	Q5T2T1	MPP7	MAGUK p55 subfamily member 7
SeqId.5639-49	0.347503	2.92056e-08	NETO1	Q8TDF5	NETO1	Neuropilin and tolloid-like protein 1
SeqId.11459-81	0.367731	2.92193e-08	ELL	P55199	ELL	RNA polymerase II elongation factor ELL
SeqId.6360-7	0.367408	2.9506e-08	DEFB128	Q7Z7B8	DB128	Beta-defensin 128
SeqId.12484-67	0.37093	2.96177e-08	PITPNB	P48739	PIPNB	Phosphatidylinositol transfer protein beta isoform
SeqId.8098-37	0.362674	2.96946e-08	TBXAS1	P24557	THAS	Thromboxane-A synthase
SeqId.7117-21	0.355816	3.00398e-08	SERPINI2	O75830	SPI2	Serpin I2
SeqId.5623-11	0.354967	3.03302e-08	CD300LF	Q8TDQ1	CLM1	CMRF35-like molecule 1
SeqId.8754-5	0.345714	3.03666e-08	NMU	P48645	NMU	Neuromedin-U
SeqId.13943-38	0.351215	3.05157e-08	DPY30	Q9C005	DPY30	Protein dpy-30 homolog
SeqId.15692-300	0.350275	3.05719e-08	NODAL	Q96S42	NODAL	Nodal homolog
SeqId.5062-60	0.351859	3.05752e-08	CD226	Q15762	CD226	CD226 antigen
SeqId.12684-5	0.369508	3.06699e-08	SCIN	Q9Y6U3	ADSV	Adseverin
SeqId.9241-40	0.360644	3.07807e-08	SIRPG	Q9P1W8	SIRPG	Signal-regulatory protein gamma
SeqId.8366-19	0.362796	3.102e-08	C1orf115	Q9H7X2	CA115	Uncharacterized protein C1orf115
SeqId.2704-74	0.349069	3.11765e-08	TNFRSF13B	O14836	TACI	Tumor necrosis factor receptor superfamily member 13B
SeqId.11591-43	0.355454	3.12854e-08	PRC1	O43663	PRC1	Protein regulator of cytokinesis 1
SeqId.16755-195	0.36094	3.13319e-08	GDF3	Q9NR23	GDF-3	Growth/differentiation factor 3
SeqId.3437-80	0.364252	3.14197e-08	FLT3	P36888	Flt-3	Receptor-type tyrosine-protein kinase FLT3
SeqId.3538-26	0.350562	3.19566e-08	DDC	P20711	dopa decarboxylase	Aromatic-L-amino-acid decarboxylase
SeqId.2381-52	0.359209	3.19997e-08	C5	P01031	C5	Complement C5
SeqId.11164-7	0.351934	3.20098e-08	TENM2	Q9NT68	TEN2	Teneurin-2
SeqId.12488-9	0.350187	3.20666e-08	MCTS1	Q9ULC4	MCTS1	Malignant T-cell-amplified sequence 1
SeqId.7797-11	0.365494	3.26524e-08	CCDC167	Q9P0B6	CC167	Coiled-coil domain-containing protein 167
SeqId.10933-107	0.362513	3.29922e-08	CALN1	Q9BXU9	CABP8	Calcium-binding protein 8
SeqId.13599-15	0.367246	3.30751e-08	RABEPK	Q7Z6M1	RABEK	Rab9 effector protein with kelch motifs
SeqId.9875-107	0.350737	3.30865e-08	THOC1	Q96FV9	THOC1	THO complex subunit 1
SeqId.18202-22	0.368319	3.31204e-08	CD37	P11049	CD37	Leukocyte antigen CD37
SeqId.17331-138	0.361999	3.33234e-08	KREMEN1	Q96MU8	KREM1	Kremen protein 1
SeqId.8002-27	0.360557	3.3425e-08	TMPRSS5	Q9H3S3	Spinesin	Transmembrane protease serine 5
SeqId.15297-3	0.359895	3.3553e-08	S100A3	P33764	S100A3	Protein S100-A3
SeqId.3471-49	0.368298	3.44719e-08	STK16	O75716	STK16	Serine/threonine-protein kinase 16
SeqId.6624-94	0.357082	3.45385e-08	WNT11	O96014	WNT11	Protein Wnt-11
SeqId.17449-23	0.364475	3.47978e-08	CD9	P21926	CD9	CD9 antigen
SeqId.5677-15	0.353656	3.49279e-08	C2orf66	Q6UXQ4	CB066	Uncharacterized protein C2orf66
SeqId.8253-2	0.358778	3.58475e-08	POMGNT1	Q8WZA1	PMGT1	Protein O-linked-mannose beta-1,2-N-acetylglucosaminyltransferase 1
SeqId.12462-20	0.35459	3.58667e-08	SETMAR	Q53H47	SETMR	Histone-lysine N-methyltransferase SETMAR
SeqId.11145-72	0.357767	3.61772e-08	KIAA1549L	Q6ZVL6	K154L	UPF0606 protein KIAA1549L
SeqId.3388-58	0.356571	3.6671e-08	PAK7	Q9P286	PAK7	Serine/threonine-protein kinase PAK 5
SeqId.10078-5	0.360949	3.70814e-08	BAG3	O95817	BAG3	BAG family molecular chaperone regulator 3
SeqId.2247-20	0.343495	3.73627e-08	PROK1	P58294	EG-VEGF	Prokineticin-1
SeqId.13452-113	0.354955	3.74904e-08	SMIM13	P0DJ93	SIM13	Small integral membrane protein 13
SeqId.8261-51	0.348745	3.7562e-08	STOM	P27105	STOM	Erythrocyte band 7 integral membrane protein
SeqId.12991-49	0.362262	3.77618e-08	CUL9	Q8IWT3	CUL9	Cullin-9
SeqId.3072-4	0.350807	3.80549e-08	IL13	P35225	IL-13	Interleukin-13
SeqId.12574-36	0.357262	3.81191e-08	EDN2	P20800	Endothelin 2	Endothelin-2
SeqId.5676-54	0.355531	3.83366e-08	ASIP	P42127	ASIP	Agouti-signaling protein
SeqId.6604-59	0.35384	3.83556e-08	NDNF	Q8TB73	CD031	Protein NDNF
SeqId.11175-45	0.347509	3.86585e-08	LPCAT2	Q7L5N7	PCAT2	Lysophosphatidylcholine acyltransferase 2
SeqId.5070-76	0.347908	3.97059e-08	TNFRSF6B	O95407	DcR3	Tumor necrosis factor receptor superfamily member 6B
SeqId.13515-8	0.352542	3.97358e-08	RPRD1A	Q96P16	RPR1A	Regulation of nuclear pre-mRNA domain-containing protein 1A
SeqId.3396-54	0.340378	3.99362e-08	REN	P00797	Renin	Renin
SeqId.6933-20	0.350999	4.0272e-08	MRPL34	Q9BQ48	RM34	39S ribosomal protein L34, mitochondrial
SeqId.14024-196	0.364621	4.02981e-08	EDA	Q92838	EDA	Ectodysplasin-A, secreted form
SeqId.19130-81	0.327624	4.07265e-08	SERPINB8	P50452	SPB8	Serpin B8
SeqId.9872-23	0.355636	4.18136e-08	CTNNA2	P26232	CTNA2	Catenin alpha-2
SeqId.8635-283	0.355246	4.21021e-08	ZPBP	Q9BS86	ZPBP1	Zona pellucida-binding protein 1
SeqId.8876-51	0.359652	4.22045e-08	NRXN2	P58401	NRX2B	Neurexin-2-beta
SeqId.13230-174	0.350062	4.25836e-08	IGHG2	P01859	IgG2, Kappa	Ig gamma-2, Kappa
SeqId.13539-131	0.363354	4.30821e-08	KCNN1	Q92952	KCNN1	Small conductance calcium-activated potassium channel protein 1
SeqId.18182-24	0.367726	4.33576e-08	PCK1	P35558	PCKGC	Phosphoenolpyruvate carboxykinase, cytosolic [GTP]
SeqId.10342-55	0.360457	4.34714e-08	PIAS4	Q8N2W9	PIAS4	E3 SUMO-protein ligase PIAS4
SeqId.13628-58	0.33953	4.34853e-08	GRB14	Q14449	GRB14	Growth factor receptor-bound protein 14
SeqId.10582-36	0.36774	4.35043e-08	POMK	Q9H5K3	SG196	Protein O-mannose kinase
SeqId.7803-4	0.352221	4.39338e-08	CHST1	O43916	CHST1	Carbohydrate sulfotransferase 1
SeqId.6966-144	0.355557	4.40637e-08	STX1B	P61266	STX1B	Syntaxin-1B
SeqId.6454-38	0.343694	4.44074e-08	ARHGDIA	P52565	Rho-GDIa	Rho GDP-dissociation inhibitor 1
SeqId.4143-74	0.34481	4.47672e-08	XCL1	P47992	Lymphotactin	Lymphotactin
SeqId.7084-1	0.344461	4.48729e-08	DRAXIN	Q8NBI3	DRAXI	Draxin
SeqId.14139-16	0.351456	4.4909e-08	NRG4	Q8WWG1	NRG4	Neuregulin-4
SeqId.14334-3	0.361229	4.50647e-08	RCVRN	P35243	RECO	Recoverin
SeqId.9524-46	0.359145	4.51598e-08	SPATA31D4	Q6ZUB0	S31D4	Putative spermatogenesis-associated protein 31D4
SeqId.8817-29	0.324249	4.51791e-08	CENPV	Q7Z7K6	CENPV	Centromere protein V
SeqId.9378-6	0.363326	4.60267e-08	FIBCD1	Q8N539	FBCD1	Fibrinogen C domain-containing protein 1
SeqId.6538-90	0.348721	4.63784e-08	KIAA2013	Q8IYS2	K2013	Uncharacterized protein KIAA2013
SeqId.10507-166	0.357734	4.66654e-08	ACRV1	P26436	sperm protein 10	Acrosomal protein SP-10
SeqId.3449-58	0.366883	4.73162e-08	SERPINA4	P29622	Kallistatin	Kallistatin
SeqId.8993-151	0.35272	4.73512e-08	RIPK2	O43353	RIPK2	Receptor-interacting serine/threonine-protein kinase 2
SeqId.3178-5	0.356465	4.7678e-08	CTSC	P53634	CATC	Dipeptidyl peptidase 1
SeqId.17209-27	0.359632	4.77459e-08	SULT2B1	O00204	ST2B1	Sulfotransferase family cytosolic 2B member 1
SeqId.2806-49	0.34075	4.77549e-08	ACVR1B	P36896	Activin RIB	Activin receptor type-1B
SeqId.11320-29	0.355831	4.78736e-08	CHFR	Q96EP1	CHFR	E3 ubiquitin-protein ligase CHFR
SeqId.14034-22	0.352535	4.83557e-08	TACSTD2	P09758	GA733-1 protein	Tumor-associated calcium signal transducer 2
SeqId.3807-1	0.356783	4.85686e-08	FGF23	Q9GZV9	FGF23	Fibroblast growth factor 23
SeqId.2333-72	0.343709	4.912e-08	TGFB1	P01137	TGF-b1	Transforming growth factor beta-1
SeqId.7069-9	0.358111	4.91394e-08	TSNARE1	Q96NA8	TSNA1	t-SNARE domain-containing protein 1
SeqId.10892-8	0.359064	4.92097e-08	OSMR	Q99650	OSMR	Oncostatin-M-specific receptor subunit beta
SeqId.2839-2	0.352958	4.94274e-08	TNFSF4	P23510	OX40 Ligand	Tumor necrosis factor ligand superfamily member 4
SeqId.3431-54	0.35385	4.95215e-08	EPHA1	P21709	EphA1	Ephrin type-A receptor 1
SeqId.8850-5	0.343251	4.98555e-08	PLA2G2C	Q5R387	PA2GC	Putative inactive group IIC secretory phospholipase A2
SeqId.14036-116	0.35095	5.00138e-08	MPDZ	O75970	MPDZ	Multiple PDZ domain protein
SeqId.6930-95	0.342504	5.00534e-08	ST8SIA6	P61647	SIA8F	Alpha-2,8-sialyltransferase 8F
SeqId.9786-310	0.361187	5.01517e-08	IER3	P46695	IEX1	Radiation-inducible immediate-early gene IEX-1
SeqId.11407-57	0.35802	5.11399e-08	PLSCR3	Q9NRY6	PLS3	Phospholipid scramblase 3
SeqId.10086-39	0.351701	5.25819e-08	CBS	P35520	CBS	Cystathionine beta-synthase
SeqId.7960-53	0.352283	5.28078e-08	POTEG	Q6S5H5	POTEG	POTE ankyrin domain family member G
SeqId.17509-6	0.333281	5.30174e-08	HPD	P32754	HPPD	4-hydroxyphenylpyruvate dioxygenase
SeqId.14663-44	0.337395	5.31555e-08	RNF8	O76064	RNF8	E3 ubiquitin-protein ligase RNF8
SeqId.8853-2	0.355256	5.31899e-08	CLEC4A	Q9UMR7	CLC4A	C-type lectin domain family 4 member A
SeqId.11185-145	0.358196	5.3255e-08	GCH1	P30793	GCH1	GTP cyclohydrolase 1
SeqId.14645-253	0.364678	5.34637e-08	GSTA4	O15217	GSTA4	Glutathione S-transferase A4
SeqId.4136-40	0.349688	5.35338e-08	IL17D	Q8TAD2	IL-17D	Interleukin-17D
SeqId.7082-2	0.358063	5.3618e-08	B3GNT6	Q6ZMB0	B3GN6	UDP-GlcNAc:betaGal beta-1,3-N-acetylglucosaminyltransferase 6
SeqId.4703-87	0.344055	5.3653e-08	LTA	P01374	TNF-b	Lymphotoxin-alpha
SeqId.8363-18	0.354153	5.40306e-08	KIAA1324L	A8MWY0	K132L	UPF0577 protein KIAA1324-like
SeqId.15688-30	0.357782	5.40568e-08	LMAN1	P49257	Mannose-binding lectin	Protein ERGIC-53
SeqId.5679-16	0.341518	5.53076e-08	DEFB103A	P81534	HBD-3	Beta-defensin 103
SeqId.8394-56	0.351568	5.5753e-08	RNASE2	P10153	RNase 2	Non-secretory ribonuclease
SeqId.13494-6	0.344293	5.61307e-08	CERS5	Q8N5B7	CERS5	Ceramide synthase 5
SeqId.6951-26	0.341421	5.70317e-08	ASIC4	Q96FT7	ASIC4	Acid-sensing ion channel 4
SeqId.16309-30	0.363021	5.75958e-08	DKKL1	Q9UK85	Soggy-1	Dickkopf-like protein 1
SeqId.18177-49	0.33506	5.77772e-08	NAE1	Q13564	ULA1	NEDD8-activating enzyme E1 regulatory subunit
SeqId.18295-102	0.307957	5.78246e-08	GRHPR	Q9UBQ7	GRHPR	Glyoxylate reductase/hydroxypyruvate reductase
SeqId.12409-90	0.35574	5.78753e-08	RAB7B	Q96AH8	RAB7B	Ras-related protein Rab-7b
SeqId.13525-17	0.364644	5.84707e-08	KCNG4	Q8TDN1	KCNG4	Potassium voltage-gated channel subfamily G member 4
SeqId.8589-13	0.345055	5.86586e-08	CDCP1	Q9H5V8	CDCP1	CUB domain-containing protein 1
SeqId.15567-2	0.337477	5.88257e-08	CD247	P20963	CD3-zeta	T-cell surface glycoprotein CD3 zeta chain
SeqId.18399-1	0.356168	5.92787e-08	AKAP7	O43687	AKA7A	A-kinase anchor protein 7 isoforms alpha and beta
SeqId.7066-199	0.339854	6.00353e-08	FAM209B	Q5JX69	F209B	Protein FAM209B
SeqId.7142-5	0.352538	6.11344e-08	CPN1	P15169	CBPN	Carboxypeptidase N catalytic chain
SeqId.3423-59	0.343422	6.17501e-08	CMA1	P23946	Chymase	Chymase
SeqId.15319-226	0.34227	6.18459e-08	CCNA1	P78396	CCNA1	Cyclin-A1
SeqId.12534-10	0.357995	6.23731e-08	CALCOCO2	Q13137	CACO2	Calcium-binding and coiled-coil domain-containing protein 2
SeqId.15324-58	0.321635	6.23731e-08	FTL	P02792	Ferritin light chain	Ferritin light chain
SeqId.9302-90	0.35098	6.33865e-08	GADD45GIP1	Q8TAE8	G45IP	Growth arrest and DNA damage-inducible proteins-interacting protein 1
SeqId.9082-25	0.361391	6.36027e-08	SEL1L2	Q5TEA6	SE1L2	Protein sel-1 homolog 2
SeqId.15376-134	0.357316	6.39544e-08	CTSE	P14091	CATE	Cathepsin E
SeqId.13386-248	0.346288	6.42128e-08	RNF34	Q969K3	RNF34	E3 ubiquitin-protein ligase RNF34
SeqId.12811-55	0.348571	6.45498e-08	ZNF415	Q09FC8	ZN415	Zinc finger protein 415
SeqId.15637-38	0.355309	6.51573e-08	SORCS3	Q9UPU3	SORC3	VPS10 domain-containing receptor SorCS3
SeqId.9937-7	0.34135	6.52246e-08	GJA1	P17302	CXA1	Gap junction alpha-1 protein
SeqId.8933-84	0.35238	6.57785e-08	MEF2C	Q06413	MEF2C	Myocyte-specific enhancer factor 2C
SeqId.5036-50	-0.359417	6.58466e-08	TNFAIP6	P98066	TSG-6	Tumor necrosis factor-inducible gene 6 protein
SeqId.18389-11	0.346827	6.59552e-08	IFNA1	P01562	IFNA1	Interferon alpha-1/13
SeqId.2967-8	0.352762	6.60158e-08	VCAM1	P19320	VCAM-1	Vascular cell adhesion protein 1
SeqId.9581-4	0.359986	6.62083e-08	PRPF6	O94906	PRP6	Pre-mRNA-processing factor 6
SeqId.15633-6	0.353368	6.64316e-08	RBP4	P02753	RBP	Retinol-binding protein 4
SeqId.9004-24	0.334901	6.75678e-08	LDLRAD4	O15165	CR001	Low-density lipoprotein receptor class A domain-containing protein 4
SeqId.9449-150	0.351798	6.78286e-08	C4BPA	P04003	C4b-binding protein alpha chain	C4b-binding protein alpha chain
SeqId.3035-80	0.362467	6.79086e-08	IL19	Q9UHD0	IL-19	Interleukin-19
SeqId.8962-48	0.361584	6.8498e-08	RPS6KB1	P23443	KS6B1	Ribosomal protein S6 kinase beta-1
SeqId.17348-5	0.348075	6.87703e-08	SYNJ2BP	P57105	SYJ2B	Synaptojanin-2-binding protein
SeqId.7851-30	0.349085	7.00978e-08	ANKRD46	Q86W74	ANR46	Ankyrin repeat domain-containing protein 46
SeqId.4267-81	0.3376	7.02453e-08	PES1	O00541	PESC	Pescadillo homolog
SeqId.6528-95	0.357224	7.15928e-08	EXTL2	Q9UBQ6	EXTL2	Exostosin-like 2
SeqId.11334-7	0.340326	7.1789e-08	LILRB3	O75022	LIRB3	Leukocyte immunoglobulin-like receptor subfamily B member 3
SeqId.3332-57	0.360306	7.27098e-08	HFE2	Q6ZVN8	RGM-C	Hemojuvelin
SeqId.6399-52	0.340025	7.28977e-08	DEFB107A	Q8IZN7	D107A	Beta-defensin 107
SeqId.9061-3	0.357467	7.33569e-08	ARHGEF10	O15013	ARHGA	Rho guanine nucleotide exchange factor 10
SeqId.4359-87	0.357342	7.34165e-08	DYRK3	O43781	DYRK3	Dual specificity tyrosine-phosphorylation-regulated kinase 3
SeqId.7132-55	0.346656	7.4066e-08	C1QL4	Q86Z23	C1QL4	Complement C1q-like protein 4
SeqId.5934-1	0.319888	7.41761e-08	FTH1|FTL	P02794|P02792	Ferritin	Ferritin
SeqId.9402-18	0.33609	7.43361e-08	DCBLD1	Q8N8Z6	DCBD1	Discoidin, CUB and LCCL domain-containing protein 1
SeqId.15405-23	0.337327	7.45353e-08	IFNA4	P05014	IFNA4	Interferon alpha-4
SeqId.14599-18	0.343263	7.46974e-08	STAB1	Q9NY15	STAB1	Stabilin-1
SeqId.18166-4	0.320583	7.48584e-08	RHOB	P62745	RHOB	Rho-related GTP-binding protein RhoB
SeqId.7006-4	0.350786	7.6652e-08	COL25A1	Q9BXS0	COPA1	Collagen alpha-1(XXV) chain
SeqId.6517-14	0.34725	7.69459e-08	GDF10	P55107	BMP-3b	Growth/differentiation factor 10
SeqId.8833-20	0.34099	7.69569e-08	TNFSF10	P50591	TRAIL	Tumor necrosis factor ligand superfamily member 10
SeqId.13941-82	0.350303	7.77508e-08	FARS2	O95363	SYFM	Phenylalanine--tRNA ligase, mitochondrial
SeqId.12957-62	0.355063	7.79081e-08	UQCRB	P14927	UCR6	Cytochrome b-c1 complex subunit 7
SeqId.19347-37	0.338803	7.968e-08	CA12	O43570	Carbonic Anhydrase XII	Carbonic anhydrase 12
SeqId.5737-61	0.341131	8.07233e-08	SEMA4D	Q92854	SEM4D	Semaphorin-4D
SeqId.14331-262	0.351885	8.14021e-08	DYNLT1	P63172	DYLT1	Dynein light chain Tctex-type 1
SeqId.19327-31	0.358963	8.25627e-08	HAT1	O14929	Hat1	Histone acetyltransferase type B catalytic subunit
SeqId.10424-31	0.343323	8.26766e-08	NPDC1	Q9NQX5	NPDC1	Neural proliferation differentiation and control protein 1
SeqId.17432-25	0.355465	8.3712e-08	AK4	P27144	KAD4	Adenylate kinase 4, mitochondrial
SeqId.17387-27	0.353532	8.45732e-08	NFKBIB	Q15653	IKB-beta	NF-kappa-B inhibitor beta
SeqId.10539-30	0.348884	8.50699e-08	CD99L2	Q8TCZ2	C99L2	CD99 antigen-like protein 2
SeqId.8983-7	0.347559	8.57863e-08	GOLM1	Q8NBJ4	GOLM1	Golgi membrane protein 1
SeqId.6622-90	0.340614	8.6506e-08	APLN	Q9ULZ1	APEL	Apelin
SeqId.9249-17	0.345708	8.74344e-08	TMEM9	Q9P0T7	TMEM9	Transmembrane protein 9
SeqId.6395-58	0.35462	8.76542e-08	GPHA2	Q96T91	GPHA2	Glycoprotein hormone alpha-2
SeqId.3835-11	0.332666	8.79088e-08	TLR2	O60603	TLR2	Toll-like receptor 2
SeqId.7880-9	0.356728	8.86753e-08	PSMA1	P25786	PSA1	Proteasome subunit alpha type-1
SeqId.11432-11	0.33404	8.88389e-08	PQBP1	O60828	PQBP1	Polyglutamine-binding protein 1
SeqId.11439-88	0.355916	8.93827e-08	RHPN2	Q8IUC4	RHPN2	Rhophilin-2
SeqId.13073-14	0.344302	8.9668e-08	ANP32A	P39687	AN32A	Acidic leucine-rich nuclear phosphoprotein 32 family member A
SeqId.5534-49	0.334887	8.97707e-08	TNFRSF10B	O14763	TRAIL R2	Tumor necrosis factor receptor superfamily member 10B
SeqId.4712-28	0.352755	8.99353e-08	APOD	P05090	Apo D	Apolipoprotein D
SeqId.3418-12	0.357273	9.05334e-08	CAMK1D	Q8IU85	CAMK1D	Calcium/calmodulin-dependent protein kinase type 1D
SeqId.18823-52	0.329844	9.12443e-08	HIST3H2BB	Q8N257	H2B3B	Histone H2B type 3-B
SeqId.14318-1	0.340755	9.15498e-08	VPS29	Q9UBQ0	VPS29	Vacuolar protein sorting-associated protein 29
SeqId.10356-21	0.356899	9.22343e-08	JUN	P05412	c-Jun	Transcription factor AP-1
SeqId.12457-10	0.340002	9.55287e-08	ADI1	Q9BV57	MTND	1,2-dihydroxy-3-keto-5-methylthiopentene dioxygenase
SeqId.5667-3	0.34397	9.58532e-08	SEMA3B	Q13214	SEM3B	Semaphorin-3B
SeqId.9583-17	0.353366	9.59276e-08	RNF24	Q9Y225	RNF24	RING finger protein 24
SeqId.11654-77	0.354989	9.71743e-08	NRSN1	Q8IZ57	NRSN1	Neurensin-1
SeqId.2973-15	0.344966	9.81387e-08	CD36	P16671	CD36 ANTIGEN	Platelet glycoprotein 4
SeqId.8767-44	0.356205	9.9019e-08	ECE1	P42892	Endothelin-converting enzyme 1	Endothelin-converting enzyme 1
SeqId.12430-78	0.334697	9.91234e-08	PAIP1	Q9H074	PAIP1	Polyadenylate-binding protein-interacting protein 1
SeqId.19199-3	0.329796	1.00317e-07	POLR2J	P52435	RPB11	DNA-directed RNA polymerase II subunit RPB11-a
SeqId.13960-15	0.354329	1.01005e-07	AGAP3	Q96P47	AGAP3	Arf-GAP with GTPase, ANK repeat and PH domain-containing protein 3
SeqId.9115-78	0.319667	1.01277e-07	ADAMDEC1	O15204	ADEC1	ADAM DEC1
SeqId.11557-3	0.331591	1.01326e-07	SMURF1	Q9HCE7	SMUF1	E3 ubiquitin-protein ligase SMURF1
SeqId.14056-4	0.345903	1.03131e-07	CGA	P01215	Glycoprotein hormones a-chain	Glycoprotein hormones alpha chain
SeqId.7624-19	0.342351	1.03634e-07	ANK2	Q01484	ANK2	Ankyrin-2
SeqId.11513-92	0.348148	1.03999e-07	CD38	P28907	CD38	ADP-ribosyl cyclase/cyclic ADP-ribose hydrolase 1
SeqId.11666-72	0.355262	1.04407e-07	RGS8	P57771	RGS8	Regulator of G-protein signaling 8
SeqId.13481-24	0.332543	1.05022e-07	TCEA2	Q15560	TCEA2	Transcription elongation factor A protein 2
SeqId.9175-48	0.349188	1.0576e-07	DSCAM	O60469	DSCAM	Down syndrome cell adhesion molecule
SeqId.17199-43	0.337777	1.06064e-07	HIF1AN	Q9NWT6	HIF1N	Hypoxia-inducible factor 1-alpha inhibitor
SeqId.19616-100	0.331904	1.06299e-07	EFHD1	Q9BUP0	EFHD1	EF-hand domain-containing protein D1
SeqId.13984-23	0.349621	1.06592e-07	DDX25	Q9UHL0	DDX25	ATP-dependent RNA helicase DDX25
SeqId.2732-58	0.332644	1.08051e-07	NANOG	Q9H9S0	NANOG	Homeobox protein NANOG
SeqId.9290-8	0.329397	1.08448e-07	RMDN3	Q96TC7	RMD3	Regulator of microtubule dynamics protein 3
SeqId.12881-17	0.334796	1.08954e-07	RDH16	O75452	RDH16	Retinol dehydrogenase 16
SeqId.12730-3	0.333931	1.10859e-07	NDC80	O14777	KNTC2	Kinetochore protein NDC80 homolog
SeqId.14687-6	0.341018	1.10912e-07	PLIN3	O60664	M6PBP	Perilipin-3
SeqId.3477-63	0.336067	1.11047e-07	NTRK1	P04629	TrkA	High affinity nerve growth factor receptor
SeqId.11247-20	0.344063	1.11741e-07	NAGS	Q8N159	NAGS	N-acetylglutamate synthase, mitochondrial
SeqId.8242-9	0.331276	1.11821e-07	CLEC2L	P0C7M8	CLC2L	C-type lectin domain family 2 member L
SeqId.3394-81	0.335396	1.12906e-07	PLK1	P53350	PLK-1	Serine/threonine-protein kinase PLK1
SeqId.7745-3	0.348527	1.14283e-07	CISD1	Q9NZ45	ZCD1	CDGSH iron-sulfur domain-containing protein 1
SeqId.17820-170	0.333544	1.15578e-07	MLF1	P58340	MLF1	Myeloid leukemia factor 1
SeqId.16307-22	-0.350687	1.15746e-07	UNC5D	Q6UXZ4	UNC5H4	Netrin receptor UNC5D
SeqId.8858-21	0.33491	1.16286e-07	BATF3	Q9NR55	BATF3	Basic leucine zipper transcriptional factor ATF-like 3
SeqId.10772-21	0.34713	1.16824e-07	CSGALNACT2	Q8N6G5	CGAT2	Chondroitin sulfate N-acetylgalactosaminyltransferase 2
SeqId.6558-5	0.354311	1.17025e-07	COLEC10	Q9Y6Z7	COL10	Collectin-10
SeqId.7207-4	0.32168	1.18762e-07	IK	Q13123	RED	Protein Red
SeqId.6915-2	0.353513	1.19631e-07	CD164L2	Q6UWJ8	C16L2	CD164 sialomucin-like 2 protein
SeqId.6940-18	0.352593	1.21377e-07	JPH1	Q9HDC5	JPH1	Junctophilin-1
SeqId.15453-3	0.335919	1.21381e-07	AMBP	P02760	a1-Microglobulin	Alpha-1-microglobulin
SeqId.10449-31	0.355418	1.21489e-07	SHISA2	Q6UWI4	TMM46	Protein shisa-2 homolog
SeqId.12427-8	0.338957	1.22046e-07	CDC25B	P30305	MPIP2	M-phase inducer phosphatase 2
SeqId.17462-19	0.341215	1.22109e-07	IRF1	P10914	IRF1	Interferon regulatory factor 1
SeqId.5350-14	0.318864	1.2221e-07	GPC6	Q9Y625	GPC6	Glypican-6
SeqId.10074-128	0.340933	1.23603e-07	BRD2	P25440	BRD2	Bromodomain-containing protein 2
SeqId.10396-6	0.33183	1.24737e-07	MCL1	Q07820	Mcl-1	Induced myeloid leukemia cell differentiation protein Mcl-1
SeqId.14250-115	0.340323	1.24817e-07	BLMH	Q13867	BLMH	Bleomycin hydrolase
SeqId.17673-34	0.350345	1.2507e-07	CA5B	Q9Y2D0	Carbonic Anhydrase VB	Carbonic anhydrase 5B, mitochondrial
SeqId.5178-5	0.334273	1.25106e-07	PDE7A	Q13946	PDE7A	High affinity cAMP-specific 3',5'-cyclic phosphodiesterase 7A
SeqId.18947-3	0.354099	1.25165e-07	LRRC3B	Q96PB8	LRC3B	Leucine-rich repeat-containing protein 3B
SeqId.14060-67	0.350354	1.26173e-07	NCF4	Q15080	NCF4	Neutrophil cytosol factor 4
SeqId.2939-10	0.341121	1.26925e-07	ARTN	Q5T4W7	Artemin	Artemin
SeqId.12777-11	0.339087	1.27813e-07	SF1	Q15637	SF01	Splicing factor 1
SeqId.13681-173	0.346294	1.28929e-07	CSNK2A2	P19784	CSK22	Casein kinase II subunit alpha'
SeqId.5752-63	0.333385	1.2927e-07	SUSD3	Q96L08	SUSD3	Sushi domain-containing protein 3
SeqId.6896-3	0.346727	1.29412e-07	C1orf162	Q8NEQ5	CA162	Transmembrane protein C1orf162
SeqId.11682-7	0.354361	1.30983e-07	TXNIP	Q9H3M7	TXNIP	Thioredoxin-interacting protein
SeqId.4666-193	0.337143	1.32308e-07			No Protein	No protein
SeqId.17835-28	0.341713	1.32352e-07	ANXA13	P27216	ANX13	Annexin A13
SeqId.10365-132	0.348669	1.33677e-07	IL12B|IL23A	P29460|Q9NPF7	IL-23	Interleukin-23
SeqId.11570-94	0.350904	1.33727e-07	BCAP29	Q9UHQ4	BAP29	B-cell receptor-associated protein 29
SeqId.13604-27	0.348391	1.33858e-07	NEURL1	O76050	NEUL1	E3 ubiquitin-protein ligase NEURL1
SeqId.13509-5	0.342208	1.34074e-07	SCAMP5	Q8TAC9	SCAM5	Secretory carrier-associated membrane protein 5
SeqId.8951-162	0.346349	1.35677e-07	CSPG4	Q6UVK1	CSPG4	Chondroitin sulfate proteoglycan 4
SeqId.2607-54	0.34194	1.38141e-07	CRLF1|CLCF1	O75462|Q9UBD9	CLF-1/CLC Complex	Cytokine receptor-like factor 1:Cardiotrophin-like cytokine factor 1 Complex
SeqId.15668-19	0.35241	1.39405e-07	BMP8B	P34820	BMP-8	Bone morphogenetic protein 8B
SeqId.7983-1	0.336959	1.39468e-07	PCDHGC5	Q9Y5F6	PCDGM	Protocadherin gamma-C5
SeqId.6252-62	-0.342091	1.42696e-07	SCGB3A1	Q96QR1	Secretoglobin family 3A member 1	Secretoglobin family 3A member 1
SeqId.15389-1	0.339144	1.43066e-07	FXN	Q16595	FRDA	Frataxin, mitochondrial
SeqId.3518-54	0.353016	1.4406e-07	CPB2	Q96IY4	TAFI	Carboxypeptidase B2
SeqId.3083-71	0.326506	1.45513e-07	EDA2R	Q9HAV5	XEDAR	Tumor necrosis factor receptor superfamily member 27
SeqId.3438-10	0.289848	1.46961e-07	FSTL3	O95633	FSTL3	Follistatin-related protein 3
SeqId.5664-57	0.350543	1.47612e-07	DEFB106A	Q8N104	D106A	Beta-defensin 106
SeqId.11325-8	0.351652	1.48813e-07	BTG2	P78543	BTG2	Protein BTG2
SeqId.8776-10	0.346482	1.49572e-07	ERLIN1	O75477	ERLN1	Erlin-1
SeqId.8467-9	0.337016	1.49577e-07	INHBA|INHBB	P08476|P09529	Activin AB	Inhibin beta A chain:Inhibin beta B chain heterodimer
SeqId.11657-86	0.33293	1.5013e-07	SOCS7	O14512	SOCS7	Suppressor of cytokine signaling 7
SeqId.8999-19	0.332688	1.5064e-07	CEACAM3	P40198	CEAM3	Carcinoembryonic antigen-related cell adhesion molecule 3
SeqId.9057-19	0.329795	1.50909e-07	ADRM1	Q16186	ADRM1	Proteasomal ubiquitin receptor ADRM1
SeqId.19596-18	0.347973	1.50931e-07	BRF1	Q92994	BRF-1	Transcription factor IIIB 90 kDa subunit
SeqId.8450-36	0.332751	1.51104e-07	ADCYAP1	P18509	PACAP-38	Pituitary adenylate cyclase-activating polypeptide 38
SeqId.19356-20	0.352651	1.52399e-07	TOM1L2	Q6ZVM7	TM1L2	TOM1-like protein 2
SeqId.4992-49	0.344237	1.52565e-07	GRN	P28799	GRN	Granulins
SeqId.18886-28	0.33772	1.53537e-07	DSCAML1	Q8TD84	DSCL1	Down syndrome cell adhesion molecule-like protein 1
SeqId.5095-21	0.31856	1.53567e-07	KIR2DL4	Q99706	KI2L4	Killer cell immunoglobulin-like receptor 2DL4
SeqId.12553-5	0.321986	1.55512e-07	VRK1	Q99986	VRK1	Serine/threonine-protein kinase VRK1
SeqId.17696-1	0.349897	1.56705e-07	TICAM2	Q86XR7	TIRP	TIR domain-containing adapter molecule 2
SeqId.12882-7	0.33341	1.58169e-07	PARP11	Q9NR21	PAR11	Poly [ADP-ribose] polymerase 11
SeqId.18286-3	0.340966	1.60115e-07	ZWINT	O95229	ZWINT	ZW10 interactor
SeqId.10049-112	0.329814	1.60464e-07	TERF1	P54274	TERF1	Telomeric repeat-binding factor 1
SeqId.11163-7	0.3366	1.61559e-07	FAM162B	Q5T6X4	F162B	Protein FAM162B
SeqId.6986-17	0.347215	1.61565e-07	HS3ST3B1	Q9Y662	HS3SB	Heparan sulfate glucosamine 3-O-sulfotransferase 3B1
SeqId.8838-10	0.339948	1.61697e-07	CASC4	Q6P4E1	CASC4	Protein CASC4
SeqId.17200-50	0.346315	1.61867e-07	KIR2DL1	P43626	KI2L1	Killer cell immunoglobulin-like receptor 2DL1
SeqId.12711-19	0.338441	1.64241e-07	GJA8	P48165	CXA8	Gap junction alpha-8 protein
SeqId.5807-77	0.333917	1.64382e-07	CD70	P32970	CD70	CD70 antigen
SeqId.9310-2	0.351769	1.65324e-07	CD8B	P10966	CD8B	T-cell surface glycoprotein CD8 beta chain
SeqId.8258-22	0.308959	1.67017e-07	UXS1	Q8NBZ7	UXS1	UDP-glucuronic acid decarboxylase 1
SeqId.4482-66	0.340202	1.6729e-07	C5|C6	P01031|P13671	C5b, 6 Complex	Complement C5b-C6 complex
SeqId.14226-120	0.339629	1.68576e-07	BHMT2	Q9H2M3	BHMT2	S-methylmethionine--homocysteine S-methyltransferase BHMT2
SeqId.18935-14	0.327004	1.69096e-07	TLR5	O60602	TLR5	Toll-like receptor 5
SeqId.12507-16	0.335306	1.69975e-07	ITPKC	Q96DU7	IP3KC	Inositol-trisphosphate 3-kinase C
SeqId.19360-22	0.335902	1.70541e-07	LRRTM1	Q86UE6	LRRT1	Leucine-rich repeat transmembrane neuronal protein 1
SeqId.8336-267	0.333889	1.70719e-07	GRAMD1C	Q8IYS0	GRM1C	GRAM domain-containing protein 1C
SeqId.11220-53	0.326335	1.70935e-07	C10orf105	Q8TEF2	CJ105	Uncharacterized protein C10orf105
SeqId.2611-72	0.349498	1.7222e-07	TYRO3	Q06418	Dtk	Tyrosine-protein kinase receptor TYRO3
SeqId.6388-21	-0.350464	1.72301e-07	CCDC126	Q96EE4	CC126	Coiled-coil domain-containing protein 126
SeqId.11155-16	0.34228	1.74445e-07	COL6A5	A8TX70	CO6A5	Collagen alpha-5(VI) chain
SeqId.13131-5	0.349774	1.74692e-07	HK1	P19367	HXK1	Hexokinase-1
SeqId.12516-13	0.335232	1.74718e-07	TEAD4	Q15561	TEAD4	Transcriptional enhancer factor TEF-3
SeqId.9059-14	0.349781	1.79151e-07	RAPGEF5	Q92565	RPGF5	Rap guanine nucleotide exchange factor 5
SeqId.7048-4	0.347024	1.79448e-07	CEACAM19	Q7Z692	CEA19	Carcinoembryonic antigen-related cell adhesion molecule 19
SeqId.6611-8	0.346387	1.79509e-07	KDELC1	Q6UW63	KDEL1	KDEL motif-containing protein 1
SeqId.19115-13	0.328835	1.82201e-07	CMBL	Q96DG6	CMBL	Carboxymethylenebutenolidase homolog
SeqId.12963-1	0.336552	1.83969e-07	GPR107	Q5VW38	GP107	Protein GPR107
SeqId.17342-13	0.334575	1.84207e-07	AGR3	Q8TD06	AGR3	Anterior gradient protein 3
SeqId.8104-21	0.341992	1.85102e-07	IL10RA	Q13651	IL-10 Ra	Interleukin-10 receptor subunit alpha
SeqId.9925-56	0.313351	1.86404e-07	SCARF2	Q96GP6	SREC-II	Scavenger receptor class F member 2
SeqId.9220-7	0.342553	1.87028e-07	EPHB3	P54753	EPHB3	Ephrin type-B receptor 3
SeqId.12834-3	0.324841	1.87713e-07	KCNF1	Q9H3M0	KCNF1	Potassium voltage-gated channel subfamily F member 1
SeqId.12585-39	0.341464	1.88379e-07	ERCC1	P07992	ERCC1	DNA excision repair protein ERCC-1
SeqId.5981-6	0.343565	1.89231e-07	C21orf33	P30042	ES1	ES1 protein homolog, mitochondrial
SeqId.6168-11	0.345355	1.89366e-07	TP53	P04637	p53 R175H	Cellular tumor antigen p53 R175H mutant
SeqId.15313-28	0.333239	1.89919e-07	MAD2L1	Q13257	MD2L1	Mitotic spindle assembly checkpoint protein MAD2A
SeqId.9043-7	0.343336	1.91695e-07	TFIP11	Q9UBB9	TFP11	Tuftelin-interacting protein 11
SeqId.11204-80	0.318064	1.92951e-07	CXADR	P78310	CXAR	Coxsackievirus and adenovirus receptor
SeqId.7890-68	0.328151	1.95195e-07	DPP10	Q8N608	DPP10	Inactive dipeptidyl peptidase 10
SeqId.19261-12	0.284701	1.96345e-07	SDCBP2	Q9H190	SDCB2	Syntenin-2
SeqId.14074-2	0.338209	1.97634e-07	SHC2	P98077	SHC2	SHC-transforming protein 2
SeqId.7850-1	0.349314	2.00084e-07	COX4I2	Q96KJ9	COX42	Cytochrome c oxidase subunit 4 isoform 2, mitochondrial
SeqId.11690-47	0.333068	2.00338e-07	ANAPC7	Q9UJX3	APC7	Anaphase-promoting complex subunit 7
SeqId.8877-22	0.325811	2.0174e-07	EVA1C	P58658	F176C	Protein eva-1 homolog C
SeqId.5526-53	0.34681	2.02073e-07	TNFRSF18	Q9Y5U5	GITR	Tumor necrosis factor receptor superfamily member 18
SeqId.3585-54	0.324003	2.02093e-07	BSG	P35613	BASI	Basigin
SeqId.5743-82	0.325984	2.0238e-07	CARTPT	Q16568	CART	Cocaine- and amphetamine-regulated transcript protein
SeqId.5801-72	0.341828	2.03481e-07	NGF	P01138	b-NGF	beta-nerve growth factor
SeqId.16748-1	0.343448	2.09527e-07	BMP3	P12645	BMP-3	Bone morphogenetic protein 3
SeqId.9383-24	0.342618	2.09629e-07	CHI3L2	Q15782	CH3L2	Chitinase-3-like protein 2
SeqId.2723-9	0.348769	2.09863e-07	IL37	Q9NZH6	IL-1F7	Interleukin-37
SeqId.18881-7	0.329488	2.10149e-07	CD97	P48960	CD97	CD97 antigen
SeqId.4543-65	0.323012	2.11375e-07	COL23A1	Q86Y22	CONA1	Collagen alpha-1(XXIII) chain
SeqId.16585-16	0.34295	2.11862e-07	B3GNT4	Q9C0J1	B3GN4	N-acetyllactosaminide beta-1,3-N-acetylglucosaminyltransferase 4
SeqId.18302-204	0.347163	2.14519e-07	ZWILCH	Q9H900	ZWILC	Protein zwilch homolog
SeqId.14593-152	0.312949	2.15265e-07	FAM210A	Q96ND0	F210A	Protein FAM210A
SeqId.11311-79	0.33551	2.16023e-07	RAG1	P15918	RAG-1	V(D)J recombination-activating protein 1
SeqId.11678-105	0.335805	2.18907e-07	GJD2	Q9UKL4	CXD2	Gap junction delta-2 protein
SeqId.8869-5	0.32706	2.21865e-07	BTN2A1	Q7KYR7	BT2A1	Butyrophilin subfamily 2 member A1
SeqId.7879-12	0.345138	2.2311e-07	CYP3A4	P08684	Cytochrome P450 3A4	Cytochrome P450 3A4
SeqId.12705-9	0.332573	2.2342e-07	HERC1	Q15751	HERC1	Probable E3 ubiquitin-protein ligase HERC1
SeqId.10344-334	0.344327	2.23563e-07	IL10RA	Q13651	IL-10 Ra	Interleukin-10 receptor subunit alpha
SeqId.13055-53	0.348335	2.27052e-07	PSD	A5PKW4	PSD1	PH and SEC7 domain-containing protein 1
SeqId.7249-307	0.337721	2.31003e-07	BCL2L10	Q9HD36	B2L10	Bcl-2-like protein 10
SeqId.9180-6	0.342861	2.31005e-07	IFNGR2	P38484	INGR2	Interferon gamma receptor 2
SeqId.7910-41	0.345284	2.34102e-07	LRFN1	Q9P244	LRFN1	Leucine-rich repeat and fibronectin type III domain-containing protein 1
SeqId.9050-170	0.319039	2.34426e-07	RSRP1	Q9BUV0	CA063	Arginine/serine-rich protein 1
SeqId.7994-41	0.341973	2.37164e-07	ERO1LB	Q86YB8	ERO1B	ERO1-like protein beta
SeqId.6210-100	0.342677	2.37396e-07	IFNA5	P01569	IFNA5	Interferon alpha-5
SeqId.11444-49	0.327112	2.38402e-07	POLR3F	Q9H1D9	RPC6	DNA-directed RNA polymerase III subunit RPC6
SeqId.8659-68	0.32769	2.39836e-07	G6B	O95866	G6B	Protein G6b
SeqId.10847-1	0.340588	2.40528e-07	SIGLEC15	Q6ZMC9	SIG15	Sialic acid-binding Ig-like lectin 15
SeqId.17857-6	0.336724	2.43849e-07	ACADL	P28330	ACADL	Long-chain specific acyl-CoA dehydrogenase, mitochondrial
SeqId.5634-39	0.342444	2.45807e-07	POFUT1	Q9H488	OFUT1	GDP-fucose protein O-fucosyltransferase 1
SeqId.19153-53	0.326909	2.4581e-07	MPPED2	Q15777	MPPD2	Metallophosphoesterase MPPED2
SeqId.19556-12	0.347264	2.46411e-07	CR1	P17927	Complement receptor type 1	Complement receptor type 1
SeqId.8100-15	0.342214	2.47039e-07	ADM2	Q7Z4H4	ADM2	ADM2
SeqId.13479-8	0.328013	2.48607e-07	FAM171A2	A8MVW0	F1712	Protein FAM171A2
SeqId.5060-62	0.340299	2.51114e-07	CD274	Q9NZQ7	B7-H1	Programmed cell death 1 ligand 1
SeqId.15588-17	0.333094	2.59309e-07	GLA	P06280	galactosidase, alpha	Alpha-galactosidase A
SeqId.16899-59	0.323542	2.60653e-07	OSBPL9	Q96SU4	OSBL9	Oxysterol-binding protein-related protein 9
SeqId.8633-18	0.338686	2.61097e-07	RNF128	Q8TEB7	RN128	E3 ubiquitin-protein ligase RNF128
SeqId.9837-60	0.339695	2.61241e-07	NQO1	P15559	NAD(P)H dehydrogenase	NAD(P)H dehydrogenase [quinone] 1
SeqId.3003-29	0.326461	2.63926e-07	NCR3	O14931	NKp30	Natural cytotoxicity triggering receptor 3
SeqId.7766-25	0.31329	2.65153e-07	ZP4	Q12836	ZP4	Zona pellucida sperm-binding protein 4
SeqId.9897-9	0.328302	2.66779e-07	MCM6	Q14566	MCM6	DNA replication licensing factor MCM6
SeqId.7995-16	0.328946	2.67577e-07	VWC2L	B2RUY7	VWC2L	von Willebrand factor C domain-containing protein 2-like
SeqId.7898-29	0.339488	2.67976e-07	MDM1	Q8TC05	MDM1	Nuclear protein MDM1
SeqId.2622-18	0.318898	2.68419e-07	HMOX2	P30519	HO-2	Heme oxygenase 2
SeqId.4908-6	0.346616	2.6889e-07	ENG	P17813	Endoglin	Endoglin
SeqId.18898-36	0.330967	2.70532e-07	HDGFL1	Q5TGJ6	HDGL1	Hepatoma-derived growth factor-like protein 1
SeqId.16850-5	0.331745	2.72469e-07	RGS5	O15539	RGS5	Regulator of G-protein signaling 5
SeqId.9032-30	0.344234	2.72624e-07	ROS1	P08922	ROS1	Proto-oncogene tyrosine-protein kinase ROS
SeqId.13624-17	0.306725	2.72699e-07	NADK	O95544	NADK	NAD kinase
SeqId.5688-65	0.338191	2.73377e-07	CBLN4	Q9NTU7	CBLN4	Cerebellin-4
SeqId.15580-2	0.332714	2.73665e-07	EPHA7	Q15375	EPHA7	Ephrin type-A receptor 7
SeqId.3622-33	0.333964	2.74842e-07	LGMN	Q99538	LGMN	Legumain
SeqId.3181-50	0.33261	2.79197e-07	CTSS	P25774	Cathepsin S	Cathepsin S
SeqId.16296-43	0.343639	2.80412e-07	LGR5	O75473	LGR5	Leucine-rich repeat-containing G-protein coupled receptor 5
SeqId.11160-56	0.322204	2.85929e-07	RNF122	Q9H9V4	RN122	RING finger protein 122
SeqId.3192-3	0.337651	2.86457e-07	CNDP2	Q96KP4	Glutamate carboxypeptidase	Cytosolic non-specific dipeptidase
SeqId.9800-20	0.33139	2.87997e-07	NDUFB8	O95169	NDUB8	NADH dehydrogenase [ubiquinone] 1 beta subcomplex subunit 8, mitochondrial
SeqId.10703-203	0.32855	2.88978e-07	SUDS3	Q9H7L9	SDS3	Sin3 histone deacetylase corepressor complex component SDS3
SeqId.5133-17	0.336934	2.89688e-07	TGFBR2	P37173	TGF-b R II	TGF-beta receptor type-2
SeqId.19206-20	0.322359	2.90496e-07	NUDT1	P36639	8ODP	7,8-dihydro-8-oxoguanine triphosphatase
SeqId.12424-107	0.310744	2.92037e-07	THYN1	Q9P016	THYN1	Thymocyte nuclear protein 1
SeqId.5093-47	0.325678	2.9294e-07	JAG2	Q9Y219	JAG2	Protein jagged-2
SeqId.8107-12	0.331625	2.93164e-07	TMEM234	Q8WY98	TM234	Transmembrane protein 234
SeqId.9412-52	0.331972	2.93702e-07	ACVR2B	Q13705	Activin RIIB	Activin receptor type-2B
SeqId.2844-53	0.344696	2.93761e-07	TIE1	P35590	sTie-1	Tyrosine-protein kinase receptor Tie-1, soluble
SeqId.10085-25	0.313645	2.96033e-07	STAR	P49675	STAR	Steroidogenic acute regulatory protein, mitochondrial
SeqId.8845-2	0.327194	2.96648e-07	ADAMTS3	O15072	ATS3	A disintegrin and metalloproteinase with thrombospondin motifs 3
SeqId.15398-2	0.334868	2.98725e-07	GFER	P55789	HERV1	FAD-linked sulfhydryl oxidase ALR
SeqId.13698-28	0.325388	2.99167e-07	KIAA0319L	Q8IZA0	K319L	Dyslexia-associated protein KIAA0319-like protein
SeqId.10550-37	0.339487	3.00156e-07	BMPR1B	O00238	BMP RIB	Bone morphogenetic protein receptor type-1B
SeqId.8800-14	0.325353	3.0117e-07	TTC17	Q96AE7	TTC17	Tetratricopeptide repeat protein 17
SeqId.3302-58	0.331765	3.07978e-07	CST7	O76096	CYTF	Cystatin-F
SeqId.8748-45	0.331328	3.08394e-07	CD74	P04233	HG2A	HLA class II histocompatibility antigen gamma chain
SeqId.2516-57	0.340277	3.12118e-07	CCL21	O00585	6Ckine	C-C motif chemokine 21
SeqId.9836-20	0.3267	3.14631e-07	DCK	P27707	DCK	Deoxycytidine kinase
SeqId.15383-200	0.331267	3.15131e-07	EDN3	P14138	Endothelin 3	Endothelin-3
SeqId.8300-82	0.339152	3.18097e-07	PEX14	O75381	PEX14	Peroxisomal membrane protein PEX14
SeqId.5611-56	0.32501	3.19084e-07	DEFB108B	Q8NET1	D108B	Beta-defensin 108B
SeqId.11258-41	0.312829	3.21061e-07	MADCAM1	Q13477	MAdCAM-1	Mucosal addressin cell adhesion molecule 1
SeqId.10081-17	0.34084	3.21265e-07	SATB2	Q9UPW6	SATB2	DNA-binding protein SATB2
SeqId.9092-33	0.336576	3.2173e-07	ANGPTL1	O95841	ANGL1	Angiopoietin-related protein 1
SeqId.17344-23	0.336135	3.21929e-07	STOML1	Q9UBI4	STML1	Stomatin-like protein 1
SeqId.8967-6	0.328289	3.22251e-07	DUSP26	Q9BV47	DUS26	Dual specificity protein phosphatase 26
SeqId.10754-113	0.338312	3.22772e-07	PROK2	Q9HC23	Prokineticin-2	Prokineticin-2
SeqId.12835-101	0.328127	3.23504e-07	PYDC1	Q8WXC3	PYDC1	Pyrin domain-containing protein 1
SeqId.7950-142	0.32671	3.27386e-07	BTNL9	Q6UXG8	BTNL9	Butyrophilin-like protein 9
SeqId.17771-35	0.335941	3.27874e-07	CRCP	O75575	RPC9	DNA-directed RNA polymerase III subunit RPC9
SeqId.8321-27	0.325307	3.32245e-07	ZNF843	Q8N446	ZN843	Zinc finger protein 843
SeqId.5599-88	0.315552	3.35594e-07	PCYOX1L	Q8NBM8	PCYXL	Prenylcysteine oxidase-like
SeqId.9526-3	0.337412	3.36845e-07	CLPSL1	A2RUU4	COLL1	Colipase-like protein 1
SeqId.6351-55	0.336556	3.38078e-07	CD79B	P40259	CD79B	B-cell antigen receptor complex-associated protein beta chain
SeqId.4137-57	0.316269	3.38878e-07	IL25	Q9H293	IL-17E	Interleukin-25
SeqId.10842-7	0.334	3.43087e-07	GCNT4	Q9P109	GCNT4	Beta-1,3-galactosyl-O-glycosyl-glycoprotein beta-1,6-N-acetylglucosaminyltransferase 4
SeqId.11934-9	0.331912	3.43245e-07	INTS3	Q68E01	INT3	Integrator complex subunit 3
SeqId.13967-14	0.316715	3.43454e-07	TXNRD1	Q16881	Thioredoxin reductase 1	Thioredoxin reductase 1, cytoplasmic
SeqId.15457-14	0.320025	3.47195e-07	ANPEP	P15144	Aminopeptidase N	Aminopeptidase N
SeqId.11429-80	0.337599	3.47973e-07	HNRNPC	P07910	hnRNP C1/C2	Heterogeneous nuclear ribonucleoproteins C1/C2
SeqId.3603-60	0.306358	3.48043e-07	CLEC7A	Q9BXN2	CLC7A	C-type lectin domain family 7 member A
SeqId.13032-1	0.334447	3.5319e-07	BECN1	Q14457	BECN1	Beclin-1
SeqId.7245-2	0.308451	3.5331e-07	CELF2	O95319	CELF2	CUGBP Elav-like family member 2
SeqId.17850-42	0.326614	3.53829e-07	KLF4	O43474	KLF4	Krueppel-like factor 4
SeqId.12363-70	0.320109	3.53901e-07	TRIB2	Q92519	TRIB2	Tribbles homolog 2
SeqId.3356-50	0.325104	3.54071e-07	CA7	P43166	Carbonic anhydrase VII	Carbonic anhydrase 7
SeqId.12503-5	0.314338	3.54189e-07	GPR68	Q15743	SPR1	Ovarian cancer G-protein coupled receptor 1
SeqId.10512-13	0.336698	3.55066e-07	CSF2RB	P32927	IL3RB	Cytokine receptor common subunit beta
SeqId.7007-24	0.3179	3.55883e-07	TRAPPC4	Q9Y296	TRAPPC4	Trafficking protein particle complex subunit 4
SeqId.4981-6	0.322257	3.5822e-07	DSC3	Q14574	DSC3	Desmocollin-3
SeqId.15686-49	0.339254	3.61134e-07	INHBC	P55103	INHBC	Inhibin beta C chain
SeqId.14061-48	0.325852	3.61505e-07	TNFSF11	O14788	sRANKL	Tumor necrosis factor ligand superfamily member 11
SeqId.6597-24	0.337861	3.61766e-07	FAM174A	Q8TBP5	TM157	Membrane protein FAM174A
SeqId.13526-5	0.307997	3.62105e-07	SSB	P05455	LA	Lupus La protein
SeqId.3341-33	0.32387	3.63216e-07	ABL1	P00519	ABL1	Tyrosine-protein kinase ABL1
SeqId.11071-1	0.331155	3.6471e-07	IL5	P05113	IL-5	Interleukin-5
SeqId.7846-44	0.339339	3.66232e-07	PSG11	Q9UQ72	PSG11	Pregnancy-specific beta-1-glycoprotein 11
SeqId.10530-8	0.319505	3.66882e-07	PSMB6	P28072	PSB6	Proteasome subunit beta type-6
SeqId.10588-39	0.330518	3.67105e-07	ST3GAL5	Q9UNP4	SIAT9	Lactosylceramide alpha-2,3-sialyltransferase
SeqId.9173-21	0.321221	3.67122e-07	PGM1	P36871	PGM1	Phosphoglucomutase-1
SeqId.11465-4	0.332655	3.69767e-07	GPR135	Q8IZ08	GP135	Probable G-protein coupled receptor 135
SeqId.7757-5	0.32849	3.70911e-07	HLA-DQA2	P01906	DQA2	HLA class II histocompatibility antigen, DQ alpha 2 chain
SeqId.9111-40	0.316934	3.71541e-07	JPH4	Q96JJ6	JPH4	Junctophilin-4
SeqId.6536-54	0.325747	3.72148e-07	PLBD2	Q8NHP8	LAML2	Putative phospholipase B-like 2
SeqId.11281-6	0.339993	3.72588e-07	GRB7	Q14451	GRB7	Growth factor receptor-bound protein 7
SeqId.10362-35	0.309477	3.74197e-07	MYC	P01106	c-Myc	Myc proto-oncogene protein
SeqId.6641-60	0.306991	3.74212e-07	UBB	P0CG47	PolyUbiquitin K48	PolyUbiquitin K48-linked
SeqId.14624-51	0.320302	3.74443e-07	CTCF	P49711	CTCF	Transcriptional repressor CTCF
SeqId.5751-14	0.32054	3.75147e-07	LETMD1	Q6P1Q0	HCCR-1	LETM1 domain-containing protein 1
SeqId.5352-11	0.32966	3.76124e-07	TNFRSF14	Q92956	HVEM	Tumor necrosis factor receptor superfamily member 14
SeqId.12875-28	0.314802	3.77073e-07	UBTD2	Q8WUN7	UBTD2	Ubiquitin domain-containing protein 2
SeqId.2833-20	0.32335	3.78188e-07	KLK4	Q9Y5K2	Kallikrein 4	Kallikrein-4
SeqId.7786-83	0.322719	3.80589e-07	CLEC2B	Q92478	CLC2B	C-type lectin domain family 2 member B
SeqId.9901-28	0.321885	3.81088e-07	EGLN1	Q9GZT9	EGLN1	Egl nine homolog 1
SeqId.11567-23	0.32258	3.83594e-07	ZNF10	P21506	ZNF10	Zinc finger protein 10
SeqId.4545-53	0.31216	3.8648e-07	DNAJC19	Q96DA6	DnaJ homolog	Mitochondrial import inner membrane translocase subunit TIM14
SeqId.9853-3	0.333691	3.86826e-07	IFIT2	P09913	IFIT2	Interferon-induced protein with tetratricopeptide repeats 2
SeqId.11406-82	0.328195	3.91406e-07	ACAD8	Q9UKU7	ACAD8	Isobutyryl-CoA dehydrogenase, mitochondrial
SeqId.13614-6	0.302189	3.92704e-07	CREBBP	Q92793	CREB-binding protein	CREB-binding protein
SeqId.8960-3	0.341765	3.99205e-07	ERAP2	Q6P179	LRAP	Endoplasmic reticulum aminopeptidase 2
SeqId.9022-49	0.340588	4.04385e-07	DEFB132	Q7Z7B7	DB132	Beta-defensin 132
SeqId.6294-11	0.302284	4.05564e-07	BAGE2	Q86Y30	BAGE2	B melanoma antigen 2
SeqId.5100-53	0.316219	4.05571e-07	SCARB2	Q14108	LIMP II	Lysosome membrane protein 2
SeqId.7911-29	0.332686	4.06925e-07	SCN4B	Q8IWT1	SCN4B	Sodium channel subunit beta-4
SeqId.10527-22	0.337955	4.08272e-07	DHX9	Q08211	DHX9	ATP-dependent RNA helicase A
SeqId.8913-22	0.318745	4.09705e-07	SIGLEC11	Q96RL6	SIG11	Sialic acid-binding Ig-like lectin 11
SeqId.7838-27	0.322817	4.09948e-07	SMR3A	Q99954	SMR3A	Submaxillary gland androgen-regulated protein 3A
SeqId.3187-52	0.319874	4.10425e-07	CRISP3	P54108	CRIS3	Cysteine-rich secretory protein 3
SeqId.3773-15	0.331724	4.11949e-07	TEK	Q02763	sTie-2	Angiopoietin-1 receptor, soluble
SeqId.3796-79	0.321802	4.14516e-07	ANGPTL4	Q9BY76	ANGL4	Angiopoietin-related protein 4
SeqId.10624-45	0.321358	4.17325e-07	SPINK13	Q1W4C9	ISK13	Serine protease inhibitor Kazal-type 13
SeqId.5629-58	0.329122	4.26482e-07	KLRC1	P26715	NKG2A	NKG2-A/NKG2-B type II integral membrane protein
SeqId.3432-21	0.319841	4.26645e-07	EPHA3	P29320	EPHA3	Ephrin type-A receptor 3
SeqId.16593-3	0.3262	4.33837e-07	FADD	Q13158	FADD	FAS-associated death domain protein
SeqId.6027-31	0.310154	4.43633e-07	RLN3	Q8WXF3	REL3	Relaxin-3
SeqId.12480-9	0.339402	4.43752e-07	OTUD5	Q96G74	OTUD5	OTU domain-containing protein 5
SeqId.4771-10	0.327214	4.44346e-07	SMPDL3A	Q92484	ASM3A	Acid sphingomyelinase-like phosphodiesterase 3a
SeqId.9930-48	0.336072	4.48904e-07	GABBR2	O75899	GABR2	Gamma-aminobutyric acid type B receptor subunit 2
SeqId.11696-7	0.327595	4.49234e-07	CRABP2	P29373	RABP2	Cellular retinoic acid-binding protein 2
SeqId.13101-60	0.29278	4.49559e-07	SOST	Q9BQB4	SOST	Sclerostin
SeqId.8066-38	0.330348	4.52528e-07	SYT9	Q86SS6	SYT9	Synaptotagmin-9
SeqId.8347-222	0.322427	4.53467e-07	DEFB129	Q9H1M3	DB129	Beta-defensin 129
SeqId.10361-25	0.317236	4.54259e-07	OAS1	P00973	OAS1	2'-5'-oligoadenylate synthase 1
SeqId.13473-55	0.324648	4.57772e-07	ITPKA	P23677	IP3KA	Inositol-trisphosphate 3-kinase A
SeqId.12651-21	0.32339	4.59742e-07	PDK2	Q15119	PDK2	[Pyruvate dehydrogenase (acetyl-transferring)] kinase isozyme 2, mitochondrial
SeqId.7113-1	0.319771	4.604e-07	GRPEL1	Q9HAV7	GRPE1	GrpE protein homolog 1, mitochondrial
SeqId.5112-73	0.320657	4.62156e-07	CD200	P41217	OX2G	OX-2 membrane glycoprotein
SeqId.9874-28	0.334005	4.62887e-07	CDKN2B	P42772	p15-INK4b	Cyclin-dependent kinase 4 inhibitor B
SeqId.18274-2	0.324634	4.69779e-07	SERF2	P84101	SERF2	Small EDRK-rich factor 2
SeqId.4965-27	0.334268	4.70233e-07	ATP5B	P06576	ATP synthase beta chain	ATP synthase subunit beta, mitochondrial
SeqId.7097-8	0.314503	4.73424e-07	CDY1	Q9Y6F8	CDY1	Testis-specific chromodomain protein Y 1
SeqId.9229-9	0.324857	4.78099e-07	CTRL	P40313	CTRL	Chymotrypsin-like protease CTRL-1
SeqId.3209-69	0.316739	4.79491e-07	MEPE	Q9NQ76	MEPE	Matrix extracellular phosphoglycoprotein
SeqId.10563-13	0.322663	4.81251e-07	LYSMD3	Q7Z3D4	LYSM3	LysM and putative peptidoglycan-binding domain-containing protein 3
SeqId.7790-21	0.318468	4.82622e-07	LIF	P15018	LIF	Leukemia inhibitory factor
SeqId.6456-17	0.325514	4.83247e-07	PSG6	Q00889	PSG6	Pregnancy-specific beta-1-glycoprotein 6
SeqId.4480-59	0.291883	4.84712e-07	C3	P01024	C3b	Complement C3b
SeqId.13688-2	0.327139	4.8685e-07	CAPSL	Q8WWF8	CAPSL	Calcyphosin-like protein
SeqId.16754-40	0.33471	4.90043e-07	CASK	O14936	CSKP	Peripheral plasma membrane protein CASK
SeqId.4261-55	0.31993	4.95234e-07	PON1	P27169	paraoxonase 1	Serum paraoxonase/arylesterase 1
SeqId.5617-41	0.307844	5.04827e-07	NPFF	O15130	NPFF	Pro-FMRFamide-related neuropeptide FF
SeqId.15333-11	0.330977	5.05094e-07	SDF2	Q99470	SDF2	Stromal cell-derived factor 2
SeqId.6975-52	0.324341	5.11601e-07	SNAPIN	O95295	SNAPN	SNARE-associated protein Snapin
SeqId.12580-7	0.320029	5.12975e-07	PSMB5	P28074	PSB5	Proteasome subunit beta type-5
SeqId.3422-4	0.311672	5.19098e-07	CDC2|CCNB1	P06493|P14635	CDK1/cyclin B	Cyclin-dependent kinase 1:G2/mitotic-specific cyclin-B1 complex
SeqId.9233-71	0.327549	5.22591e-07	TFPI2	P48307	TFPI -2	Tissue factor pathway inhibitor 2
SeqId.16536-3	0.318781	5.23417e-07	HMGA1	P17096	HMGA1	High mobility group protein HMG-I/HMG-Y
SeqId.4959-2	0.324196	5.24598e-07	AGR2	O95994	AGR2	Anterior gradient protein 2 homolog
SeqId.18294-26	0.301471	5.28289e-07	SOX2	P48431	SOX2	Transcription factor SOX-2
SeqId.13129-40	0.320259	5.28619e-07	LDLR	P01130	LDLR	Low-density lipoprotein receptor
SeqId.8089-173	0.325307	5.28671e-07	NR4A1	P22736	NR4A1	Nuclear receptor subfamily 4 group A member 1
SeqId.5082-51	0.319968	5.30392e-07	IL1RAPL2	Q9NP60	IL-1 sR9	X-linked interleukin-1 receptor accessory protein-like 2
SeqId.8429-16	0.304656	5.31366e-07	AXIN2	Q9Y2T1	AXIN2	Axin-2
SeqId.17202-37	0.318274	5.40778e-07	PDCD4	Q53EL6	PDCD4	Programmed cell death protein 4
SeqId.6404-20	0.306141	5.42279e-07	C1QL1	O75973	C1QRF	C1q-related factor
SeqId.8237-56	0.326187	5.425e-07	SOSTDC1	Q6X4U4	SOSD1	Sclerostin domain-containing protein 1
SeqId.16756-30	0.322902	5.42536e-07	GDF7	Q7Z4P5	GDF7	Growth/differentiation factor 7
SeqId.8631-13	0.323341	5.47856e-07	ERMAP	Q96PL5	ERMAP	Erythroid membrane-associated protein
SeqId.5730-60	0.326047	5.49182e-07	CXCL14	O95715	BRAK	C-X-C motif chemokine 14
SeqId.9541-15	0.315667	5.50356e-07	B3GALT1	Q9Y5Z6	B3GT1	Beta-1,3-galactosyltransferase 1
SeqId.9445-44	0.318736	5.51517e-07	C19orf18	Q8NEA5	CS018	Uncharacterized protein C19orf18
SeqId.11380-84	0.335035	5.58339e-07	RBM24	Q9BX46	RBM24	RNA-binding protein 24
SeqId.7878-2	0.317377	5.60217e-07	SEC61B	P60468	SC61B	Protein transport protein Sec61 subunit beta
SeqId.19108-50	0.322466	5.61482e-07	MECP2	P51608	MECP2	Methyl-CpG-binding protein 2
SeqId.7231-37	0.319007	5.64806e-07	TMPRSS11A	Q6ZMR5	TM11A	Transmembrane protease serine 11A
SeqId.18396-10	0.321683	5.68855e-07	AES	Q08117	AES	Amino-terminal enhancer of split
SeqId.8959-61	0.323262	5.72673e-07	ADAM17	P78536	ADAM 17	Disintegrin and metalloproteinase domain-containing protein 17
SeqId.17475-18	0.330758	5.77629e-07	PBK	Q96KB5	TOPK	Lymphokine-activated killer T-cell-originated protein kinase
SeqId.14035-13	0.313231	5.88569e-07	TIAM1	Q13009	TIAM1	T-lymphoma invasion and metastasis-inducing protein 1
SeqId.7081-2	0.326418	5.91052e-07	BTN3A1	O00481	BT3A1	Butyrophilin subfamily 3 member A1
SeqId.8825-4	0.326601	5.93631e-07	PILRA	Q9UKJ1	PILRA	Paired immunoglobulin-like type 2 receptor alpha
SeqId.7199-3	0.317461	5.94265e-07	SYN3	O14994	SYN3	Synapsin-3
SeqId.5486-73	0.330612	5.94921e-07	ICAM2	P13598	sICAM-2	Intercellular adhesion molecule 2
SeqId.3730-81	0.313956	5.95795e-07	TNFRSF4	P43489	TNR4	Tumor necrosis factor receptor superfamily member 4
SeqId.12030-82	0.335611	5.9759e-07	DES	P17661	Desmin	Desmin
SeqId.4769-10	0.311145	5.97815e-07	OLFM4	Q6UX06	Olfactomedin-4	Olfactomedin-4
SeqId.11302-237	0.333326	5.99152e-07	TNR	Q92752	TENR	Tenascin-R
SeqId.18267-74	0.313105	6.00573e-07	CARD17	Q5XLA6	CAR17	Caspase recruitment domain-containing protein 17
SeqId.11988-24	0.324194	6.00672e-07	PTPRH	Q9HD43	PTPRH	Receptor-type tyrosine-protein phosphatase H
SeqId.7895-108	0.319793	6.02946e-07	MRAP	Q8TCY5	MRAP	Melanocortin-2 receptor accessory protein
SeqId.9819-110	0.324703	6.03333e-07			Mcl-1	Induced myeloid leukemia cell differentiation protein Mcl-1
SeqId.16315-105	0.334832	6.05063e-07	FLT1	P17948	VEGF sR1	Vascular endothelial growth factor receptor 1
SeqId.11596-47	0.320033	6.14828e-07	ZNF75D	P51815	ZN75D	Zinc finger protein 75D
SeqId.3352-80	-0.309615	6.14861e-07	CA6	P23280	Carbonic anhydrase 6	Carbonic anhydrase 6
SeqId.17776-15	0.313723	6.16475e-07	PECR	Q9BY49	PECR	Peroxisomal trans-2-enoyl-CoA reductase
SeqId.9735-44	0.319484	6.17035e-07	CD96	P40200	TACT	T-cell surface protein tactile
SeqId.7258-5	0.320455	6.24166e-07	PRG2	P13727	EMBP	Bone marrow proteoglycan
SeqId.18210-12	0.331751	6.24258e-07	SPIN1	Q9Y657	SPIN1	Spindlin-1
SeqId.10702-1	0.312069	6.27486e-07	COL28A1	Q2UY09	COSA1	Collagen alpha-1(XXVIII) chain
SeqId.12785-49	0.317466	6.33142e-07	ZBTB33	Q86T24	KAISO	Transcriptional regulator Kaiso
SeqId.3041-55	0.332283	6.34456e-07	MRC2	Q9UBG0	MRC2	C-type mannose receptor 2
SeqId.2761-49	0.309377	6.36439e-07	FGF18	O76093	FGF-18	Fibroblast growth factor 18
SeqId.7981-230	0.311571	6.36802e-07	B3GALT6	Q96L58	B3GT6	Beta-1,3-galactosyltransferase 6
SeqId.18308-30	0.328652	6.41979e-07	STXBP6	Q8NFX7	STXB6	Syntaxin-binding protein 6
SeqId.11617-1	0.320502	6.42474e-07	ITGAL	P20701	LFA-1 alpha-L chain	Integrin alpha-L
SeqId.9125-23	0.322527	6.42871e-07	MASP1	P48740	MASP3	Mannan-binding lectin serine protease 1
SeqId.9459-7	0.28762	6.47136e-07	FAS	P25445	Fas, soluble	Tumor necrosis factor receptor superfamily member 6
SeqId.16854-17	0.333293	6.66204e-07	LSM4	Q9Y4Z0	LSM4	U6 snRNA-associated Sm-like protein LSm4
SeqId.4156-74	0.314215	6.6918e-07	TGFB2	P61812	TGF-b2	Transforming growth factor beta-2
SeqId.7208-60	0.323925	6.69711e-07	MGAT4C	Q9UBM8	MGT4C	Alpha-1,3-mannosyl-glycoprotein 4-beta-N-acetylglucosaminyltransferase C
SeqId.2875-15	0.305689	6.71206e-07	TBP	P20226	TBP	TATA-box-binding protein
SeqId.13512-28	0.321437	6.73152e-07	HNRNPR	O43390	HNRPR	Heterogeneous nuclear ribonucleoprotein R
SeqId.8772-5	0.312556	6.75192e-07	EFNB2	P52799	EFNB2	Ephrin-B2
SeqId.5644-60	0.293128	6.80834e-07	RNASE4	P34096	RNAS4	Ribonuclease 4
SeqId.17710-40	0.33219	6.85138e-07	TPD52L1	Q16890	TPD53	Tumor protein D53
SeqId.7993-23	0.316416	6.88395e-07	ASTL	Q6HA08	ASTL	Astacin-like metalloendopeptidase
SeqId.4566-24	0.307158	6.95727e-07	RSPO2	Q6UXX9	RSPO2	R-spondin-2
SeqId.7947-19	0.322489	6.96199e-07	ENTHD2	Q96N21	AP4AT	AP-4 complex accessory subunit tepsin
SeqId.9176-3	0.329902	7.01659e-07	MUC1	P15941	MUC1	Mucin-1
SeqId.12576-21	0.319624	7.06685e-07	MAGEA3	P43357	MAGE-3	Melanoma-associated antigen 3
SeqId.9715-15	0.320685	7.09493e-07	IGSF3	O75054	IGSF3	Immunoglobulin superfamily member 3
SeqId.6413-79	0.317547	7.14085e-07	LIPK	Q5VXJ0	LIPK	Lipase member K
SeqId.15372-43	0.305217	7.15564e-07	BRD2	P25440	BRD2	Bromodomain-containing protein 2
SeqId.8340-9	0.315259	7.18834e-07	DEFB110	Q30KQ9	DB110	Beta-defensin 110
SeqId.11363-58	0.323843	7.19224e-07	AQP4	P55087	AQP4	Aquaporin-4
SeqId.13375-48	0.319588	7.23467e-07	SYNGR3	O43761	SNG3	Synaptogyrin-3
SeqId.11104-13	0.312245	7.2421e-07	CHI3L1	P36222	YKL-40	Chitinase-3-like protein 1
SeqId.12515-45	0.318001	7.29143e-07	UCK2	Q9BZX2	UCK2	Uridine-cytidine kinase 2
SeqId.18240-6	0.323407	7.33804e-07	OMP	P47874	OMP	Olfactory marker protein
SeqId.12895-28	0.324166	7.35997e-07	DGKB	Q9Y6T7	DGKB	Diacylglycerol kinase beta
SeqId.11137-43	0.325957	7.40746e-07	CSF2RB	P32927	IL3RB	Cytokine receptor common subunit beta
SeqId.14026-24	0.320738	7.43605e-07	IL17F	Q96PD4	IL-17F	Interleukin-17F
SeqId.7242-14	0.32918	7.53947e-07	VSTM4	Q8IW00	CJ072	V-set and transmembrane domain-containing protein 4
SeqId.13744-37	0.30643	7.54503e-07	IL3RA	P26951	IL-3 Ra	Interleukin-3 receptor subunit alpha
SeqId.13089-6	0.312124	7.56732e-07	HIF1A	Q16665	HIF-1a	Hypoxia-inducible factor 1-alpha
SeqId.14149-9	0.315955	7.59177e-07	IL36B	Q9NZH7	IL-1F8	Interleukin-36 beta
SeqId.13530-5	0.31693	7.67246e-07	UTS2R	Q9UKP6	UR2R	Urotensin-2 receptor
SeqId.14143-8	0.303512	7.71905e-07	HIST2H2BE	Q16778	H2B2E	Histone H2B type 2-E
SeqId.8328-9	0.306899	7.76655e-07	ETNK1	Q9HBU6	EKI1	Ethanolamine kinase 1
SeqId.5661-15	0.277272	7.78059e-07	IL18	Q14116	IL-18	Interleukin-18
SeqId.18237-29	0.316596	7.88134e-07	NRIP3	Q9NQ35	NRIP3	Nuclear receptor-interacting protein 3
SeqId.3152-57	0.306482	7.96229e-07	TNFRSF1B	P20333	TNF sR-II	Tumor necrosis factor receptor superfamily member 1B
SeqId.9457-3	0.328366	7.96963e-07	CAV2	P51636	CAV2	Caveolin-2
SeqId.2645-54	0.303759	8.00944e-07	PRKCZ	Q05513	PKC-Z	Protein kinase C zeta type
SeqId.14216-35	0.330568	8.08476e-07	DDX46	Q7L014	DDX46	Probable ATP-dependent RNA helicase DDX46
SeqId.11430-49	0.330005	8.1783e-07	DTX1	Q86Y01	DTX1	E3 ubiquitin-protein ligase DTX1
SeqId.6421-52	0.319765	8.22834e-07	IFNA16	P05015	IFN16	Interferon alpha-16
SeqId.11952-1	0.312292	8.23035e-07	IGDCC3	Q8IVU1	IGDC3	Immunoglobulin superfamily DCC subclass member 3
SeqId.11202-70	0.315535	8.25437e-07	TBX5	Q99593	TBX5	T-box transcription factor TBX5
SeqId.3037-62	0.317827	8.2723e-07	IL1B	P01584	IL-1b	Interleukin-1 beta
SeqId.9306-7	0.313917	8.33578e-07	DEFB118	Q96PH6	DB118	Beta-defensin 118
SeqId.3399-31	0.330037	8.51551e-07	STAB2	Q8WWQ8	STAB2	Stabilin-2
SeqId.13609-11	0.306201	8.60052e-07	GTF2I	P78347	GTF2I	General transcription factor II-I
SeqId.7999-23	0.313418	8.7053e-07	ENTPD1	P49961	CD39	Ectonucleoside triphosphate diphosphohydrolase 1
SeqId.9609-25	0.312457	8.77096e-07	ZNF275	Q9NSD4	ZN275	Zinc finger protein 275
SeqId.5254-69	0.327478	8.97352e-07	PDE3A	Q14432	PDE3A	cGMP-inhibited 3',5'-cyclic phosphodiesterase A
SeqId.9859-180	0.316305	8.9785e-07	SAT1	P21673	SSAT-1	Diamine acetyltransferase 1
SeqId.13596-3	0.317871	8.99238e-07	RAB27B	O00194	RB27B	Ras-related protein Rab-27B
SeqId.5383-14	0.305812	8.99916e-07	TNFRSF13C	Q96RJ3	BAFF Receptor	Tumor necrosis factor receptor superfamily member 13C
SeqId.2666-53	0.302929	9.03291e-07	DCN	P07585	Bone proteoglycan II	Decorin
SeqId.11667-29	0.312829	9.0915e-07	TNS2	Q63HR2	TENC1	Tensin-2
SeqId.8235-48	-0.294471	9.17487e-07	CHGB	P05060	SCG1	Secretogranin-1
SeqId.13540-1	0.322753	9.22733e-07	GPR26	Q8NDV2	GPR26	G-protein coupled receptor 26
SeqId.9074-6	0.315139	9.23651e-07	FAXDC2	Q96IV6	CE004	Fatty acid hydroxylase domain-containing protein 2
SeqId.12760-34	0.318891	9.26985e-07	ZNF774	Q6NX45	ZN774	Zinc finger protein 774
SeqId.5724-58	0.321336	9.32306e-07	SBSN	Q6UWP8	SBSN	Suprabasin
SeqId.3499-77	0.309815	9.38653e-07	IL17B	Q9UHF5	IL-17B	Interleukin-17B
SeqId.8842-16	0.320039	9.39215e-07	GRAMD1C	Q8IYS0	GRM1C	GRAM domain-containing protein 1C
SeqId.3506-49	0.328488	9.39456e-07	LTA|LTB	P01374|Q06643	Lymphotoxin a2/b1	Lymphotoxin alpha2:beta1
SeqId.7823-22	0.329527	9.40643e-07	ST6GALNAC2	Q9UJ37	SIA7B	Alpha-N-acetylgalactosaminide alpha-2,6-sialyltransferase 2
SeqId.4151-6	0.324951	9.4296e-07	PLG	P00747	Plasminogen	Plasminogen
SeqId.14048-7	-0.327807	9.46196e-07	IL1RAP	Q9NPH3	IL-1 R AcP	Interleukin-1 Receptor accessory protein
SeqId.10975-59	0.325967	9.49396e-07	MUCL1	Q96DR8	MUCL1	Mucin-like protein 1
SeqId.17855-28	0.315873	9.52683e-07	RGS4	P49798	RGS4	Regulator of G-protein signaling 4
SeqId.19353-25	0.317882	9.56167e-07	OSTM1	Q86WC4	OSTM1	Osteopetrosis-associated transmembrane protein 1
SeqId.5265-12	0.316281	9.60757e-07	GRAP2	O75791	GRB2-related adapter protein 2	GRB2-related adapter protein 2
SeqId.14153-8	0.328745	9.61593e-07	EFNA3	P52797	Ephrin-A3	Ephrin-A3
SeqId.7925-18	0.310557	9.67777e-07	SMCO2	A6NFE2	CL070	Single-pass membrane and coiled-coil domain-containing protein 2
SeqId.2683-1	0.252394	9.69809e-07	C3	P01024	iC3b	Complement C3b, inactivated
SeqId.6372-7	0.293278	9.90471e-07	YBX2	Q9Y2T7	YBOX2	Y-box-binding protein 2
SeqId.8878-48	0.301281	9.91733e-07	YTHDC1	Q96MU7	YTDC1	YTH domain-containing protein 1
SeqId.8045-3	0.319451	9.94028e-07	KIR3DL3	Q8N743	KI3L3	Killer cell immunoglobulin-like receptor 3DL3
SeqId.9942-2	0.311237	1.0033e-06	NXT1	Q9UKK6	NXT1	NTF2-related export protein 1
SeqId.13519-112	0.313324	1.00374e-06	ARHGEF25	Q86VW2	ARHGP	Rho guanine nucleotide exchange factor 25
SeqId.7045-4	0.315358	1.00669e-06	BNIP3	Q12983	BNIP3	BCL2/adenovirus E1B 19 kDa protein-interacting protein 3
SeqId.13618-15	0.323467	1.01447e-06	MAD1L1	Q9Y6D9	MD1L1	Mitotic spindle assembly checkpoint protein MAD1
SeqId.11143-32	0.314711	1.01747e-06	OLFM3	Q96PB7	NOE3	Noelin-3
SeqId.10953-14	0.326367	1.02852e-06	CLEC2A	Q6UVW9	CLC2A	C-type lectin domain family 2 member A
SeqId.12891-1	0.321519	1.02923e-06	MICALL2	Q8IY33	MILK2	MICAL-like protein 2
SeqId.16597-11	0.319409	1.03111e-06	GLRX5	Q86SX6	GLRX5	Glutaredoxin-related protein 5, mitochondrial
SeqId.9348-1	0.323851	1.04183e-06	C1RL	Q9NZP8	C1RL1	Complement C1r subcomponent-like protein
SeqId.6633-43	0.327748	1.04248e-06	UPK3BL	B0FP48	UPK3L	Uroplakin-3b-like protein
SeqId.6974-6	0.316486	1.04252e-06	CD74	P04233	HG2A	HLA class II histocompatibility antigen gamma chain
SeqId.18317-111	0.317818	1.04497e-06	ZFAND5	O76080	ZFAN5	AN1-type zinc finger protein 5
SeqId.2687-2	-0.325921	1.05e-06	MIA	Q16674	MIA	Melanoma-derived growth regulatory protein
SeqId.2789-26	0.287116	1.05234e-06	MMP7	P09237	MMP-7	Matrilysin
SeqId.14012-17	0.321458	1.05573e-06	DHX58	Q96C10	LGP2	Probable ATP-dependent RNA helicase DHX58
SeqId.10731-10	0.315171	1.05927e-06	HS3ST5	Q8IZT8	HS3S5	Heparan sulfate glucosamine 3-O-sulfotransferase 5
SeqId.7003-4	0.318037	1.06107e-06	GALNT10	Q86SR1	GLT10	Polypeptide N-acetylgalactosaminyltransferase 10
SeqId.8380-244	0.321258	1.0618e-06	DLK1	P80370	DLK1	Protein delta homolog 1
SeqId.17806-6	0.249737	1.06366e-06	SDCBP	O00560	Syntenin 1	Syntenin-1
SeqId.7233-73	0.306227	1.06676e-06	P2RX6	O15547	P2RX6	P2X purinoceptor 6
SeqId.5879-51	0.292534	1.06728e-06	DCTN2	Q13561	Dynactin subunit 2	Dynactin subunit 2
SeqId.19168-71	0.293008	1.07631e-06	PSTPIP1	O43586	PPIP1	Proline-serine-threonine phosphatase-interacting protein 1
SeqId.13484-69	0.311955	1.09082e-06	COL1A1	P02452	CO1A1	Collagen alpha-1(I) chain
SeqId.16859-100	0.309409	1.09152e-06	SH3GLB1	Q9Y371	SHLB1	Endophilin-B1
SeqId.6907-17	0.309736	1.09217e-06	TMCO5A	Q8N6Q1	TMC5A	Transmembrane and coiled-coil domain-containing protein 5A
SeqId.15346-31	0.324729	1.09581e-06	IFNG	P01579	IFN-g	Interferon gamma
SeqId.13548-53	0.32648	1.09697e-06	PPAPDC1A	Q5VZY2	PPC1A	Phosphatidate phosphatase PPAPDC1A
SeqId.14134-49	0.320919	1.09895e-06	AMIGO2	Q86SJ2	AMGO2	Amphoterin-induced protein 2
SeqId.7742-11	0.314117	1.10294e-06	RNF148	Q8N7C7	RN148	RING finger protein 148
SeqId.5315-22	0.304318	1.11169e-06	TNNT2	P45379	Troponin T	Troponin T, cardiac muscle
SeqId.6504-65	0.311042	1.11472e-06	LOXL2	Q9Y4K0	Lysyl oxidase-like protein 2	Lysyl oxidase homolog 2
SeqId.2829-19	0.314666	1.11723e-06	IL27|EBI3	Q8NEV9|Q14213	IL-27	Interleukin-27
SeqId.3823-9	0.297943	1.11866e-06	MATK	P42679	MATK	Megakaryocyte-associated tyrosine-protein kinase
SeqId.7210-25	-0.278681	1.12556e-06	APLP1	P51693	Amyloid-like protein 1	Amyloid-like protein 1
SeqId.12748-6	0.31367	1.12788e-06	BRDT	Q58F21	BRDT	Bromodomain testis-specific protein
SeqId.19291-2	0.315972	1.12984e-06	CASQ2	O14958	CASQ2	Calsequestrin-2
SeqId.12444-39	0.304575	1.13683e-06	NR5A2	O00482	NR5A2	Nuclear receptor subfamily 5 group A member 2
SeqId.8299-66	0.323316	1.14477e-06	LILRA4	P59901	LIRA4	Leukocyte immunoglobulin-like receptor subfamily A member 4
SeqId.9190-7	0.322508	1.15661e-06	CD63	P08962	CD63	CD63 antigen
SeqId.9823-2	0.304102	1.16013e-06	DHFR	P00374	DYR	Dihydrofolate reductase
SeqId.6927-7	0.326745	1.16243e-06	NDST1	P52848	NDST1	Bifunctional heparan sulfate N-deacetylase/N-sulfotransferase 1
SeqId.7787-25	0.320385	1.17365e-06	LILRA5	A6NI73	LIRA5	Leukocyte immunoglobulin-like receptor subfamily A member 5
SeqId.6117-4	0.299236	1.17605e-06	PCSK2	P16519	NEC2	Neuroendocrine convertase 2
SeqId.4931-59	0.295063	1.18115e-06	F3	P13726	TF	Tissue Factor
SeqId.11198-37	0.312582	1.18262e-06	CREB3L1	Q96BA8	CR3L1	Cyclic AMP-responsive element-binding protein 3-like protein 1
SeqId.3497-13	0.319794	1.18344e-06	IFNA2	P01563	IFN-aA	Interferon alpha-2
SeqId.7197-2	0.309062	1.18771e-06	DNAJC15	Q9Y5T4	DJC15	DnaJ homolog subfamily C member 15
SeqId.11391-69	0.313538	1.18894e-06	MVK	Q03426	MVK	Mevalonate kinase
SeqId.8815-1	0.313318	1.20492e-06	OLFML1	Q6UWY5	OLFL1	Olfactomedin-like protein 1
SeqId.7736-28	0.305984	1.21366e-06	OPALIN	Q96PE5	OPALI	Opalin
SeqId.9283-8	0.315313	1.21779e-06	CD44	P16070	CD44	CD44 antigen
SeqId.7967-38	0.319196	1.2196e-06	POTEM	A6NI47	POTEM	Putative POTE ankyrin domain family member M
SeqId.6929-10	0.316733	1.22682e-06	ST8SIA3	O43173	SIA8C	Sia-alpha-2,3-Gal-beta-1,4-GlcNAc-R:alpha 2,8-sialyltransferase
SeqId.4144-13	0.302115	1.238e-06	CCL13	Q99616	MCP-4	C-C motif chemokine 13
SeqId.2906-55	0.300309	1.242e-06	IL4	P05112	IL-4	Interleukin-4
SeqId.19174-141	0.296225	1.24542e-06	GOLGA7	Q7Z5G4	GOGA7	Golgin subfamily A member 7
SeqId.10024-44	0.314627	1.24606e-06	HOGA1	Q86XE5	HOGA1	4-hydroxy-2-oxoglutarate aldolase, mitochondrial
SeqId.2835-1	0.28898	1.25839e-06	XRCC6	P12956	Ku70	X-ray repair cross-complementing protein 6
SeqId.16836-1	0.309569	1.26439e-06	CFHR3	Q02985	FHR3	Complement factor H-related protein 3
SeqId.8918-64	0.306196	1.27847e-06	PTK2B	Q14289	FAK2	Protein-tyrosine kinase 2-beta
SeqId.18888-37	0.313576	1.28478e-06	FABP12	A6NFH5	FBP12	Fatty acid-binding protein 12
SeqId.14120-2	0.321364	1.28554e-06	RNF43	Q68DV7	RNF43	E3 ubiquitin-protein ligase RNF43
SeqId.7842-52	0.312295	1.29885e-06	SERF1A	O75920	SERF1	Small EDRK-rich factor 1
SeqId.12700-9	0.31667	1.30126e-06	ACLY	P53396	ACLY	ATP-citrate synthase
SeqId.18316-75	0.308375	1.30492e-06	SEPT3	Q9UH03	SEPT3	Neuronal-specific septin-3
SeqId.9758-17	0.303804	1.3103e-06	RPS4X	P62701	RS4X	40S ribosomal protein S4, X isoform
SeqId.11456-2	0.321166	1.33259e-06	MAGEB10	Q96LZ2	MAGBA	Melanoma-associated antigen B10
SeqId.5586-66	0.318915	1.33322e-06	MINPP1	Q9UNW1	MINP1	Multiple inositol polyphosphate phosphatase 1
SeqId.10814-7	0.323632	1.33841e-06	CD1A	P06126	CD1A	T-cell surface glycoprotein CD1a
SeqId.12790-10	0.30702	1.35272e-06	CCDC51	Q96ER9	CCD51	Coiled-coil domain-containing protein 51
SeqId.2597-8	0.296227	1.36154e-06	VEGFA	P15692	VEGF	Vascular endothelial growth factor A
SeqId.4922-13	0.317701	1.36372e-06	CCL19	Q99731	MIP-3b	C-C motif chemokine 19
SeqId.19328-51	0.304241	1.36571e-06	CHEK2	O96017	Chk2	Serine/threonine-protein kinase Chk2
SeqId.15504-39	0.305266	1.366e-06	BIRC7	Q96CA5	Livin B	Baculoviral IAP repeat-containing protein 7 Isoform beta
SeqId.5443-62	0.301364	1.37071e-06	NPPA	P01160	ANP	Atrial natriuretic factor
SeqId.10558-26	0.322527	1.39513e-06	PCDH9	Q9HC56	PCDH9	Protocadherin-9
SeqId.16802-31	0.323104	1.39574e-06	OCIAD1	Q9NX40	OCAD1	OCIA domain-containing protein 1
SeqId.6593-5	0.301773	1.39882e-06	GALNT3	Q14435	GALT3	Polypeptide N-acetylgalactosaminyltransferase 3
SeqId.11464-9	0.320584	1.41354e-06	RELB	Q01201	RELB	Transcription factor RelB
SeqId.5089-11	0.309211	1.4345e-06	IL7R	P16871	IL-7 Ra	Interleukin-7 receptor subunit alpha
SeqId.7953-20	0.280767	1.4512e-06	SLAMF1	Q13291	SLAF1	Signaling lymphocytic activation molecule
SeqId.14063-17	0.314438	1.45281e-06	OSM	P13725	OSM	Oncostatin-M
SeqId.12876-39	0.307483	1.45807e-06	SPEF1	Q9Y4P9	SPEF1	Sperm flagellar protein 1
SeqId.18160-2	0.287203	1.46487e-06	PCMT1	P22061	PIMT	Protein-L-isoaspartate(D-aspartate) O-methyltransferase
SeqId.13985-12	0.320111	1.46861e-06	SMURF2	Q9HAU4	SMUF2	E3 ubiquitin-protein ligase SMURF2
SeqId.19492-5	0.321554	1.4798e-06	KAAG1	Q9UBP8	KAAG1	Kidney-associated antigen 1
SeqId.12361-102	0.303129	1.48036e-06	RRAS2	P62070	RRAS2	Ras-related protein R-Ras2
SeqId.13554-78	0.310035	1.5112e-06	REPIN1	Q9BWE0	REPI1	Replication initiator 1
SeqId.16845-15	0.306113	1.51646e-06	MPZL1	O95297	MPZL1	Myelin protein zero-like protein 1
SeqId.6551-94	0.316365	1.52299e-06	SERPINA12	Q8IW75	Vaspin	Serpin A12
SeqId.2620-4	0.311962	1.52935e-06	IL6ST	P40189	gp130, soluble	Interleukin-6 receptor subunit beta
SeqId.11162-37	0.318551	1.53691e-06	EQTN	Q9NQ60	EQTN	Equatorin
SeqId.16551-14	0.303036	1.53753e-06	STAT5B	P51692	STA5B	Signal transducer and activator of transcription 5B
SeqId.12751-26	0.306496	1.54872e-06	ZHX1	Q9UKY1	ZHX1	Zinc fingers and homeoboxes protein 1
SeqId.11257-1	0.295303	1.55975e-06	QDPR	P09417	DHPR	Dihydropteridine reductase
SeqId.3387-1	0.322078	1.57037e-06	PAK3	O75914	PAK3	Serine/threonine-protein kinase PAK 3
SeqId.9794-17	0.313739	1.58441e-06	ADCK4	Q96D53	ADCK4	AarF domain-containing protein kinase 4
SeqId.16926-44	0.310772	1.5871e-06	ALPL	P05186	Alkaline phosphatase, liver	Alkaline phosphatase, tissue-nonspecific isozyme
SeqId.13460-4	-0.3185	1.58784e-06	CHAD	O15335	CHAD	Chondroadherin
SeqId.13610-9	0.313836	1.59034e-06	MAGEA10	P43363	MAGE-10	Melanoma-associated antigen 10
SeqId.6362-6	0.32132	1.59537e-06	C2orf40	Q9H1Z8	AUGN	Augurin
SeqId.11383-41	0.319693	1.59831e-06	KRT7	P08729	Keratin 7	Keratin, type II cytoskeletal 7
SeqId.5656-53	0.310481	1.60496e-06	ENDOU	P21128	PP11	Poly(U)-specific endoribonuclease
SeqId.8036-75	0.313901	1.60686e-06	FSHB	P01225	FSHB	Follitropin subunit beta
SeqId.7934-11	0.310739	1.6195e-06	NDRG4	Q9ULP0	NDRG4	Protein NDRG4
SeqId.9543-131	0.308858	1.62549e-06	COG8	Q96MW5	COG8	Conserved oligomeric Golgi complex subunit 8
SeqId.5065-8	0.316319	1.64395e-06	CD83	Q01151	CD83	CD83 antigen
SeqId.3073-51	0.29954	1.64572e-06	IL18BP	O95998	IL-18 BPa	Interleukin-18-binding protein
SeqId.5613-75	0.306455	1.64676e-06	LAT2	Q9GZY6	NTAL	Linker for activation of T-cells family member 2
SeqId.19316-2	0.3216	1.64743e-06	HSCB	Q8IWL3	HSC20	Iron-sulfur cluster co-chaperone protein HscB, mitochondrial
SeqId.14603-51	0.289905	1.6605e-06	KIAA0040	J3QR46	KIAA0040	Uncharacterized protein KIAA0040
SeqId.9742-59	0.271688	1.67025e-06	DDX39B	Q13838	BAT1	Spliceosome RNA helicase DDX39B
SeqId.13745-10	0.309339	1.68095e-06	PKD2	Q13563	PKD2	Polycystin-2
SeqId.14043-12	0.320957	1.72857e-06	EEA1	Q15075	EEA1	Early endosome antigen 1
SeqId.12683-156	0.311009	1.74454e-06	DPYSL5	Q9BPU6	DPYL5	Dihydropyrimidinase-related protein 5
SeqId.2652-15	0.293125	1.75143e-06	PLAUR	Q03405	suPAR	Urokinase plasminogen activator surface receptor
SeqId.8784-7	0.304806	1.75161e-06	FAM175A	Q6UWZ7	F175A	BRCA1-A complex subunit Abraxas
SeqId.19208-8	0.318402	1.76508e-06	ACVR2A	P27037	Activin RIIA	Activin receptor type-2A
SeqId.17800-33	0.308263	1.77479e-06	SCAND1	P57086	SCAND1	SCAN domain-containing protein 1
SeqId.9577-26	0.318054	1.78145e-06	SYT2	Q8N9I0	SYT2	Synaptotagmin-2
SeqId.14021-81	0.304433	1.79071e-06	MED4	Q9NPJ6	MED4	Mediator of RNA polymerase II transcription subunit 4
SeqId.6965-19	0.312896	1.8044e-06	CNTNAP2	Q9UHC6	CNTP2	Contactin-associated protein-like 2
SeqId.9116-28	0.312445	1.80523e-06	HEPACAM2	A8MVW5	HECA2	HEPACAM family member 2
SeqId.7266-4	0.319317	1.80925e-06	SERPINA9	Q86WD7	SPA9	Serpin A9
SeqId.11292-13	0.320046	1.81538e-06	SCARA3	Q6AZY7	SCAR3	Scavenger receptor class A member 3
SeqId.17777-31	0.308473	1.8238e-06	SDSL	Q96GA7	SDSL	Serine dehydratase-like
SeqId.15388-24	0.318627	1.83526e-06	FCGR3A	P08637	FcRIIIa	Low affinity immunoglobulin gamma Fc region receptor III-A
SeqId.19635-69	0.313283	1.83612e-06	FGL2	Q14314	FGL2	Fibroleukin
SeqId.13613-23	0.317156	1.83946e-06	AK5	Q9Y6K8	Adenylate kinase isoenzyme 5	Adenylate kinase isoenzyme 5
SeqId.5653-23	0.311549	1.86185e-06	PRSS37	A4D1T9	PRS37	Probable inactive serine protease 37
SeqId.8406-17	0.319512	1.87482e-06	IGF1	P05019	IGF-I	Insulin-like growth factor I
SeqId.3367-8	0.306805	1.88367e-06	FETUB	Q9UGM5	FETUB	Fetuin-B
SeqId.9271-101	0.317633	1.90743e-06	STIM1	Q13586	STIM1	Stromal interaction molecule 1
SeqId.10818-36	0.311389	1.92673e-06	SMPD1	P17405	ASM	Sphingomyelin phosphodiesterase
SeqId.11405-150	0.310262	1.93135e-06	CARD9	Q9H257	CARD9	Caspase recruitment domain-containing protein 9
SeqId.9767-22	0.306443	1.94154e-06	RIPPLY1	Q0D2K3	RIPP1	Protein ripply1
SeqId.6919-3	0.300056	1.94371e-06	HBZ	P02008	HBAZ	Hemoglobin subunit zeta
SeqId.11101-18	0.308898	1.94457e-06	TLR4	O00206	TLR4	Toll-like receptor 4
SeqId.14052-26	0.303245	1.96982e-06	UNC13A	Q9UPW8	UN13A	Protein unc-13 homolog A
SeqId.10695-12	0.303508	1.97489e-06	WFDC10B	Q8IUB3	WF10B	Protein WFDC10B
SeqId.10781-19	0.295585	1.98983e-06	CLEC4G	Q6UXB4	CLC4G	C-type lectin domain family 4 member G
SeqId.12439-67	0.303143	2.01625e-06	IRF9	Q00978	ISGF3	Interferon regulatory factor 9
SeqId.7123-25	0.303375	2.0195e-06	MRPL52	Q86TS9	RM52	39S ribosomal protein L52, mitochondrial
SeqId.9060-27	0.297243	2.02059e-06	IGSF9B	Q9UPX0	TUTLB	Protein turtle homolog B
SeqId.5358-3	-0.320304	2.03025e-06	OMD	Q99983	OMD	Osteomodulin
SeqId.14229-5	0.317424	2.03186e-06	MOCS3	O95396	MOCS3	Adenylyltransferase and sulfurtransferase MOCS3
SeqId.5231-79	0.311934	2.04166e-06	PCSK9	Q8NBP7	PCSK9	Proprotein convertase subtilisin/kexin type 9
SeqId.4342-10	0.317738	2.0495e-06	ICAM1	P05362	sICAM-1	Intercellular adhesion molecule 1
SeqId.6020-52	0.318919	2.06042e-06	UTS2	O95399	Urotensin-II	Urotensin-2
SeqId.9547-29	0.305489	2.07811e-06	EMID1	Q96A84	EMID1	EMI domain-containing protein 1
SeqId.10882-12	0.303924	2.07963e-06	DSC1	Q08554	Desmocollin-1	Desmocollin-1
SeqId.15666-21	0.297616	2.08379e-06	BMP2	P12643	BMP-2	Bone morphogenetic protein 2
SeqId.10562-42	0.297894	2.08519e-06	NETO2	Q8NC67	NETO2	Neuropilin and tolloid-like protein 2
SeqId.8923-94	0.313558	2.08873e-06	GALNT16	Q8N428	GLTL1	Polypeptide N-acetylgalactosaminyltransferase 16
SeqId.17326-44	0.301931	2.09056e-06	DUSP23	Q9BVJ7	DUS23	Dual specificity protein phosphatase 23
SeqId.9296-15	-0.314217	2.09386e-06	PTPRD	P23468	PTPRD	Receptor-type tyrosine-protein phosphatase delta
SeqId.9114-84	0.308259	2.09999e-06	UMODL1	Q5DID0	UROL1	Uromodulin-like 1
[truncated: 3,275 more rows]

## Sheet: Supplementary Table 8 - Olink 
Supplementar Table 8 - Olink. Association of proteins as mesured with Olink with NAFL diagnose compared to population (excluding cirrhosis). P-values are two-sided, have not been adjusted for multiple comparisons and are from a linear regression model.
[truncated: 1,473 more rows]

[truncated: 16 more sheets: Supplementary Table 9 - Soma, Supplementary Table 9 - Olink , Supplementary Table 10 - Soma , Supplementary Table 10 - Olink, Supplementary Table 11 - Soma, Supplementary Table 11 - Olink, Supplementary Table 12 - Soma, Supplementary Table 12 - Olink, Supplementary Table 13, Supplementary Table 14 - Soma, Supplementary Table 14 - Olink, Supplementary Table 15 - Soma, Supplementary Table 15- Olink, Supplementary Table 16 - Soma, Supplementary Table 16 - Olink, Supplementary Table 17]
